# Supplementary material for: Nonequilibrium thermodynamics and mitochondrial protein content predict insulin sensitivity and fuel selection during exercise in human skeletal muscle
Source: Front Physiol. 2023 Jul 7;14:1208186. doi: 10.3389/fphys.2023.1208186 (PMC10361819; doi:10.3389/fphys.2023.1208186)
Supplement: Supplementary file 2 [file Table1.XLSX]

## Sheet: ReadMe
Supplementary Table 1.
Sheet 1:		Mitochondrial proteins. Normalized peak areas for all mitochondrial proteins identified from muscle biopses (n = 16).
Sheet 2:		Total muscle proteins. Normalized peak areas for all muscle proteins identified from muscle biopses (n = 16).

## Sheet: Mitochondrial Proteins
Accession	Peptide count	Unique peptides	Confidence score	Mass	Description	NORMALIZED ABUNDANCE
						Participant ID
						1	2	3	4	5	6	7	8	9	10	11	12	13	14	15	16
3HIDH_HUMAN	15	15	1344.25	35306	3-hydroxyisobutyrate dehydrogenase, mitochondrial OS=Homo sapiens OX=9606 GN=HIBADH PE=1 SV=2	4.50124e+07	5.15479e+07	4.12559e+07	1.55314e+07	1.69828e+07	1.59947e+07	2.61312e+07	2.09899e+07	4.25401e+07	2.69369e+07	2.91672e+07	1.99646e+07	1.94901e+07	2.1198e+07	2.29263e+07	6.11163e+07
AASS_HUMAN	6	6	316.67	102066	Alpha-aminoadipic semialdehyde synthase, mitochondrial OS=Homo sapiens OX=9606 GN=AASS PE=1 SV=1	18166.7	254000	8729.55	14063.7	27564.7	29003.3	17780.9	49283.9	314590	171145	407850	25631.3	110365	126680	9796.45	317414
AATM_HUMAN	48	48	3230.24	47487	Aspartate aminotransferase, mitochondrial OS=Homo sapiens OX=9606 GN=GOT2 PE=1 SV=3	2.28612e+08	5.5292e+08	2.89581e+08	2.81328e+08	2.28393e+08	2.42754e+08	2.90639e+08	3.19551e+08	3.59349e+08	3.47067e+08	4.41756e+08	2.98381e+08	2.20923e+08	4.78612e+08	2.38238e+08	7.24356e+08
ABCB7_HUMAN	10	10	516.89	82589	Iron-sulfur clusters transporter ABCB7, mitochondrial OS=Homo sapiens OX=9606 GN=ABCB7 PE=1 SV=2	1.34224e+06	2.29342e+06	2.02042e+06	1.26904e+06	261317	933530	1.45254e+06	2.23358e+06	1.77184e+06	1.82914e+06	1.37327e+06	995489	1.77556e+06	719738	787662	2.69872e+06
ABCBA_HUMAN	9	9	589.84	79098	ATP-binding cassette sub-family B member 10, mitochondrial OS=Homo sapiens OX=9606 GN=ABCB10 PE=1 SV=2	1.26542e+06	1.4641e+06	1.75371e+06	843797	1.8882e+06	1.51584e+06	1.39978e+06	1.27439e+06	1.3095e+06	1.00993e+06	1.16228e+06	490196	1.17148e+06	686576	1.46146e+06	1.56574e+06
ABHDA_HUMAN	10	10	562.46	33911	Palmitoyl-protein thioesterase ABHD10, mitochondrial OS=Homo sapiens OX=9606 GN=ABHD10 PE=1 SV=1	1.10513e+06	2.70022e+06	1.54764e+06	508989	1.07481e+06	790979	910234	914541	1.73287e+06	1.08063e+06	1.26831e+06	561857	761266	661548	638464	2.55989e+06
ACAD8_HUMAN	9	9	487.82	45040	Isobutyryl-CoA dehydrogenase, mitochondrial OS=Homo sapiens OX=9606 GN=ACAD8 PE=1 SV=1	357386	2.07136e+06	1.30245e+06	837033	1.46224e+06	871151	457738	995386	2.22857e+06	1.61772e+06	1.82127e+06	585722	1.23078e+06	1.70735e+06	1.26021e+06	2.55898e+06
ACAD9_HUMAN	21	20	1079.78	68717	Complex I assembly factor ACAD9, mitochondrial OS=Homo sapiens OX=9606 GN=ACAD9 PE=1 SV=1	3.40281e+06	6.43472e+06	4.79592e+06	3.23258e+06	5.50116e+06	5.7217e+06	1.75937e+06	7.01188e+06	8.07968e+06	5.41495e+06	5.75059e+06	2.45162e+06	4.85884e+06	3.01957e+06	5.83202e+06	4.52985e+06
ACADM_HUMAN	29	29	1844.38	46559	Medium-chain specific acyl-CoA dehydrogenase, mitochondrial OS=Homo sapiens OX=9606 GN=ACADM PE=1 SV=1	8.85911e+07	1.8361e+08	1.57366e+08	1.23249e+08	1.23183e+08	1.06206e+08	6.3448e+07	1.4467e+08	1.81737e+08	1.17133e+08	1.78084e+08	7.09966e+07	8.05806e+07	1.00401e+08	1.29714e+08	1.73358e+08
ACADS_HUMAN	29	28	2133.88	44269	Short-chain specific acyl-CoA dehydrogenase, mitochondrial OS=Homo sapiens OX=9606 GN=ACADS PE=1 SV=1	4.63876e+07	9.4619e+07	4.72383e+07	1.83452e+07	3.32824e+07	4.3671e+07	3.50994e+07	5.77101e+07	5.10839e+07	3.0555e+07	2.98615e+07	2.41312e+07	3.51094e+07	5.6428e+07	4.29234e+07	1.02956e+08
ACADV_HUMAN	62	62	5447.79	70345	Very long-chain specific acyl-CoA dehydrogenase, mitochondrial OS=Homo sapiens OX=9606 GN=ACADVL PE=1 SV=1	8.32928e+08	1.59723e+09	9.39334e+08	3.9956e+08	9.48396e+08	7.04412e+08	6.3894e+08	1.03667e+09	1.10161e+09	8.44312e+08	1.19125e+09	4.49252e+08	8.439e+08	6.89438e+08	6.81311e+08	1.62278e+09
ACDSB_HUMAN	12	12	768.74	47455	Short/branched chain specific acyl-CoA dehydrogenase, mitochondrial OS=Homo sapiens OX=9606 GN=ACADSB PE=1 SV=1	3.22302e+06	5.12081e+06	2.79444e+06	2.08437e+06	3.84153e+06	4.34988e+06	2.11532e+06	4.2671e+06	4.29294e+06	6.58036e+06	6.02169e+06	2.39619e+06	5.33106e+06	3.69408e+06	1.27228e+06	6.12108e+06
ACON_HUMAN	69	69	6369.04	85372	Aconitate hydratase, mitochondrial OS=Homo sapiens OX=9606 GN=ACO2 PE=1 SV=2	9.89948e+08	1.63377e+09	1.12361e+09	1.17102e+09	1.24467e+09	6.56563e+08	1.24127e+09	1.17083e+09	1.48945e+09	1.26722e+09	1.59315e+09	9.66893e+08	1.08257e+09	1.07003e+09	5.89163e+08	1.96122e+09
ACOT2_HUMAN	22	4	1809.12	53185	Acyl-coenzyme A thioesterase 2, mitochondrial OS=Homo sapiens OX=9606 GN=ACOT2 PE=1 SV=6	3.56863e+06	6.23883e+06	2.23967e+06	4.2244e+06	2.68089e+06	2.69029e+06	3.42928e+06	3.18291e+06	5.17808e+06	2.89007e+06	4.99965e+06	2.58427e+06	4.32226e+06	3.32959e+06	2.8946e+06	5.21728e+06
ACOT9_HUMAN	23	23	1348.36	49870	Acyl-coenzyme A thioesterase 9, mitochondrial OS=Homo sapiens OX=9606 GN=ACOT9 PE=1 SV=2	2.21388e+06	4.73828e+06	2.2335e+06	3.95885e+06	4.7154e+06	3.00069e+06	3.63851e+06	3.6257e+06	5.88251e+06	4.21073e+06	3.75103e+06	3.65324e+06	7.11767e+06	3.79286e+06	2.77662e+06	5.11979e+06
ACPM_HUMAN	3	3	216.41	17406	Acyl carrier protein, mitochondrial OS=Homo sapiens OX=9606 GN=NDUFAB1 PE=1 SV=3	1.25621e+06	5.25836e+06	1.90159e+06	416202	249947	3.21423e+06	2.0586e+06	4.95863e+06	6.39147e+06	579823	633549	311646	919069	977014	2.94147e+06	3.02042e+06
ACS2L_HUMAN	16	16	818.31	74809	Acetyl-coenzyme A synthetase 2-like, mitochondrial OS=Homo sapiens OX=9606 GN=ACSS1 PE=1 SV=2	3.22844e+06	7.92508e+06	2.85107e+06	3.19422e+06	5.12314e+06	3.76718e+06	2.59048e+06	6.79744e+06	9.90747e+06	3.35554e+06	1.64359e+07	3.97021e+06	8.2581e+06	2.45e+06	1.7377e+06	5.95522e+06
ACSF2_HUMAN	12	12	870.78	68081	Medium-chain acyl-CoA ligase ACSF2, mitochondrial OS=Homo sapiens OX=9606 GN=ACSF2 PE=1 SV=2	9.85061e+06	1.16066e+07	9.16084e+06	1.01743e+07	9.92836e+06	8.53361e+06	1.71406e+07	1.21963e+07	1.44941e+07	1.44604e+07	1.41102e+07	8.22496e+06	8.71486e+06	7.80592e+06	6.03604e+06	1.66336e+07
ACSF3_HUMAN	14	14	699.84	64089	Malonate--CoA ligase ACSF3, mitochondrial OS=Homo sapiens OX=9606 GN=ACSF3 PE=1 SV=3	1.49748e+06	946641	1.20959e+06	967562	1.59842e+06	1.13948e+06	1.86299e+06	1.95521e+06	2.00231e+06	2.05584e+06	1.51522e+06	1.0052e+06	1.37608e+06	663719	230285	2.69845e+06
ACSM1_HUMAN	1	1	37.24	65231	Acyl-coenzyme A synthetase ACSM1, mitochondrial OS=Homo sapiens OX=9606 GN=ACSM1 PE=1 SV=1	40938.5	81801	56627.3	97876	16073.8	147262	194641	104786	312703	12163.4	249231	228778	101559	67539.6	127943	74034.4
ACSS3_HUMAN	11	11	396.71	74730	Acyl-CoA synthetase short-chain family member 3, mitochondrial OS=Homo sapiens OX=9606 GN=ACSS3 PE=1 SV=1	523865	573201	375567	494891	239885	385762	491185	508457	592088	585951	753641	667859	412664	161902	175309	2.22265e+06
ADRO_HUMAN	7	7	251.08	53803	NADPH:adrenodoxin oxidoreductase, mitochondrial OS=Homo sapiens OX=9606 GN=FDXR PE=1 SV=3	66841.6	53933.9	101111	64868.9	204188	191295	34670.3	29307.9	211383	80349	104417	51234.6	106498	36667.4	123435	232124
ADX_HUMAN	1	1	53.8	19381	Adrenodoxin, mitochondrial OS=Homo sapiens OX=9606 GN=FDX1 PE=1 SV=1	46719.2	256864	90829.7	72466.5	92185.7	70898.8	12425.7	77884.3	255339	242140	176409	74128	62625.3	182917	16039.8	197321
AGK_HUMAN	6	6	250.5	47107	Acylglycerol kinase, mitochondrial OS=Homo sapiens OX=9606 GN=AGK PE=1 SV=2	459884	1.04101e+06	538817	1.17257e+06	1.00931e+06	643754	534727	678942	953808	1.0478e+06	808455	629046	678706	484635	642387	1.31029e+06
AIFM1_HUMAN	33	33	2585.53	66859	Apoptosis-inducing factor 1, mitochondrial OS=Homo sapiens OX=9606 GN=AIFM1 PE=1 SV=1	1.0915e+08	1.71156e+08	1.29121e+08	1.06781e+08	1.11687e+08	1.15561e+08	1.11e+08	1.24991e+08	1.65939e+08	1.28048e+08	1.13857e+08	8.61002e+07	1.08409e+08	8.4437e+07	1.43917e+08	1.84389e+08
AKA10_HUMAN	1	0	25.07	73772	A-kinase anchor protein 10, mitochondrial OS=Homo sapiens OX=9606 GN=AKAP10 PE=1 SV=2
AKAP1_HUMAN	16	16	886	97281	A-kinase anchor protein 1, mitochondrial OS=Homo sapiens OX=9606 GN=AKAP1 PE=1 SV=1	1.07181e+06	1.81204e+06	1.13758e+06	2.6047e+06	463826	1.0708e+06	1.22695e+06	581325	610844	1.49133e+06	2.95912e+06	1.047e+06	2.80208e+06	1.03707e+06	1.02024e+06	2.44943e+06
AL1B1_HUMAN	23	19	1985.82	57213	Aldehyde dehydrogenase X, mitochondrial OS=Homo sapiens OX=9606 GN=ALDH1B1 PE=1 SV=4	2.25372e+07	8.27892e+07	2.78112e+07	9.57555e+06	1.377e+07	1.65192e+07	2.35607e+07	1.07938e+07	2.75143e+07	1.6337e+07	2.07355e+07	7.68663e+06	1.0908e+07	1.42871e+07	1.67295e+07	3.40357e+07
AL4A1_HUMAN	33	33	2207	61681	Delta-1-pyrroline-5-carboxylate dehydrogenase, mitochondrial OS=Homo sapiens OX=9606 GN=ALDH4A1 PE=1 SV=3	8.49839e+07	1.29595e+08	7.3844e+07	8.83669e+07	1.47925e+08	1.16073e+08	1.12539e+08	1.26683e+08	2.13983e+08	1.00138e+08	1.76024e+08	6.79298e+07	1.63751e+08	8.95388e+07	1.15826e+08	1.44565e+08
ALDH2_HUMAN	34	29	2168.93	56346	Aldehyde dehydrogenase, mitochondrial OS=Homo sapiens OX=9606 GN=ALDH2 PE=1 SV=2	8.69778e+07	1.22879e+08	4.37422e+07	5.49998e+07	8.11086e+07	7.65323e+07	7.01499e+07	6.04946e+07	9.77422e+07	5.26878e+07	1.016e+08	6.59103e+07	6.90455e+07	8.93877e+07	8.90307e+07	1.16962e+08
ALKB7_HUMAN	1	1	79.81	24501	Alpha-ketoglutarate-dependent dioxygenase alkB homolog 7, mitochondrial OS=Homo sapiens OX=9606 GN=ALKBH7 PE=1 SV=1	94976.1	81751.8	96735.4	24205.7	4400.73	11213	45608	41059.4	59683.1	30797.4	42472.9	85077.3	76989.9	29419.7	64447.8	172785
AT5EL_HUMAN	2	2	135.19	5803	ATP synthase subunit epsilon-like protein, mitochondrial OS=Homo sapiens OX=9606 GN=ATP5F1EP2 PE=1 SV=1	3.1311e+06	7.17738e+06	3.87926e+06	748669	889373	3.68958e+06	5.11081e+06	6.29314e+06	8.78753e+06	1.05335e+07	1.76819e+06	955365	1.41652e+06	3.20546e+06	3.23142e+06	3.22151e+06
AT5F1_HUMAN	32	32	2493.33	28890	ATP synthase F(0) complex subunit B1, mitochondrial OS=Homo sapiens OX=9606 GN=ATP5PB PE=1 SV=2	1.29284e+08	2.64287e+08	1.26229e+08	7.73677e+07	6.63182e+07	5.69395e+07	1.13498e+08	9.89118e+07	1.1318e+08	1.16502e+08	1.248e+08	7.16832e+07	6.89211e+07	8.00715e+07	7.88104e+07	2.52811e+08
AT5G1_HUMAN	2	2	172.63	14267	ATP synthase F(0) complex subunit C1, mitochondrial OS=Homo sapiens OX=9606 GN=ATP5MC1 PE=1 SV=2	1.05986e+06	496902	549418	906400	1.25802e+06	4.30288e+06	2.50948e+06	1.38107e+06	6.86373e+06	7.34445e+06	2.45899e+06	847438	1.32816e+06	1.20069e+06	1.66382e+06	3.00374e+06
ATAD1_HUMAN	8	8	361.34	40718	Outer mitochondrial transmembrane helix translocase OS=Homo sapiens OX=9606 GN=ATAD1 PE=1 SV=1	450362	722860	434524	306597	821146	522482	447682	644786	510701	604681	703019	337550	337840	727189	235691	780454
ATIF1_HUMAN	4	4	198.57	12241	ATPase inhibitor, mitochondrial OS=Homo sapiens OX=9606 GN=ATP5IF1 PE=1 SV=1	1.98317e+06	1.90293e+06	534711	557549	1.26968e+06	669462	1.78353e+06	1.43732e+06	1.7181e+06	3.59187e+06	1.82601e+06	1.74356e+06	483839	371543	1.57353e+06	2.06178e+06
ATP5H_HUMAN	25	25	1969.74	18480	ATP synthase subunit d, mitochondrial OS=Homo sapiens OX=9606 GN=ATP5PD PE=1 SV=3	1.58847e+08	3.04715e+08	1.81278e+08	8.56469e+07	7.99749e+07	8.54624e+07	1.533e+08	1.16241e+08	1.45193e+08	1.1907e+08	1.39838e+08	8.94946e+07	7.937e+07	8.98094e+07	1.09627e+08	4.04645e+08
ATP5I_HUMAN	8	8	502.81	7928	ATP synthase subunit e, mitochondrial OS=Homo sapiens OX=9606 GN=ATP5ME PE=1 SV=2	3.84376e+07	7.63981e+07	4.09303e+07	2.8643e+07	3.97703e+07	2.85039e+07	4.70833e+07	4.60852e+07	5.8811e+07	6.44514e+07	4.69639e+07	2.47048e+07	2.49845e+07	4.45489e+07	3.32973e+07	1.20086e+08
ATP5J_HUMAN	8	8	737.18	12580	ATP synthase-coupling factor 6, mitochondrial OS=Homo sapiens OX=9606 GN=ATP5PF PE=1 SV=1	2.73273e+07	3.43477e+07	2.24923e+07	1.10264e+07	1.74033e+07	1.36244e+07	1.61122e+07	1.24419e+07	2.85984e+07	2.89358e+07	3.13526e+07	1.9038e+07	1.10741e+07	9.08652e+06	1.39482e+07	3.51612e+07
ATP5L_HUMAN;AT5L2_HUMAN	8	8	808.2	11421	ATP synthase subunit g, mitochondrial OS=Homo sapiens OX=9606 GN=ATP5MG PE=1 SV=3	7.24784e+07	1.87296e+08	7.40352e+07	7.92703e+07	5.89837e+07	6.9496e+07	8.89977e+07	1.28126e+08	1.4155e+08	1.31898e+08	1.11765e+08	8.45477e+07	6.42529e+07	9.54208e+07	8.19216e+07	1.64426e+08
ATP5S_HUMAN	5	5	267.36	24850	ATP synthase subunit s, mitochondrial OS=Homo sapiens OX=9606 GN=DMAC2L PE=1 SV=3	1.73226e+06	1.83983e+06	1.53336e+06	856053	1.68238e+06	1.77123e+06	1.63064e+06	1.83691e+06	3.43196e+06	2.15549e+06	1.77255e+06	520362	1.48449e+06	886127	1.1466e+06	2.33038e+06
ATP68_HUMAN	4	4	169.32	6658	ATP synthase subunit ATP5MJ, mitochondrial OS=Homo sapiens OX=9606 GN=ATP5MJ PE=1 SV=1	3.9978e+06	7.43522e+06	4.26181e+06	3.07496e+06	3.02115e+06	4.00161e+06	4.81117e+06	4.3945e+06	4.08242e+06	1.8018e+06	3.49609e+06	2.05474e+06	2.59307e+06	7.42097e+06	3.67927e+06	8.00871e+06
ATPA_HUMAN	55	55	5346.74	59714	ATP synthase subunit alpha, mitochondrial OS=Homo sapiens OX=9606 GN=ATP5F1A PE=1 SV=1	2.90949e+09	5.15433e+09	3.0084e+09	1.9967e+09	1.56311e+09	1.84961e+09	2.20908e+09	2.32674e+09	2.37444e+09	2.43407e+09	3.00426e+09	2.02695e+09	1.90898e+09	2.53553e+09	2.83994e+09	6.74472e+09
ATPB_HUMAN	50	50	6053.55	56525	ATP synthase subunit beta, mitochondrial OS=Homo sapiens OX=9606 GN=ATP5F1B PE=1 SV=3	3.01998e+09	5.65068e+09	3.17844e+09	2.93994e+09	2.03724e+09	2.15406e+09	2.74324e+09	2.85445e+09	3.18901e+09	2.98403e+09	4.17292e+09	2.5841e+09	2.75763e+09	3.12693e+09	2.82877e+09	7.49756e+09
ATPD_HUMAN	8	7	594.83	17479	ATP synthase subunit delta, mitochondrial OS=Homo sapiens OX=9606 GN=ATP5F1D PE=1 SV=2	7.55123e+07	1.12677e+08	6.98192e+07	5.23506e+07	4.79307e+07	4.92808e+07	6.35551e+07	7.96287e+07	9.93132e+07	7.78774e+07	1.01015e+08	7.30038e+07	5.87705e+07	5.88572e+07	6.13805e+07	1.27177e+08
ATPF1_HUMAN	12	12	569	36414	ATP synthase mitochondrial F1 complex assembly factor 1 OS=Homo sapiens OX=9606 GN=ATPAF1 PE=1 SV=1	1.1317e+06	1.48985e+06	1.65058e+06	733488	862766	318327	1.41231e+06	1.03725e+06	918251	848162	1.2345e+06	647347	660467	628908	783490	2.86282e+06
ATPF2_HUMAN	8	8	404.02	32752	ATP synthase mitochondrial F1 complex assembly factor 2 OS=Homo sapiens OX=9606 GN=ATPAF2 PE=1 SV=1	1.31825e+06	1.69445e+06	1.49234e+06	689527	585545	705765	1.36396e+06	1.14251e+06	1.00551e+06	745297	1.56743e+06	726386	594918	757657	866384	2.99643e+06
ATPG_HUMAN	22	22	1505.1	32975	ATP synthase subunit gamma, mitochondrial OS=Homo sapiens OX=9606 GN=ATP5F1C PE=1 SV=1	1.25794e+08	2.43226e+08	1.35365e+08	7.48558e+07	7.62648e+07	7.55936e+07	1.02186e+08	1.1199e+08	1.21615e+08	1.01302e+08	1.41934e+08	7.54951e+07	6.19471e+07	9.24156e+07	8.11938e+07	2.99166e+08
ATPK_HUMAN	3	3	261.89	10911	ATP synthase subunit f, mitochondrial OS=Homo sapiens OX=9606 GN=ATP5MF PE=1 SV=3	6.19981e+07	1.15191e+08	5.94844e+07	6.33565e+07	4.18803e+07	6.05448e+07	6.79347e+07	7.7814e+07	9.52024e+07	5.94864e+07	1.08928e+08	5.11579e+07	5.4432e+07	6.52634e+07	5.83593e+07	2.23095e+08
ATPMK_HUMAN	7	6	520.15	6453	ATP synthase membrane subunit K, mitochondrial OS=Homo sapiens OX=9606 GN=ATP5MK PE=1 SV=1	1.24826e+07	2.87588e+07	1.39797e+07	1.35146e+07	1.95389e+07	1.40021e+07	2.63157e+07	2.87754e+07	3.2708e+07	3.48454e+07	2.14738e+07	1.5192e+07	1.24216e+07	1.61986e+07	1.00047e+07	5.3035e+07
ATPO_HUMAN	27	27	2290.28	23263	ATP synthase subunit O, mitochondrial OS=Homo sapiens OX=9606 GN=ATP5PO PE=1 SV=1	2.37226e+08	4.51754e+08	2.39846e+08	1.37261e+08	1.30627e+08	1.24965e+08	2.12815e+08	1.73228e+08	2.0784e+08	1.86356e+08	2.2117e+08	1.31656e+08	1.22386e+08	1.55164e+08	1.44159e+08	4.80929e+08
AUHM_HUMAN	10	10	487.9	35586	Methylglutaconyl-CoA hydratase, mitochondrial OS=Homo sapiens OX=9606 GN=AUH PE=1 SV=1	993656	3.23798e+06	1.36949e+06	497063	599418	280306	278938	1.03874e+06	1.61713e+06	932520	2.60949e+06	505885	435829	726965	604397	2.99322e+06
BCAT2_HUMAN	7	7	401.54	44259	Branched-chain-amino-acid aminotransferase, mitochondrial OS=Homo sapiens OX=9606 GN=BCAT2 PE=1 SV=2	734378	1.85889e+06	789733	429912	416491	502444	641940	762638	925528	720900	2.24894e+06	465204	903026	1.20427e+06	475025	2.52454e+06
BCDO2_HUMAN	11	11	623.76	65632	Carotenoid-cleaving dioxygenase, mitochondrial OS=Homo sapiens OX=9606 GN=BCO2 PE=1 SV=5	899279	3.26352e+06	668782	385157	622560	1.16274e+06	852438	2.36458e+06	1.15869e+06	1.73656e+06	1.75688e+06	383807	1.42309e+06	320199	368835	1.67197e+06
BCKD_HUMAN	5	5	278.55	46331	[3-methyl-2-oxobutanoate dehydrogenase [lipoamide]] kinase, mitochondrial OS=Homo sapiens OX=9606 GN=BCKDK PE=1 SV=2	167255	114743	270828	262309	513248	277665	780596	359346	1.11176e+06	985402	1.32861e+06	672407	293146	660980	777582	792240
BCS1_HUMAN	11	11	654.91	47504	Mitochondrial chaperone BCS1 OS=Homo sapiens OX=9606 GN=BCS1L PE=1 SV=1	558445	1.66987e+06	395435	818691	734491	799389	903078	1.03987e+06	1.64648e+06	854699	1.80752e+06	927799	856251	1.44777e+06	545647	1.98148e+06
BDH_HUMAN	12	12	637.73	38132	D-beta-hydroxybutyrate dehydrogenase, mitochondrial OS=Homo sapiens OX=9606 GN=BDH1 PE=1 SV=3	1.20068e+06	8.13597e+06	1.08659e+06	1.70144e+06	1.19408e+06	2.54765e+06	2.29257e+06	2.08935e+06	3.72276e+06	2.98044e+06	8.001e+06	1.703e+06	4.07948e+06	2.7695e+06	1.01364e+06	9.56878e+06
C1QBP_HUMAN	5	5	428.84	31343	Complement component 1 Q subcomponent-binding protein, mitochondrial OS=Homo sapiens OX=9606 GN=C1QBP PE=1 SV=1	1.19419e+07	1.29125e+07	1.14977e+07	5.30458e+06	1.22205e+07	1.01598e+07	1.55703e+07	1.58104e+07	1.66267e+07	8.79474e+06	1.12809e+07	8.23153e+06	6.4117e+06	7.45353e+06	1.24581e+07	1.97873e+07
C560_HUMAN	4	4	173.41	18598	Succinate dehydrogenase cytochrome b560 subunit, mitochondrial OS=Homo sapiens OX=9606 GN=SDHC PE=1 SV=1	3.56927e+06	4.05497e+06	3.25409e+06	3.34825e+06	2.5254e+06	3.85782e+06	3.50344e+06	6.83338e+06	5.60463e+06	5.88698e+06	5.95295e+06	3.62946e+06	2.67865e+06	3.97957e+06	2.95931e+06	5.64815e+06
CAF17_HUMAN	10	10	698.15	38131	Putative transferase CAF17, mitochondrial OS=Homo sapiens OX=9606 GN=IBA57 PE=1 SV=1	2.41888e+06	1.87531e+06	1.09551e+06	1.20456e+06	1.87105e+06	2.06994e+06	2.44785e+06	2.93036e+06	2.52158e+06	2.20075e+06	3.44819e+06	2.44144e+06	2.22515e+06	2.40781e+06	2.71905e+06	5.26233e+06
CC90B_HUMAN	1	0	34.07	29487	Coiled-coil domain-containing protein 90B, mitochondrial OS=Homo sapiens OX=9606 GN=CCDC90B PE=1 SV=2
CH10_HUMAN	10	10	644.09	10925	10 kDa heat shock protein, mitochondrial OS=Homo sapiens OX=9606 GN=HSPE1 PE=1 SV=2	2.66461e+07	3.77161e+07	2.32921e+07	1.94984e+07	1.65228e+07	2.19085e+07	2.19839e+07	2.4575e+07	3.52608e+07	2.80269e+07	3.50009e+07	2.14423e+07	1.80646e+07	1.8862e+07	1.82764e+07	4.91182e+07
CH60_HUMAN	65	64	5466.89	61016	60 kDa heat shock protein, mitochondrial OS=Homo sapiens OX=9606 GN=HSPD1 PE=1 SV=2	1.91773e+08	3.03211e+08	2.30951e+08	1.58233e+08	2.20425e+08	1.7045e+08	2.25607e+08	2.31743e+08	2.84232e+08	1.82537e+08	2.38331e+08	1.45094e+08	2.17222e+08	2.0635e+08	2.69074e+08	3.90008e+08
CHC10_HUMAN	1	1	31.22	14140	Coiled-coil-helix-coiled-coil-helix domain-containing protein 10, mitochondrial OS=Homo sapiens OX=9606 GN=CHCHD10 PE=1 SV=1	1.81214e+06	2.55428e+06	2.07122e+06	647749	1.37276e+06	406856	2.48444e+06	1.56624e+06	2.63546e+06	2.92018e+06	769993	2.7421e+06	922836	1.3255e+06	97838.7	2.38522e+06
CHDH_HUMAN	10	10	517.98	65317	Choline dehydrogenase, mitochondrial OS=Homo sapiens OX=9606 GN=CHDH PE=1 SV=2	2.62233e+06	1.62329e+06	1.84338e+06	1.6566e+06	1.27333e+06	2.00915e+06	1.25093e+06	1.76828e+06	2.84786e+06	1.74865e+06	1.62513e+06	1.20973e+06	2.78635e+06	865040	1.98635e+06	1.17484e+06
CIA30_HUMAN	2	1	85.67	37740	Complex I intermediate-associated protein 30, mitochondrial OS=Homo sapiens OX=9606 GN=NDUFAF1 PE=1 SV=2	22446.2	148291	50081.7	33185.6	12771.4	5258.62	29860.5	82877.2	91874.3	29831.7	31345.8	35676.7	40749.5	4365.94	44653.1	69725.9
CISD3_HUMAN	3	3	181.42	14206	CDGSH iron-sulfur domain-containing protein 3, mitochondrial OS=Homo sapiens OX=9606 GN=CISD3 PE=1 SV=1	100383	137743	144262	242705	179645	229743	67637.3	306191	241772	340121	599130	204460	171273	254013	249584	268185
CISY_HUMAN	42	42	3384.53	51680	Citrate synthase, mitochondrial OS=Homo sapiens OX=9606 GN=CS PE=1 SV=2	1.7695e+08	4.10847e+08	1.45921e+08	2.85113e+08	2.21949e+08	1.75673e+08	2.38196e+08	2.41585e+08	3.52078e+08	2.62387e+08	3.89102e+08	2.43798e+08	2.94012e+08	3.41161e+08	1.62717e+08	4.90882e+08
CLPP_HUMAN	4	4	165.24	30161	ATP-dependent Clp protease proteolytic subunit, mitochondrial OS=Homo sapiens OX=9606 GN=CLPP PE=1 SV=1	196335	390571	464033	33763.8	184393	62114.4	212411	209340	223790	157614	286610	40781.5	36466.7	146677	184902	325633
CLPX_HUMAN	10	10	486.65	69181	ATP-dependent Clp protease ATP-binding subunit clpX-like, mitochondrial OS=Homo sapiens OX=9606 GN=CLPX PE=1 SV=2	1.0226e+06	1.19151e+06	463037	910210	673855	1.02362e+06	1.24991e+06	1.68937e+06	1.13861e+06	1.21699e+06	1.36376e+06	1.01474e+06	1.34256e+06	286166	606364	1.84703e+06
CLU_HUMAN;PCDC2_HUMAN	12	12	637.71	146577	Clustered mitochondria protein homolog OS=Homo sapiens OX=9606 GN=CLUH PE=1 SV=2	925836	465671	907660	896859	70278.8	1.03014e+06	90916.4	26018.2	87293.8	993491	214957	57783.2	923739	128549	549830	2.51626e+06
CLYBL_HUMAN	7	6	354.31	37336	Citramalyl-CoA lyase, mitochondrial OS=Homo sapiens OX=9606 GN=CLYBL PE=1 SV=2	192243	226147	675298	287660	346700	283367	242141	523631	882061	378675	76247.1	114080	841913	579632	312268	366991
CMPK2_HUMAN	1	1	42.81	49417	UMP-CMP kinase 2, mitochondrial OS=Homo sapiens OX=9606 GN=CMPK2 PE=1 SV=3	15775.6	22181.4	16164.6	20537.4	25240.6	15324.6	0	0	33920.3	28408.8	0	0	32041.7	464.831	339.251	19322.6
COA3_HUMAN	6	6	390.95	11724	Cytochrome c oxidase assembly factor 3 homolog, mitochondrial OS=Homo sapiens OX=9606 GN=COA3 PE=1 SV=1	2.57608e+06	3.93057e+06	1.95609e+06	1.55979e+06	4.22024e+06	2.04789e+06	2.97969e+06	4.38002e+06	2.98518e+06	2.541e+06	2.28618e+06	2.52995e+06	3.65672e+06	1.98109e+06	2.34765e+06	3.04799e+06
COA4_HUMAN	1	1	89.5	10128	Cytochrome c oxidase assembly factor 4 homolog, mitochondrial OS=Homo sapiens OX=9606 GN=COA4 PE=1 SV=2	202674	245684	184702	88694.9	25696.4	93738.3	154536	122887	230421	169403	213404	242558	110050	141123	148862	43447.9
COQ3_HUMAN	5	5	349.92	41028	Ubiquinone biosynthesis O-methyltransferase, mitochondrial OS=Homo sapiens OX=9606 GN=COQ3 PE=1 SV=3	3.82475e+06	6.7445e+06	4.67531e+06	2.8495e+06	3.91152e+06	1.82244e+06	3.47514e+06	4.60744e+06	5.78313e+06	3.33535e+06	5.58155e+06	3.91851e+06	2.45085e+06	3.8915e+06	1.96899e+06	8.86299e+06
COQ5_HUMAN	20	20	1374	37117	2-methoxy-6-polyprenyl-1,4-benzoquinol methylase, mitochondrial OS=Homo sapiens OX=9606 GN=COQ5 PE=1 SV=2	9.85992e+06	2.26798e+07	2.44531e+07	1.13171e+07	1.36449e+07	9.73386e+06	1.34472e+07	1.4121e+07	1.3016e+07	1.37762e+07	1.37707e+07	1.28541e+07	9.2033e+06	1.02126e+07	7.3491e+06	2.53778e+07
COQ6_HUMAN	16	16	1104.85	50838	Ubiquinone biosynthesis monooxygenase COQ6, mitochondrial OS=Homo sapiens OX=9606 GN=COQ6 PE=1 SV=2	6.73944e+06	8.67133e+06	6.37552e+06	1.02826e+07	7.13686e+06	6.76608e+06	6.19692e+06	8.45055e+06	9.85804e+06	9.86175e+06	1.23902e+07	8.96099e+06	1.20622e+07	9.33099e+06	5.73068e+06	1.51744e+07
COQ7_HUMAN	17	17	961.33	24262	5-demethoxyubiquinone hydroxylase, mitochondrial OS=Homo sapiens OX=9606 GN=COQ7 PE=1 SV=3	1.60964e+07	1.49431e+07	1.51839e+07	1.1564e+07	1.37252e+07	1.82459e+07	1.15808e+07	1.56695e+07	1.82394e+07	2.38392e+07	1.87499e+07	1.56851e+07	1.29235e+07	1.46199e+07	1.55748e+07	2.06993e+07
COQ8A_HUMAN	25	25	2401.83	71904	Atypical kinase COQ8A, mitochondrial OS=Homo sapiens OX=9606 GN=COQ8A PE=1 SV=1	1.91777e+08	2.19993e+08	2.23488e+08	9.19609e+07	1.37124e+08	1.81584e+08	1.7431e+08	2.09669e+08	1.8451e+08	2.0529e+08	2.09529e+08	1.27235e+08	1.40403e+08	1.35326e+08	1.45403e+08	3.07921e+08
COQ9_HUMAN	26	26	2234.09	35487	Ubiquinone biosynthesis protein COQ9, mitochondrial OS=Homo sapiens OX=9606 GN=COQ9 PE=1 SV=1	6.12051e+07	7.13131e+07	4.82924e+07	2.5415e+07	3.93384e+07	4.89766e+07	5.72699e+07	5.76119e+07	7.24307e+07	6.34198e+07	6.87225e+07	4.80396e+07	4.30951e+07	6.60613e+07	4.75241e+07	1.16148e+08
COX5A_HUMAN	9	9	752.56	16752	Cytochrome c oxidase subunit 5A, mitochondrial OS=Homo sapiens OX=9606 GN=COX5A PE=1 SV=2	8.56046e+07	1.50354e+08	7.68571e+07	6.17488e+07	5.10319e+07	5.46208e+07	6.57976e+07	8.70465e+07	1.48512e+08	8.65459e+07	1.06075e+08	1.03864e+08	7.84247e+07	5.97626e+07	5.80198e+07	1.51167e+08
COX5B_HUMAN	11	11	884.11	13687	Cytochrome c oxidase subunit 5B, mitochondrial OS=Homo sapiens OX=9606 GN=COX5B PE=1 SV=2	9.38642e+07	1.85571e+08	1.00717e+08	6.71168e+07	4.98313e+07	5.96284e+07	8.59463e+07	1.41836e+08	1.10812e+08	9.09147e+07	1.21149e+08	1.04666e+08	8.38415e+07	7.36865e+07	7.01551e+07	7.70442e+07
COX7B_HUMAN	1	1	28.95	9155	Cytochrome c oxidase subunit 7B, mitochondrial OS=Homo sapiens OX=9606 GN=COX7B PE=1 SV=2	33380.1	8870.55	365843	78121.8	725554	417812	2.00007e+06	1.2386e+06	3.90892e+06	1.53648e+06	73683.1	8435.61	129626	210061	543189	1.146e+06
COX7C_HUMAN	1	1	27.79	7241	Cytochrome c oxidase subunit 7C, mitochondrial OS=Homo sapiens OX=9606 GN=COX7C PE=1 SV=1	206713	344453	162839	3962.95	237966	52668.8	1.71047e+06	580795	2.03339e+06	3.90766e+06	26963.5	87052.6	23115.5	35010.2	3864.92	105358
COX7R_HUMAN	4	4	233.81	12606	Cytochrome c oxidase subunit 7A-related protein, mitochondrial OS=Homo sapiens OX=9606 GN=COX7A2L PE=1 SV=2	1.42397e+06	2.55999e+06	1.6036e+06	1.2611e+06	582895	1.09351e+06	1.05266e+06	1.21572e+06	2.21583e+06	1.44638e+06	1.34919e+06	1.55985e+06	1.09541e+06	1.83428e+06	1.07794e+06	2.35972e+06
COX8A_HUMAN	1	1	69.28	7574	Cytochrome c oxidase subunit 8A, mitochondrial OS=Homo sapiens OX=9606 GN=COX8A PE=1 SV=2	187961	610858	350262	6959.52	300954	291966	282069	174503	430004	1.37963e+06	38624	21023.2	46564.9	94130	21412.3	1409.24
COX11_HUMAN	2	2	81.96	31410	Cytochrome c oxidase assembly protein COX11, mitochondrial OS=Homo sapiens OX=9606 GN=COX11 PE=1 SV=3	459388	468028	213528	133055	260917	139283	268030	228762	206389	216089	204950	167688	105427	143372	292089	341564
COX20_HUMAN	2	2	218.21	13283	Cytochrome c oxidase assembly protein COX20, mitochondrial OS=Homo sapiens OX=9606 GN=COX20 PE=1 SV=2	680749	1.12795e+06	448130	391725	261466	454601	431607	545013	303474	959998	645897	807719	385797	538257	20509.4	1.12809e+06
COX41_HUMAN	26	26	1915.62	19564	Cytochrome c oxidase subunit 4 isoform 1, mitochondrial OS=Homo sapiens OX=9606 GN=COX4I1 PE=1 SV=1	2.59725e+08	4.29547e+08	2.63926e+08	1.53657e+08	1.96607e+08	1.50238e+08	2.09004e+08	3.13729e+08	4.17332e+08	3.18448e+08	2.75143e+08	2.54846e+08	2.34706e+08	2.04664e+08	1.75102e+08	3.55796e+08
COXM1_HUMAN	1	1	29.61	12481	COX assembly mitochondrial protein homolog OS=Homo sapiens OX=9606 GN=CMC1 PE=1 SV=1	228.118	0	5691.45	329.875	10132.2	0	0	1477.12	0	0	0	727.145	0	0	95059.3	0
CP27A_HUMAN	4	4	156.56	60196	Sterol 26-hydroxylase, mitochondrial OS=Homo sapiens OX=9606 GN=CYP27A1 PE=1 SV=1	86549.5	11178	6938.75	91216.5	53590.9	9577.28	31692	13417.3	18321.3	52419	3171.05	10313.2	26439.7	2943.58	91432.8	67712.5
CPT2_HUMAN	34	34	2405.76	73730	Carnitine O-palmitoyltransferase 2, mitochondrial OS=Homo sapiens OX=9606 GN=CPT2 PE=1 SV=2	2.87007e+07	4.30765e+07	3.08338e+07	3.03291e+07	3.75202e+07	2.7897e+07	3.03289e+07	4.65352e+07	5.2732e+07	3.33046e+07	3.18563e+07	1.82355e+07	4.77824e+07	1.81489e+07	3.06209e+07	5.51716e+07
CQ10A_HUMAN	20	19	1081.16	27668	Coenzyme Q-binding protein COQ10 homolog A, mitochondrial OS=Homo sapiens OX=9606 GN=COQ10A PE=2 SV=2	1.12572e+07	1.62244e+07	1.17832e+07	1.18264e+07	9.65138e+06	8.8538e+06	1.35252e+07	1.64866e+07	2.08187e+07	2.13624e+07	3.15253e+07	1.30958e+07	7.30305e+06	1.52013e+07	1.08907e+07	3.2906e+07
CQ10B_HUMAN	3	2	151.39	27053	Coenzyme Q-binding protein COQ10 homolog B, mitochondrial OS=Homo sapiens OX=9606 GN=COQ10B PE=2 SV=1	5261.32	85682.6	66282.7	269.38	1027.59	912.04	58256.4	2235.58	84774.9	71048.6	16101.9	426.538	89217.9	338.225	217.488	385.877
CX7A1_HUMAN	3	3	181.8	9112	Cytochrome c oxidase subunit 7A1, mitochondrial OS=Homo sapiens OX=9606 GN=COX7A1 PE=1 SV=2	2.19495e+07	4.98931e+07	2.9906e+07	3.54374e+06	2.80153e+07	2.7895e+07	3.4437e+07	5.28067e+07	5.66697e+07	5.81626e+07	4.71193e+06	3.08568e+06	6.24071e+06	1.36161e+07	2.47386e+07	5.68965e+07
CX7A2_HUMAN	2	2	122.88	9390	Cytochrome c oxidase subunit 7A2, mitochondrial OS=Homo sapiens OX=9606 GN=COX7A2 PE=1 SV=1	2.04614e+06	7.75491e+06	3.20914e+06	222313	3.36869e+06	3.14052e+06	2.56631e+06	4.33751e+06	3.81925e+06	3.56103e+06	334195	180209	298826	962365	2.39266e+06	6.12978e+06
CY1_HUMAN	18	18	1424.16	35399	Cytochrome c1, heme protein, mitochondrial OS=Homo sapiens OX=9606 GN=CYC1 PE=1 SV=3	9.63665e+07	1.73978e+08	1.23828e+08	6.18844e+07	5.47428e+07	4.83071e+07	9.40258e+07	9.00719e+07	1.16086e+08	8.32304e+07	8.95132e+07	7.92391e+07	5.7085e+07	7.27791e+07	5.96432e+07	1.66004e+08
D2HDH_HUMAN	10	10	426.43	56380	D-2-hydroxyglutarate dehydrogenase, mitochondrial OS=Homo sapiens OX=9606 GN=D2HGDH PE=1 SV=3	1.0204e+06	922406	751637	862905	860852	584509	406785	1.33034e+06	1.2491e+06	757468	2.04482e+06	849022	1.37897e+06	822611	510919	571081
DBLOH_HUMAN	10	10	873.87	27114	Diablo IAP-binding mitochondrial protein OS=Homo sapiens OX=9606 GN=DIABLO PE=1 SV=1	6.51331e+06	9.2601e+06	6.9027e+06	7.32091e+06	5.1415e+06	6.2185e+06	5.24084e+06	4.30236e+06	1.06775e+07	5.20167e+06	7.93909e+06	2.32601e+06	7.50979e+06	1.89e+06	5.56823e+06	1.56912e+07
DCMC_HUMAN;CFA58_HUMAN	13	12	831.32	54969	Malonyl-CoA decarboxylase, mitochondrial OS=Homo sapiens OX=9606 GN=MLYCD PE=1 SV=3	996274	2.98121e+06	830795	1.90901e+06	1.91579e+06	1.4041e+06	1.06542e+06	1.99889e+06	2.4e+06	879363	3.43115e+06	1.12723e+06	3.62382e+06	518634	837915	4.36475e+06
DECR_HUMAN	21	21	1504.38	36045	2,4-dienoyl-CoA reductase [(3E)-enoyl-CoA-producing], mitochondrial OS=Homo sapiens OX=9606 GN=DECR1 PE=1 SV=1	6.77357e+07	1.59637e+08	9.31389e+07	4.60691e+07	3.4225e+07	3.63539e+07	6.19289e+07	5.41383e+07	8.02901e+07	7.14912e+07	1.00449e+08	4.25389e+07	4.14736e+07	5.92839e+07	3.49894e+07	1.84929e+08
DEFM_HUMAN	2	2	88.94	26996	Peptide deformylase, mitochondrial OS=Homo sapiens OX=9606 GN=PDF PE=1 SV=1	69684.2	166194	87362.5	76622.1	48434.9	40655	8989.59	226175	92971.5	135568	260095	61754	127446	81371.1	47252	402609
DHE3_HUMAN;DHE4_HUMAN	30	30	1695.8	61359	Glutamate dehydrogenase 1, mitochondrial OS=Homo sapiens OX=9606 GN=GLUD1 PE=1 SV=2	1.15184e+07	2.0967e+07	1.10357e+07	7.55651e+06	7.98631e+06	7.07601e+06	7.39201e+06	6.57689e+06	1.16274e+07	9.99587e+06	8.82563e+06	9.77461e+06	1.08992e+07	8.5611e+06	1.40853e+07	2.48895e+07
DHSD_HUMAN	3	3	144.14	17032	Succinate dehydrogenase [ubiquinone] cytochrome b small subunit, mitochondrial OS=Homo sapiens OX=9606 GN=SDHD PE=1 SV=1	464235	1.537e+06	448486	354791	1.10831e+06	397196	249988	2.85669e+06	1.68934e+06	2.28559e+06	451982	829282	887944	1.40343e+06	1.60428e+06	2.08807e+06
DIC_HUMAN	3	3	103.25	31262	Mitochondrial dicarboxylate carrier OS=Homo sapiens OX=9606 GN=SLC25A10 PE=1 SV=2	74863.6	105186	53903.9	35070.7	61277.7	23171.5	89414.1	54772.1	234657	56727.3	160858	45243.7	82696.5	53134.2	20056.8	159888
DJC30_HUMAN	2	1	56.49	25945	DnaJ homolog subfamily C member 30, mitochondrial OS=Homo sapiens OX=9606 GN=DNAJC30 PE=1 SV=3	14462.7	72072.3	2542.17	1218.85	2.53183	3157.94	3992.19	7885.49	5162.49	1781.05	49796.6	29731.8	4617.54	7320.95	1837.26	7190.29
DLDH_HUMAN	42	41	3764.98	54143	Dihydrolipoyl dehydrogenase, mitochondrial OS=Homo sapiens OX=9606 GN=DLD PE=1 SV=2	2.16735e+08	2.83396e+08	3.00218e+08	1.70998e+08	2.52738e+08	2.30924e+08	2.04933e+08	3.07605e+08	3.04837e+08	3.02592e+08	2.66372e+08	1.86691e+08	1.7287e+08	2.30532e+08	2.4222e+08	2.77484e+08
DNJA3_HUMAN	7	7	256.07	52456	DnaJ homolog subfamily A member 3, mitochondrial OS=Homo sapiens OX=9606 GN=DNAJA3 PE=1 SV=2	194022	319228	262505	288580	390714	290932	479074	516261	522934	468441	768391	389303	418407	419713	360025	752768
DUT_HUMAN	1	1	68.32	26547	Deoxyuridine 5'-triphosphate nucleotidohydrolase, mitochondrial OS=Homo sapiens OX=9606 GN=DUT PE=1 SV=4	13876.2	48087.3	1474.74	55850.1	23531.2	6348.3	2228.47	19249.5	43026.3	16365.4	24012	4986.45	36173.2	8409.1	85147.1	46813.3
ECH1_HUMAN	33	33	3400.27	35793	Delta(3,5)-Delta(2,4)-dienoyl-CoA isomerase, mitochondrial OS=Homo sapiens OX=9606 GN=ECH1 PE=1 SV=2	1.19867e+08	2.36312e+08	2.80862e+07	5.97043e+07	6.61469e+07	5.61246e+07	1.17022e+08	1.02923e+08	1.13399e+08	4.414e+07	1.31109e+08	6.91619e+07	9.78252e+07	7.37758e+07	6.72296e+07	2.48687e+08
ECHA_HUMAN	108	107	9319.28	82947	Trifunctional enzyme subunit alpha, mitochondrial OS=Homo sapiens OX=9606 GN=HADHA PE=1 SV=2	1.20215e+09	1.98479e+09	1.30098e+09	1.11725e+09	2.12363e+09	1.15013e+09	1.44476e+09	1.72347e+09	1.66946e+09	7.32063e+08	1.42613e+09	8.24471e+08	1.32418e+09	1.10984e+09	1.0958e+09	2.27551e+09
ECHB_HUMAN	59	58	4636.37	51262	Trifunctional enzyme subunit beta, mitochondrial OS=Homo sapiens OX=9606 GN=HADHB PE=1 SV=3	3.27156e+08	6.24391e+08	3.39499e+08	3.89639e+08	4.33531e+08	2.76009e+08	3.9385e+08	4.78055e+08	4.73119e+08	2.42508e+08	4.66706e+08	3.60079e+08	5.12111e+08	4.79678e+08	3.10536e+08	6.7068e+08
ECHD2_HUMAN	7	6	492.74	31106	Enoyl-CoA hydratase domain-containing protein 2, mitochondrial OS=Homo sapiens OX=9606 GN=ECHDC2 PE=1 SV=2	1.3857e+06	2.00273e+06	1.45567e+06	534166	1.6432e+06	630235	561191	1.0266e+06	2.98464e+06	489058	2.02136e+06	547367	815325	727265	1.11294e+06	2.37631e+06
ECHD3_HUMAN	11	11	620.27	32613	Enoyl-CoA hydratase domain-containing protein 3, mitochondrial OS=Homo sapiens OX=9606 GN=ECHDC3 PE=1 SV=2	118466	4.67202e+06	1.01721e+06	1.67104e+06	1.75313e+06	1.35138e+06	2.12158e+06	2.18879e+06	4.09193e+06	1.97879e+06	3.25062e+06	1.61114e+06	1.83945e+06	1.3903e+06	1.74478e+06	6.02156e+06
ECHM_HUMAN	30	30	2180.8	31367	Enoyl-CoA hydratase, mitochondrial OS=Homo sapiens OX=9606 GN=ECHS1 PE=1 SV=4	9.31283e+07	1.01203e+08	9.36446e+07	3.51055e+07	4.6051e+07	5.88743e+07	4.96594e+07	5.28541e+07	6.21252e+07	4.51239e+07	6.48444e+07	3.69856e+07	4.16399e+07	5.05184e+07	5.93899e+07	1.41432e+08
ECI1_HUMAN	12	12	770	32795	Enoyl-CoA delta isomerase 1, mitochondrial OS=Homo sapiens OX=9606 GN=ECI1 PE=1 SV=1	4.43769e+07	6.97731e+07	5.50952e+07	2.39953e+07	3.34676e+07	3.33613e+07	3.78547e+07	3.84006e+07	5.12721e+07	4.11061e+07	3.77187e+07	2.67368e+07	2.45793e+07	2.79716e+07	4.11014e+07	1.01438e+08
ECSIT_HUMAN	2	2	99.12	49117	Evolutionarily conserved signaling intermediate in Toll pathway, mitochondrial OS=Homo sapiens OX=9606 GN=ECSIT PE=1 SV=1	9418.34	136853	38649.4	199070	244085	142480	22157.8	212381	110599	88379.5	28397.6	20051.2	196570	41585.8	80291.1	58115.3
EFGM_HUMAN	17	17	858.73	83418	Elongation factor G, mitochondrial OS=Homo sapiens OX=9606 GN=GFM1 PE=1 SV=2	2.53919e+06	5.70221e+06	3.05881e+06	3.46476e+06	3.72325e+06	1.52833e+06	3.73991e+06	3.62122e+06	3.84434e+06	2.38755e+06	5.25239e+06	3.54623e+06	3.56769e+06	2.12893e+06	2.42232e+06	4.44873e+06
EFTS_HUMAN	6	6	374.55	35368	Elongation factor Ts, mitochondrial OS=Homo sapiens OX=9606 GN=TSFM PE=1 SV=2	2.04939e+06	2.7884e+06	2.54058e+06	1.40107e+06	1.59872e+06	1.52756e+06	1.59411e+06	2.12865e+06	2.57213e+06	2.5157e+06	2.52192e+06	1.27931e+06	1.64817e+06	2.37347e+06	2.08752e+06	3.80781e+06
EFTU_HUMAN	34	34	2597.35	49510	Elongation factor Tu, mitochondrial OS=Homo sapiens OX=9606 GN=TUFM PE=1 SV=2	5.1248e+07	8.61857e+07	5.61289e+07	8.68221e+07	8.03906e+07	5.55299e+07	8.13625e+07	8.6179e+07	8.924e+07	8.46854e+07	1.27713e+08	7.68458e+07	9.39782e+07	1.54952e+08	4.67351e+07	1.34672e+08
EMRE_HUMAN	1	1	28.96	11434	Essential MCU regulator, mitochondrial OS=Homo sapiens OX=9606 GN=SMDT1 PE=1 SV=1	269031	1396.69	211765	119835	5584.28	247172	45127	441894	7747.57	319077	220078	289.208	142885	188966	294525	134.821
ETFA_HUMAN	20	19	1571.69	35058	Electron transfer flavoprotein subunit alpha, mitochondrial OS=Homo sapiens OX=9606 GN=ETFA PE=1 SV=1	6.99436e+07	1.7466e+08	7.9198e+07	3.86722e+07	4.81641e+07	3.96798e+07	6.52873e+07	6.98307e+07	1.12246e+08	3.99233e+07	1.07205e+08	4.22246e+07	6.13801e+07	5.35594e+07	4.91247e+07	1.77665e+08
ETFD_HUMAN	26	25	1514.85	68452	Electron transfer flavoprotein-ubiquinone oxidoreductase, mitochondrial OS=Homo sapiens OX=9606 GN=ETFDH PE=1 SV=2	5.6795e+07	1.15954e+08	4.34956e+07	8.42657e+07	7.24515e+07	5.54927e+07	5.794e+07	8.48888e+07	9.16982e+07	6.46373e+07	9.00944e+07	4.52153e+07	4.72974e+07	5.70614e+07	4.71156e+07	9.44859e+07
ETHE1_HUMAN	4	4	335.84	27855	Persulfide dioxygenase ETHE1, mitochondrial OS=Homo sapiens OX=9606 GN=ETHE1 PE=1 SV=2	1.3998e+06	1.57318e+06	1.67431e+06	874526	1.03606e+06	857859	1.03358e+06	827717	1.2709e+06	1.32788e+06	1.11005e+06	1.20916e+06	1.01191e+06	698525	966318	1.76496e+06
F210B_HUMAN	1	1	59.52	20411	Protein FAM210B, mitochondrial OS=Homo sapiens OX=9606 GN=FAM210B PE=1 SV=2	149714	279055	203948	116540	5864.42	9274.5	124328	379055	192610	145596	183983	60633.7	110929	114657	125967	336933
FABD_HUMAN	1	1	69.06	42934	Malonyl-CoA-acyl carrier protein transacylase, mitochondrial OS=Homo sapiens OX=9606 GN=MCAT PE=1 SV=2	2367.91	0	0	262.53	0	0	4618.13	20457.4	0	2414.02	0	0	0	0	2496.81	10605.9
FAHD1_HUMAN	9	8	657.53	24827	Acylpyruvase FAHD1, mitochondrial OS=Homo sapiens OX=9606 GN=FAHD1 PE=1 SV=2	8.38504e+06	8.00261e+06	8.72043e+06	3.86286e+06	4.16583e+06	5.51506e+06	7.09079e+06	4.19092e+06	6.05924e+06	3.89804e+06	6.36029e+06	5.31384e+06	3.60629e+06	4.45844e+06	8.53182e+06	1.1954e+07
FAKD2_HUMAN	7	6	279.79	81410	FAST kinase domain-containing protein 2, mitochondrial OS=Homo sapiens OX=9606 GN=FASTKD2 PE=1 SV=1	196971	201518	135208	111464	239867	125563	206729	265045	202378	159874	171378	154257	131277	175710	400056	525213
FAKD5_HUMAN	2	2	85.84	86519	FAST kinase domain-containing protein 5, mitochondrial OS=Homo sapiens OX=9606 GN=FASTKD5 PE=1 SV=1	62373.2	103199	61771.9	6111.32	1888.71	84427.2	64282.9	194537	109169	78317	97327.3	43100.1	121599	53358.6	10705.7	107241
FIS1_HUMAN	6	6	324.44	16927	Mitochondrial fission 1 protein OS=Homo sapiens OX=9606 GN=FIS1 PE=1 SV=2	7.09121e+06	1.05655e+07	9.49428e+06	8.08832e+06	9.47819e+06	6.75327e+06	8.12443e+06	5.17455e+06	1.22808e+07	3.4409e+06	1.3804e+07	9.26013e+06	1.02553e+07	7.24094e+06	9.73578e+06	1.41499e+07
FRDA_HUMAN	5	5	303.95	23121	Frataxin, mitochondrial OS=Homo sapiens OX=9606 GN=FXN PE=1 SV=2	1.44347e+06	1.64701e+06	1.60282e+06	1.33708e+06	101412	1.20575e+06	1.68715e+06	1.50554e+06	2.89896e+06	1.77422e+06	2.2995e+06	1.60829e+06	1.52052e+06	1.00515e+06	985681	2.67617e+06
FUMH_HUMAN	39	39	3110.73	54602	Fumarate hydratase, mitochondrial OS=Homo sapiens OX=9606 GN=FH PE=1 SV=3	1.01165e+08	1.97821e+08	1.10607e+08	1.42841e+08	1.24038e+08	9.67077e+07	1.29129e+08	1.35528e+08	1.77986e+08	1.40605e+08	2.22118e+08	1.36338e+08	1.89875e+08	2.00932e+08	9.37279e+07	2.72722e+08
GAL3A_HUMAN	15	15	1191.01	28153	Glutamine amidotransferase-like class 1 domain-containing protein 3, mitochondrial OS=Homo sapiens OX=9606 GN=GATD3 PE=1 SV=1	5.16013e+07	1.54077e+08	5.81895e+07	3.53537e+07	2.96384e+07	3.73751e+07	7.53732e+07	4.89164e+07	7.84353e+07	5.86742e+07	1.05739e+08	3.66998e+07	4.46516e+07	5.25661e+07	3.40216e+07	1.39109e+08
GATA_HUMAN	3	3	102.33	57424	Glutamyl-tRNA(Gln) amidotransferase subunit A, mitochondrial OS=Homo sapiens OX=9606 GN=QRSL1 PE=1 SV=2	11176.6	14945.9	15070	1314.15	26013.4	11596.7	29484.6	21720.7	43585	18381.4	52846.4	11014.6	7517.49	14656.8	8053.1	37376.8
GATB_HUMAN	3	3	109.86	61825	Glutamyl-tRNA(Gln) amidotransferase subunit B, mitochondrial OS=Homo sapiens OX=9606 GN=GATB PE=1 SV=1	135085	101700	119226	68906	83820.6	78107.9	157456	192486	188370	277480	96710.2	111777	72765.5	143828	79487.3	142329
GATC_HUMAN	2	2	88.26	15077	Glutamyl-tRNA(Gln) amidotransferase subunit C, mitochondrial OS=Homo sapiens OX=9606 GN=GATC PE=1 SV=1	341.365	1100.32	442.759	10701.2	0	831.297	10132.5	11080	16900.2	534.881	9309.99	12911.4	4658.74	5401.43	13112.2	77.0668
GATM_HUMAN	7	7	291.91	48424	Glycine amidinotransferase, mitochondrial OS=Homo sapiens OX=9606 GN=GATM PE=1 SV=1	273196	435899	371099	1.17749e+06	440309	842508	633557	251272	791413	643129	357129	618895	644608	361782	1.5022e+06	631548
GCDH_HUMAN	9	9	402.97	48096	Glutaryl-CoA dehydrogenase, mitochondrial OS=Homo sapiens OX=9606 GN=GCDH PE=1 SV=1	246061	437244	300213	548976	228942	651194	354356	793586	326461	548094	2.03078e+06	419006	1.02692e+06	861950	404006	1.32684e+06
GCSH_HUMAN	4	4	399.17	18873	Glycine cleavage system H protein, mitochondrial OS=Homo sapiens OX=9606 GN=GCSH PE=1 SV=2	1.97528e+06	4.83196e+06	2.49568e+06	1.57344e+06	824953	1.74819e+06	1.7682e+06	2.14747e+06	2.53547e+06	1.75994e+06	3.50961e+06	1.56025e+06	1.82683e+06	2.15264e+06	1.46538e+06	6.92747e+06
GLO2_HUMAN	16	16	1452.92	33784	Hydroxyacylglutathione hydrolase, mitochondrial OS=Homo sapiens OX=9606 GN=HAGH PE=1 SV=2	2.83869e+07	3.48727e+07	5.19855e+07	2.54999e+07	4.34798e+07	2.71131e+07	3.28004e+07	3.37838e+07	3.93618e+07	2.94994e+07	3.58859e+07	3.65946e+07	3.15102e+07	3.09198e+07	3.48515e+07	3.99237e+07
GLRX2_HUMAN	1	1	35.07	18040	Glutaredoxin-2, mitochondrial OS=Homo sapiens OX=9606 GN=GLRX2 PE=1 SV=1	58799	55090.4	30618.8	45398.1	25467.8	38376.2	55516.7	63328.9	68446.8	64132.2	111126	88928.5	51192.8	41629.1	6840.43	133969
GLRX5_HUMAN	3	3	187	16618	Glutaredoxin-related protein 5, mitochondrial OS=Homo sapiens OX=9606 GN=GLRX5 PE=1 SV=2	1.66081e+06	3.22739e+06	1.57676e+06	1.96509e+06	1.42385e+06	2.39783e+06	2.3535e+06	1.95014e+06	2.55771e+06	3.20178e+06	2.95908e+06	2.21288e+06	1.78887e+06	2.31741e+06	1.95832e+06	4.35173e+06
GLSK_HUMAN	3	3	109.1	73414	Glutaminase kidney isoform, mitochondrial OS=Homo sapiens OX=9606 GN=GLS PE=1 SV=1	43381.6	183926	68265.4	46534.2	97956.3	70395.8	218548	227136	275753	147849	349195	40946.8	191565	56412.9	123166	151608
GLUCM_HUMAN	27	26	1735.87	66394	D-glutamate cyclase, mitochondrial OS=Homo sapiens OX=9606 GN=DGLUCY PE=1 SV=2	2.43076e+06	8.09512e+07	5.89461e+07	4.12677e+07	2.49654e+06	3.68497e+07	3.06639e+07	5.99717e+07	1.98868e+06	6.36277e+07	3.8667e+07	2.08796e+06	3.57011e+07	1.4888e+07	5.34938e+07	4.45772e+07
GLYM_HUMAN	13	11	637.3	55958	Serine hydroxymethyltransferase, mitochondrial OS=Homo sapiens OX=9606 GN=SHMT2 PE=1 SV=3	1.05881e+06	2.20564e+06	769212	267005	498214	597670	808345	784045	898885	915672	657252	868155	274240	416882	84352.4	2.30504e+06
GPAT1_HUMAN	1	1	32.23	93735	Glycerol-3-phosphate acyltransferase 1, mitochondrial OS=Homo sapiens OX=9606 GN=GPAM PE=1 SV=3	33842.4	25255.1	4202.27	37298.3	33834.8	16165	62134.1	72373.3	30346.4	31750	74303.7	59025.7	34387.5	60431.5	2598.33	66931.2
GPDM_HUMAN	46	46	2594.71	80802	Glycerol-3-phosphate dehydrogenase, mitochondrial OS=Homo sapiens OX=9606 GN=GPD2 PE=1 SV=3	7.39972e+07	3.49178e+07	7.58244e+07	5.9218e+07	9.54963e+07	6.28774e+07	3.4617e+07	5.7749e+07	5.54616e+07	5.19902e+07	5.36639e+06	4.77392e+07	4.83405e+07	4.11758e+07	7.57529e+07	3.51784e+07
GRP75_HUMAN	63	62	4980.48	73635	Stress-70 protein, mitochondrial OS=Homo sapiens OX=9606 GN=HSPA9 PE=1 SV=2	1.21915e+08	2.08608e+08	1.48931e+08	1.34794e+08	1.95753e+08	1.13347e+08	1.54713e+08	1.86834e+08	1.87569e+08	1.44178e+08	1.86391e+08	1.21472e+08	1.49635e+08	1.16498e+08	1.45056e+08	2.5919e+08
GRPE1_HUMAN	6	6	296.43	24264	GrpE protein homolog 1, mitochondrial OS=Homo sapiens OX=9606 GN=GRPEL1 PE=1 SV=2	843954	2.44494e+06	1.08499e+06	467469	620519	625736	978268	857008	1.46275e+06	1.02268e+06	809013	699698	554850	403087	568036	2.96772e+06
GSHR_HUMAN	15	15	1072.85	56221	Glutathione reductase, mitochondrial OS=Homo sapiens OX=9606 GN=GSR PE=1 SV=2	1.45642e+07	1.23598e+07	1.62673e+07	8.01547e+06	1.17223e+07	1.47179e+07	1.19468e+07	1.33008e+07	6.96204e+06	1.10558e+07	1.14142e+07	8.82466e+06	8.27143e+06	9.42035e+06	1.27787e+07	1.27588e+07
GUF1_HUMAN	8	7	527.1	74281	Translation factor GUF1, mitochondrial OS=Homo sapiens OX=9606 GN=GUF1 PE=1 SV=1	909877	1.08734e+06	689429	1.06595e+06	1.09836e+06	783486	801841	765142	1.19563e+06	1.30493e+06	1.54071e+06	909287	1.4639e+06	919455	475493	1.47718e+06
HCDH_HUMAN	34	32	2943.62	34272	Hydroxyacyl-coenzyme A dehydrogenase, mitochondrial OS=Homo sapiens OX=9606 GN=HADH PE=1 SV=3	2.00845e+08	1.79787e+08	1.86584e+08	1.34526e+08	1.22919e+08	1.24783e+08	2.33096e+08	1.62297e+08	2.28123e+08	1.05373e+08	1.781e+08	1.28791e+08	1.36654e+08	1.07717e+08	1.36968e+08	3.31158e+08
HEM6_HUMAN	3	3	160.1	50120	Oxygen-dependent coproporphyrinogen-III oxidase, mitochondrial OS=Homo sapiens OX=9606 GN=CPOX PE=1 SV=3	73916.5	149788	136365	54770.5	78685.2	101124	110285	19716.4	102500	100207	34818.6	39719.4	77789.3	59547.8	61736.6	149933
HEMH_HUMAN	16	16	877.12	47832	Ferrochelatase, mitochondrial OS=Homo sapiens OX=9606 GN=FECH PE=1 SV=2	3.83339e+06	4.10637e+06	2.20967e+06	3.3517e+06	4.76695e+06	4.39286e+06	5.32417e+06	4.83751e+06	4.02254e+06	5.30623e+06	2.86122e+06	6.20086e+06	2.63216e+06	8.6685e+06	3.04418e+06	5.06069e+06
HIBCH_HUMAN	18	18	1454.69	43454	3-hydroxyisobutyryl-CoA hydrolase, mitochondrial OS=Homo sapiens OX=9606 GN=HIBCH PE=1 SV=2	9.04302e+06	1.49753e+07	9.93746e+06	7.70432e+06	9.18345e+06	5.53909e+06	8.88421e+06	9.30051e+06	1.29534e+07	8.7732e+06	2.05454e+07	9.32335e+06	4.73048e+06	5.39837e+06	7.73829e+06	2.45878e+07
HIG1A_HUMAN;HIG1C_HUMAN	7	7	347.98	10136	HIG1 domain family member 1A, mitochondrial OS=Homo sapiens OX=9606 GN=HIGD1A PE=1 SV=1	260787	519583	398783	398285	120562	88271.6	332148	919953	874350	478559	503267	257837	369893	266467	114001	862734
HIG2A_HUMAN	2	2	61.72	11521	HIG1 domain family member 2A, mitochondrial OS=Homo sapiens OX=9606 GN=HIGD2A PE=1 SV=1	687861	8.6121e+06	6.65439e+06	624694	284132	302490	398929	543487	652132	355714	803819	537607	474137	479245	405900	893710
HMCS2_HUMAN;HMCS1_HUMAN	13	13	895.84	56599	Hydroxymethylglutaryl-CoA synthase, mitochondrial OS=Homo sapiens OX=9606 GN=HMGCS2 PE=1 SV=1	534527	9.249e+06	1.58064e+06	750634	4.6516e+06	603587	1.65364e+06	8.61295e+06	2.78773e+06	465808	7.4278e+06	562817	4.19261e+06	741880	796474	1.36748e+07
HMGCL_HUMAN;HMGC2_HUMAN	6	6	283.64	34338	Hydroxymethylglutaryl-CoA lyase, mitochondrial OS=Homo sapiens OX=9606 GN=HMGCL PE=1 SV=2	1.72525e+06	905888	1.11263e+06	715473	875650	1.39478e+06	1.15915e+06	1.16543e+06	1.96694e+06	1.21026e+06	3.11816e+06	848098	958209	730672	1.34669e+06	2.68518e+06
HOT_HUMAN	19	18	1334.29	50276	Hydroxyacid-oxoacid transhydrogenase, mitochondrial OS=Homo sapiens OX=9606 GN=ADHFE1 PE=1 SV=1	5.19034e+06	9.88677e+06	3.05637e+06	4.07553e+06	7.79658e+06	6.80584e+06	1.30614e+07	5.92515e+06	1.10588e+07	7.71446e+06	1.43992e+07	4.94782e+06	2.24768e+07	1.41369e+06	4.75659e+06	1.82353e+07
HTD2_HUMAN	2	2	122.04	18547	Hydroxyacyl-thioester dehydratase type 2, mitochondrial OS=Homo sapiens OX=9606 GN=HTD2 PE=1 SV=1	1.07307e+06	1.43342e+06	1.24554e+06	753801	456526	888155	626050	1.36508e+06	1.42734e+06	1.15983e+06	976338	716136	993712	1.19949e+06	530593	2.97449e+06
HTRA2_HUMAN;HTRA3_HUMAN	5	5	274.27	48811	Serine protease HTRA2, mitochondrial OS=Homo sapiens OX=9606 GN=HTRA2 PE=1 SV=2	232029	438455	151880	322893	795317	846534	548870	496614	604816	560681	976539	475755	420769	472580	359963	598703
ICT1_HUMAN	4	4	218.27	23615	Peptidyl-tRNA hydrolase ICT1, mitochondrial OS=Homo sapiens OX=9606 GN=MRPL58 PE=1 SV=1	421225	640221	360570	366693	97657	301331	319282	628858	670687	639773	813772	283199	514022	323529	319776	1.04138e+06
IDH3A_HUMAN	16	16	1059.05	39566	Isocitrate dehydrogenase [NAD] subunit alpha, mitochondrial OS=Homo sapiens OX=9606 GN=IDH3A PE=1 SV=1	2.12275e+07	2.96828e+07	2.52837e+07	1.63225e+07	3.03754e+07	1.48179e+07	1.77579e+07	2.42779e+07	3.60194e+07	2.47159e+07	3.13204e+07	2.18887e+07	1.62963e+07	2.18496e+07	1.99684e+07	4.93259e+07
IDH3B_HUMAN	24	22	1313.34	42157	Isocitrate dehydrogenase [NAD] subunit beta, mitochondrial OS=Homo sapiens OX=9606 GN=IDH3B PE=1 SV=2	4.2241e+06	7.55014e+06	5.11737e+06	3.03784e+06	5.70079e+06	3.28839e+06	4.25018e+06	5.1197e+06	7.31179e+06	5.92149e+06	8.60815e+06	4.08083e+06	3.09453e+06	5.95799e+06	4.62346e+06	1.19712e+07
IDH3G_HUMAN	14	14	914.1	42767	Isocitrate dehydrogenase [NAD] subunit gamma, mitochondrial OS=Homo sapiens OX=9606 GN=IDH3G PE=1 SV=1	5.11855e+06	6.98472e+06	6.14637e+06	3.91166e+06	7.21264e+06	3.2598e+06	5.34721e+06	7.184e+06	7.38278e+06	6.91778e+06	8.31775e+06	4.73856e+06	2.61318e+06	4.21146e+06	3.75318e+06	1.26938e+07
IDHP_HUMAN	60	59	4353.11	50877	Isocitrate dehydrogenase [NADP], mitochondrial OS=Homo sapiens OX=9606 GN=IDH2 PE=1 SV=2	5.12947e+08	8.8525e+08	5.03832e+08	8.58822e+08	4.41415e+08	5.39555e+08	6.87212e+08	4.63891e+08	6.92414e+08	6.81602e+08	9.13693e+08	5.68138e+08	7.67468e+08	1.04766e+09	4.32625e+08	1.22765e+09
IF2M_HUMAN	11	9	590.33	81266	Translation initiation factor IF-2, mitochondrial OS=Homo sapiens OX=9606 GN=MTIF2 PE=1 SV=2	295332	549583	497952	483938	333799	272954	561265	560621	748552	660810	1.4897e+06	489425	624431	267621	146541	725653
IF3M_HUMAN	1	1	32.6	31706	Translation initiation factor IF-3, mitochondrial OS=Homo sapiens OX=9606 GN=MTIF3 PE=1 SV=4	92355.4	220235	119006	31486.8	113167	21219.2	75899.4	116627	121849	139248	202158	54080.3	81169.2	65779.9	40865.2	164900
IFI27_HUMAN	1	1	25.26	11534	Interferon alpha-inducible protein 27, mitochondrial OS=Homo sapiens OX=9606 GN=IFI27 PE=1 SV=4	30748.4	22293.8	50684.1	33688.3	140220	2.94257e+07	8.77276e+06	1.89413e+07	2.72293e+07	2.22417e+07	102401	573207	35637.9	80150.1	17522.1	28168
IPYR2_HUMAN	8	7	381.05	37896	Inorganic pyrophosphatase 2, mitochondrial OS=Homo sapiens OX=9606 GN=PPA2 PE=1 SV=2	1.36892e+07	1.3042e+07	3.96247e+06	1.36181e+06	5.39285e+06	8.88008e+06	2.41892e+06	9.39692e+06	6.72626e+06	8.83971e+06	1.36625e+07	1.67545e+06	1.82504e+06	5.1151e+06	3.67097e+06	2.19735e+07
ISCA1_HUMAN	2	2	85.98	14170	Iron-sulfur cluster assembly 1 homolog, mitochondrial OS=Homo sapiens OX=9606 GN=ISCA1 PE=1 SV=1	11831.3	259733	199586	159873	17636	121388	80207.2	49858.7	42206.6	33267.5	222693	18856.7	169726	248727	95334.2	76822.3
ISCA2_HUMAN	3	3	187.13	16466	Iron-sulfur cluster assembly 2 homolog, mitochondrial OS=Homo sapiens OX=9606 GN=ISCA2 PE=1 SV=2	394567	514801	293668	88784.7	34644.1	169349	427578	739282	694765	236827	287841	702989	172283	154997	377240	617227
ISCU_HUMAN	3	3	128.23	17988	Iron-sulfur cluster assembly enzyme ISCU, mitochondrial OS=Homo sapiens OX=9606 GN=ISCU PE=1 SV=2	615660	650027	551430	267313	345288	481069	470568	311107	352896	1.21015e+06	778682	562373	360630	545567	93612	376205
IVD_HUMAN	10	10	477.76	46621	Isovaleryl-CoA dehydrogenase, mitochondrial OS=Homo sapiens OX=9606 GN=IVD PE=1 SV=2	673472	401671	647369	1.22872e+06	940675	1.13765e+06	881117	266290	2.2958e+06	1.31043e+06	1.92957e+06	362419	1.42612e+06	610502	1.03488e+06	476558
KAD2_HUMAN	18	17	1511.46	26461	Adenylate kinase 2, mitochondrial OS=Homo sapiens OX=9606 GN=AK2 PE=1 SV=2	1.9626e+07	4.10605e+07	1.99412e+07	1.86168e+07	1.56717e+07	1.13623e+07	1.38804e+07	1.33026e+07	1.91371e+07	1.35715e+07	1.31868e+07	2.20915e+07	1.10862e+07	2.40145e+07	1.23571e+07	3.27006e+07
KAD3_HUMAN	22	22	1712.93	25550	GTP:AMP phosphotransferase AK3, mitochondrial OS=Homo sapiens OX=9606 GN=AK3 PE=1 SV=4	5.28132e+07	1.96752e+08	1.04993e+08	3.07975e+07	6.24292e+07	4.26274e+07	7.18706e+07	7.03675e+07	1.04257e+08	2.80996e+07	1.15291e+08	7.02256e+07	4.74567e+07	5.64436e+07	4.28741e+07	1.41464e+08
KBL_HUMAN	1	1	116.52	45256	2-amino-3-ketobutyrate coenzyme A ligase, mitochondrial OS=Homo sapiens OX=9606 GN=GCAT PE=1 SV=1	7243.88	13880.7	2610.18	2328.72	16506.9	2299.8	4699.04	2295.5	5487.33	10816.1	239937	2369.48	1020.21	3027.03	870.944	4911.09
KCRS_HUMAN;KCRU_HUMAN	31	31	2831	47474	Creatine kinase S-type, mitochondrial OS=Homo sapiens OX=9606 GN=CKMT2 PE=1 SV=2	5.26148e+08	1.49918e+09	5.87947e+08	8.68184e+08	3.71281e+08	5.77701e+08	8.28676e+08	7.80988e+08	9.71812e+08	6.48153e+08	1.1872e+09	6.70155e+08	4.81962e+08	8.23207e+08	4.60632e+08	1.40227e+09
L2HDH_HUMAN	19	19	1112.07	50284	L-2-hydroxyglutarate dehydrogenase, mitochondrial OS=Homo sapiens OX=9606 GN=L2HGDH PE=1 SV=3	4.55288e+06	7.63114e+06	4.12916e+06	3.36197e+06	4.87147e+06	3.92413e+06	2.15306e+06	4.3386e+06	9.64505e+06	6.19682e+06	7.99969e+06	5.16973e+06	4.52508e+06	8.021e+06	2.24301e+06	8.96407e+06
LACTB_HUMAN	26	26	1617.79	60655	Serine beta-lactamase-like protein LACTB, mitochondrial OS=Homo sapiens OX=9606 GN=LACTB PE=1 SV=2	1.87062e+07	2.91754e+07	1.85537e+07	1.15086e+07	1.6338e+07	1.40276e+07	2.68018e+07	2.49485e+07	2.15432e+07	2.72348e+07	2.08063e+07	2.09329e+07	1.34668e+07	1.42952e+07	1.75329e+07	3.68476e+07
LDHD_HUMAN	5	5	367.95	54836	Probable D-lactate dehydrogenase, mitochondrial OS=Homo sapiens OX=9606 GN=LDHD PE=1 SV=1	254957	987097	339332	308038	319435	264451	84326.4	683071	1.01359e+06	1.0519e+06	429405	97260	559991	243128	146754	950193
LETM1_HUMAN	29	28	1693.3	83302	Mitochondrial proton/calcium exchanger protein OS=Homo sapiens OX=9606 GN=LETM1 PE=1 SV=1	4.7253e+06	1.15165e+07	5.05224e+06	5.48565e+06	4.62049e+06	5.24019e+06	7.21746e+06	7.40087e+06	9.71529e+06	5.77081e+06	1.08766e+07	4.67015e+06	6.50625e+06	4.75829e+06	2.57278e+06	1.26014e+07
LIAS_HUMAN	2	2	59.88	41884	Lipoyl synthase, mitochondrial OS=Homo sapiens OX=9606 GN=LIAS PE=1 SV=3	8123.53	5187.18	3624.82	1732.36	559.364	1246.12	0	2800.62	6090.13	474.61	616.135	0	2431.59	2866.73	891.16	27281.1
LONM_HUMAN	45	45	2804.89	106422	Lon protease homolog, mitochondrial OS=Homo sapiens OX=9606 GN=LONP1 PE=1 SV=2	2.89901e+07	3.01442e+07	3.01087e+07	3.08998e+07	4.45716e+07	2.6055e+07	3.02823e+07	2.8609e+07	4.69016e+07	2.42344e+07	6.20105e+07	3.6826e+07	4.8946e+07	3.15392e+07	2.5502e+07	4.46058e+07
LPPRC_HUMAN	84	81	5501.82	157805	Leucine-rich PPR motif-containing protein, mitochondrial OS=Homo sapiens OX=9606 GN=LRPPRC PE=1 SV=3	5.38681e+07	9.15428e+07	6.78141e+07	7.89893e+07	7.24117e+07	5.34992e+07	8.03885e+07	8.50284e+07	8.4081e+07	7.03731e+07	1.69948e+08	7.5595e+07	9.75306e+07	7.3736e+07	4.47605e+07	1.15169e+08
M2OM_HUMAN	24	24	1947.24	34040	Mitochondrial 2-oxoglutarate/malate carrier protein OS=Homo sapiens OX=9606 GN=SLC25A11 PE=1 SV=3	6.93038e+07	1.2709e+08	9.12008e+07	5.71403e+07	5.55812e+07	5.51524e+07	1.01018e+08	7.70919e+07	1.10308e+08	8.223e+07	8.68406e+07	6.11172e+07	4.89905e+07	5.19896e+07	5.1126e+07	1.84611e+08
MAIP1_HUMAN	3	3	129.1	32524	m-AAA protease-interacting protein 1, mitochondrial OS=Homo sapiens OX=9606 GN=MAIP1 PE=1 SV=1	232204	455338	343362	119910	104458	527999	375994	232238	332530	184434	381651	208589	131337	210799	204281	508621
MAOM_HUMAN	20	19	1068.05	65402	NAD-dependent malic enzyme, mitochondrial OS=Homo sapiens OX=9606 GN=ME2 PE=1 SV=1	1.38274e+07	1.17191e+07	1.35002e+07	1.4234e+07	1.47024e+07	1.41828e+07	1.17193e+07	2.51488e+07	1.36503e+07	1.84773e+07	1.8469e+07	7.88178e+06	1.32469e+07	8.44624e+06	8.57649e+06	1.84973e+07
MAON_HUMAN	3	2	142.55	67026	NADP-dependent malic enzyme, mitochondrial OS=Homo sapiens OX=9606 GN=ME3 PE=1 SV=2	160458	523839	260828	163455	227302	116353	252280	301543	355622	383600	328469	140065	406644	129657	63428	590067
MARC2_HUMAN	7	7	256.41	37999	Mitochondrial amidoxime reducing component 2 OS=Homo sapiens OX=9606 GN=MTARC2 PE=1 SV=1	397687	349144	574131	435584	334887	285044	276973	182398	316361	300743	327143	415923	412191	233072	150532	452920
MASU1_HUMAN	1	1	37.82	26153	Mitochondrial assembly of ribosomal large subunit protein 1 OS=Homo sapiens OX=9606 GN=MALSU1 PE=1 SV=1	1352.61	4062.06	61881.9	1943.19	735.144	19780	43090.1	4581.64	48880.7	54732	874.861	216.779	59.3537	1945.86	25415.7	90082.4
MAVS_HUMAN	18	18	1123.71	56493	Mitochondrial antiviral-signaling protein OS=Homo sapiens OX=9606 GN=MAVS PE=1 SV=2	6.36383e+06	8.23462e+06	7.32867e+06	8.10167e+06	9.25153e+06	1.07895e+07	8.57202e+06	1.12023e+07	1.18791e+07	9.67397e+06	1.34719e+07	7.22666e+06	1.70789e+07	8.075e+06	5.02415e+06	9.70935e+06
MCAT_HUMAN	13	13	610.2	32922	Mitochondrial carnitine/acylcarnitine carrier protein OS=Homo sapiens OX=9606 GN=SLC25A20 PE=1 SV=1	4.75183e+06	1.37519e+07	5.53691e+06	2.10283e+06	1.33056e+06	1.0864e+06	4.17823e+06	5.79826e+06	6.31633e+06	2.94339e+06	4.60649e+06	2.72607e+06	3.77902e+06	2.25996e+06	3.75183e+06	1.17871e+07
MCCA_HUMAN	20	20	1056.08	80422	Methylcrotonoyl-CoA carboxylase subunit alpha, mitochondrial OS=Homo sapiens OX=9606 GN=MCCC1 PE=1 SV=3	4.70224e+06	7.88387e+06	6.05805e+06	6.40367e+06	4.65647e+06	7.4132e+06	7.76477e+06	4.79006e+06	9.87787e+06	3.40918e+06	1.36622e+07	2.49795e+06	8.50845e+06	4.76573e+06	2.23389e+06	1.14716e+07
MCCB_HUMAN	19	19	1164.86	61294	Methylcrotonoyl-CoA carboxylase beta chain, mitochondrial OS=Homo sapiens OX=9606 GN=MCCC2 PE=1 SV=1	5.23773e+06	9.12413e+06	8.30952e+06	4.24344e+06	4.26027e+06	8.31798e+06	8.59968e+06	6.70539e+06	9.1891e+06	4.64129e+06	1.10978e+07	2.52852e+06	5.83889e+06	3.49761e+06	3.0986e+06	1.08276e+07
MCEE_HUMAN	2	2	116.88	18737	Methylmalonyl-CoA epimerase, mitochondrial OS=Homo sapiens OX=9606 GN=MCEE PE=1 SV=1	944916	837734	652695	740126	676859	1.00442e+06	459397	969613	652790	1.63594e+06	1.29845e+06	633332	581280	516449	870591	1.02208e+06
MCU_HUMAN	12	12	976.09	39842	Calcium uniporter protein, mitochondrial OS=Homo sapiens OX=9606 GN=MCU PE=1 SV=1	7.92437e+06	9.18461e+06	7.74243e+06	3.52872e+06	5.78471e+06	5.8529e+06	6.36666e+06	7.3567e+06	9.8574e+06	5.02122e+06	9.38659e+06	3.23135e+06	4.85226e+06	3.91089e+06	4.3027e+06	7.02456e+06
MCUR1_HUMAN	1	0	32.86	39669	Mitochondrial calcium uniporter regulator 1 OS=Homo sapiens OX=9606 GN=MCUR1 PE=1 SV=1
MDHM_HUMAN	31	31	2426.76	35481	Malate dehydrogenase, mitochondrial OS=Homo sapiens OX=9606 GN=MDH2 PE=1 SV=3	6.20579e+08	1.07949e+09	6.5017e+08	4.78656e+08	5.32029e+08	4.62051e+08	6.77776e+08	6.84205e+08	8.21634e+08	5.93527e+08	8.3198e+08	6.49475e+08	2.40017e+08	6.27895e+08	5.24629e+08	1.53022e+09
MECR_HUMAN	7	7	387.84	40436	Enoyl-[acyl-carrier-protein] reductase, mitochondrial OS=Homo sapiens OX=9606 GN=MECR PE=1 SV=2	1.59823e+06	4.37937e+06	1.81882e+06	145714	667415	1.30429e+06	991657	890945	2.2642e+06	867463	431072	578285	75378.2	1.77627e+06	1.29311e+06	5.96403e+06
MFF_HUMAN	5	5	267.96	38441	Mitochondrial fission factor OS=Homo sapiens OX=9606 GN=MFF PE=1 SV=1	359909	409292	168924	429207	437683	369924	564771	734057	788534	439777	903943	529270	574638	12265.3	338857	748880
MIA40_HUMAN	2	2	99.52	15986	Mitochondrial intermembrane space import and assembly protein 40 OS=Homo sapiens OX=9606 GN=CHCHD4 PE=1 SV=1	182084	314745	237217	90674.3	38491.1	627.182	7470.51	40562.8	3282.68	38961.1	72869.8	20266	88089	12335.8	9481.4	435208
MICU1_HUMAN	11	11	607.35	54316	Calcium uptake protein 1, mitochondrial OS=Homo sapiens OX=9606 GN=MICU1 PE=1 SV=1	1.79801e+06	2.33258e+06	1.91682e+06	1.4677e+06	3.02176e+06	2.86304e+06	2.27359e+06	2.59755e+06	3.13345e+06	1.4936e+06	2.89042e+06	1.21715e+06	1.90557e+06	1.68998e+06	1.92703e+06	1.95941e+06
MICU2_HUMAN	11	11	629.5	49634	Calcium uptake protein 2, mitochondrial OS=Homo sapiens OX=9606 GN=MICU2 PE=1 SV=2	1.97007e+06	2.55638e+06	1.80137e+06	1.34432e+06	3.98435e+06	2.87285e+06	2.10213e+06	2.68478e+06	2.26224e+06	1.36714e+06	3.46643e+06	1.30062e+06	1.44627e+06	1.71467e+06	1.24251e+06	2.39916e+06
MID49_HUMAN	3	3	120.5	49238	Mitochondrial dynamics protein MID49 OS=Homo sapiens OX=9606 GN=MIEF2 PE=1 SV=1	499049	377851	404040	85417.3	204344	210191	176090	233212	194680	205277	170338	337333	78701.4	176694	255207	654339
MIEAP_HUMAN	1	1	29.6	61071	Mitochondria-eating protein OS=Homo sapiens OX=9606 GN=SPATA18 PE=1 SV=1	243.561	1126.25	3533.76	5084.91	5646.71	3120.74	296405	7422.83	251442	151791	36731.9	97758.7	5732.58	1034.15	24387.2	578.73
MIPEP_HUMAN	12	12	534.38	80589	Mitochondrial intermediate peptidase OS=Homo sapiens OX=9606 GN=MIPEP PE=1 SV=2	1.3909e+06	2.33721e+06	1.85719e+06	552223	1.29219e+06	1.31139e+06	1.18527e+06	2.0474e+06	1.42794e+06	1.56165e+06	1.33734e+06	1.11346e+06	659116	684387	2.04078e+06	1.79765e+06
MIRO1_HUMAN	6	5	249.38	70739	Mitochondrial Rho GTPase 1 OS=Homo sapiens OX=9606 GN=RHOT1 PE=1 SV=2	284475	313626	423781	404020	415269	358339	265848	224356	511131	426816	407734	274333	540845	343741	164741	343142
MIRO2_HUMAN	3	1	104.44	68075	Mitochondrial Rho GTPase 2 OS=Homo sapiens OX=9606 GN=RHOT2 PE=1 SV=2	457.086	269.567	616.045	5348.68	8950.07	6031.49	4115.74	2105.23	8521.5	508.283	1637.78	435.345	766.39	1210.67	2427.51	18820.2
MITOK_HUMAN	5	5	252.91	45783	Mitochondrial potassium channel OS=Homo sapiens OX=9606 GN=CCDC51 PE=1 SV=2	841804	266893	203619	63522.4	184556	191493	172627	168309	244131	307185	207641	271205	96478.8	127459	179999	334711
MITOS_HUMAN	9	9	394.71	79938	Mitochondrial potassium channel ATP-binding subunit OS=Homo sapiens OX=9606 GN=ABCB8 PE=1 SV=3	267472	591285	391343	634427	190671	353211	608477	542700	616252	643616	501194	270722	381285	1.40552e+06	372612	624712
MMAA_HUMAN	1	1	38.4	46509	Methylmalonic aciduria type A protein, mitochondrial OS=Homo sapiens OX=9606 GN=MMAA PE=1 SV=1	65536.8	123433	12514	10698.9	15404	40361.8	60374.6	58312.5	104116	59901.5	88935.5	65156.6	124089	12444.4	55878.1	137700
MMSA_HUMAN	27	27	1777.24	57803	Methylmalonate-semialdehyde dehydrogenase [acylating], mitochondrial OS=Homo sapiens OX=9606 GN=ALDH6A1 PE=1 SV=2	6.75144e+06	1.95694e+07	7.08932e+06	5.69435e+06	1.01532e+07	2.04754e+07	5.70004e+06	1.47711e+07	2.71132e+07	1.35147e+07	2.69799e+07	7.60367e+06	2.34735e+07	9.43098e+06	1.71967e+07	2.98589e+07
MPC1_HUMAN	7	7	258.43	12339	Mitochondrial pyruvate carrier 1 OS=Homo sapiens OX=9606 GN=MPC1 PE=1 SV=1	1.27588e+06	3.98824e+06	1.41788e+06	1.75589e+06	1.15347e+06	1.31061e+06	2.1092e+06	2.88629e+06	3.86808e+06	3.01699e+06	4.33686e+06	1.8394e+06	2.66378e+06	2.83745e+06	1.26429e+06	3.991e+06
MPC2_HUMAN	8	8	785.6	14270	Mitochondrial pyruvate carrier 2 OS=Homo sapiens OX=9606 GN=MPC2 PE=1 SV=1	9.25408e+06	1.47377e+07	1.1007e+07	1.14558e+07	1.09667e+07	1.21891e+07	1.02837e+07	1.423e+07	1.58464e+07	1.67893e+07	2.45658e+07	9.65665e+06	1.6243e+07	1.80728e+07	7.80094e+06	2.51235e+07
MPCP_HUMAN	24	24	1848.42	40069	Phosphate carrier protein, mitochondrial OS=Homo sapiens OX=9606 GN=SLC25A3 PE=1 SV=2	1.15983e+08	2.63276e+08	1.38829e+08	7.26867e+07	8.09953e+07	7.17062e+07	1.17575e+08	1.17444e+08	1.33227e+08	1.33318e+08	1.32797e+08	8.53834e+07	6.34401e+07	1.08771e+08	8.77031e+07	2.61033e+08
MPPA_HUMAN	18	18	889.63	58216	Mitochondrial-processing peptidase subunit alpha OS=Homo sapiens OX=9606 GN=PMPCA PE=1 SV=2	3.71094e+06	4.19269e+06	3.15573e+06	1.02283e+06	1.77848e+06	2.94115e+06	1.98722e+06	2.38977e+06	1.90661e+06	2.44586e+06	2.44191e+06	2.32829e+06	1.5911e+06	1.71713e+06	2.07027e+06	5.16331e+06
MPPB_HUMAN	10	9	554.47	54331	Mitochondrial-processing peptidase subunit beta OS=Homo sapiens OX=9606 GN=PMPCB PE=1 SV=2	515295	805202	403265	858377	938066	601552	618681	605040	956103	840557	785123	714743	1.14611e+06	789421	555064	973017
MRES1_HUMAN	3	3	174.07	27924	Mitochondrial transcription rescue factor 1 OS=Homo sapiens OX=9606 GN=MTRES1 PE=1 SV=1	236274	557900	358582	439044	297012	342939	527918	408269	691644	358040	472733	167047	350416	682411	540551	1.07992e+06
MRM3_HUMAN	1	1	33.69	46990	rRNA methyltransferase 3, mitochondrial OS=Homo sapiens OX=9606 GN=MRM3 PE=1 SV=2	13514.5	832.538	11421.4	32579.4	23522.1	41461.4	35.1269	6437.25	73681	22585.4	49401.2	1443.46	137853	23966.6	17117.3	21362
MRPP3_HUMAN	2	2	74.31	67272	Mitochondrial ribonuclease P catalytic subunit OS=Homo sapiens OX=9606 GN=PRORP PE=1 SV=2	4141.47	23720.7	1726.5	6553.55	39503.5	23265.5	25612.6	28542.6	16376.3	19676.4	18197.3	12717.3	11462.6	2151.07	180.652	45855.1
MSRA_HUMAN	3	3	111.94	26116	Mitochondrial peptide methionine sulfoxide reductase OS=Homo sapiens OX=9606 GN=MSRA PE=1 SV=1	173606	317159	180217	36287.5	159931	15339.2	89536.6	153085	129904	87894.7	213187	38877.3	80502.3	71006.2	56041.6	329999
MSRB2_HUMAN	5	5	303.72	19524	Methionine-R-sulfoxide reductase B2, mitochondrial OS=Homo sapiens OX=9606 GN=MSRB2 PE=1 SV=2	676231	2.02136e+06	555018	732658	498769	571705	918674	705435	1.28176e+06	997479	1.37441e+06	849222	807061	871725	838073	2.22124e+06
MTCH1_HUMAN	2	1	96.48	41517	Mitochondrial carrier homolog 1 OS=Homo sapiens OX=9606 GN=MTCH1 PE=1 SV=1	28590.7	10085.7	40704.9	4432.99	55770.6	34837.9	36482.9	19380.6	55463.9	11660.9	1252.28	20287.7	52.0314	524.005	26315.2	40448.5
MTCH2_HUMAN	9	9	571.5	33309	Mitochondrial carrier homolog 2 OS=Homo sapiens OX=9606 GN=MTCH2 PE=1 SV=1	1.13656e+07	1.3199e+07	1.12292e+07	5.14296e+06	8.72974e+06	4.97018e+06	1.20657e+07	1.18777e+07	1.35685e+07	1.0233e+07	9.02519e+06	6.33231e+06	5.21097e+06	6.12678e+06	6.06572e+06	1.42728e+07
MTEF2_HUMAN	1	1	25.61	44386	Transcription termination factor 2, mitochondrial OS=Homo sapiens OX=9606 GN=MTERF2 PE=1 SV=2	0	0	0	10.3817	0	0	0	0	0	853.288	0	0	0	0	0	32.3381
MTEF3_HUMAN	1	1	40.6	47941	Transcription termination factor 3, mitochondrial OS=Homo sapiens OX=9606 GN=MTERF3 PE=1 SV=2	194.703	392.598	0	0	0	321.554	0	414.521	0	0	0	0	0	705.375	0	3603.27
MTFP1_HUMAN	5	5	237.91	17999	Mitochondrial fission process protein 1 OS=Homo sapiens OX=9606 GN=MTFP1 PE=1 SV=1	65843.8	1.1149e+06	176845	199814	107237	157963	310523	428630	301486	38826.5	326332	156877	139253	208035	186026	897877
MTG1_HUMAN	1	1	25.98	37213	Mitochondrial ribosome-associated GTPase 1 OS=Homo sapiens OX=9606 GN=MTG1 PE=1 SV=2	0	0	0	0	0	0	0	148.623	0	0	79825.2	0	0	0	1222.17	0
MUL1_HUMAN	1	1	42.46	39774	Mitochondrial ubiquitin ligase activator of NFKB 1 OS=Homo sapiens OX=9606 GN=MUL1 PE=1 SV=1	41533	52199.9	58659.3	167259	174084	103620	77445.6	144830	115991	90345.7	149114	168425	138958	125375	65945.6	53756.8
MUTA_HUMAN	19	18	1012.54	83082	Methylmalonyl-CoA mutase, mitochondrial OS=Homo sapiens OX=9606 GN=MMUT PE=1 SV=4	2.34899e+06	6.19594e+06	4.26782e+06	4.02667e+06	4.05954e+06	3.06498e+06	3.71355e+06	6.10945e+06	6.89785e+06	2.73357e+06	9.78727e+06	3.51985e+06	5.7606e+06	2.88884e+06	1.64454e+06	5.93319e+06
NAKD2_HUMAN	6	6	310.77	49402	NAD kinase 2, mitochondrial OS=Homo sapiens OX=9606 GN=NADK2 PE=1 SV=2	513382	859424	320751	452131	583354	776738	714472	413250	362848	371016	762360	464387	723688	353271	817612	1.07792e+06
NDUA9_HUMAN	27	27	2066.51	42483	NADH dehydrogenase [ubiquinone] 1 alpha subcomplex subunit 9, mitochondrial OS=Homo sapiens OX=9606 GN=NDUFA9 PE=1 SV=2	5.54032e+07	1.47318e+08	6.82108e+07	4.54986e+07	5.78483e+07	4.64888e+07	3.86267e+07	1.09327e+08	1.11944e+08	6.28848e+07	8.46613e+07	5.20625e+07	4.59105e+07	5.14524e+07	4.22771e+07	1.27288e+08
NDUAA_HUMAN	17	17	1349.78	40725	NADH dehydrogenase [ubiquinone] 1 alpha subcomplex subunit 10, mitochondrial OS=Homo sapiens OX=9606 GN=NDUFA10 PE=1 SV=1	2.69655e+07	8.18153e+07	3.21213e+07	2.86852e+07	3.16395e+07	2.59473e+07	1.67832e+07	5.20574e+07	5.56061e+07	3.63665e+07	5.87555e+07	3.54018e+07	3.16131e+07	3.03998e+07	2.5411e+07	6.58955e+07
NDUB2_HUMAN	1	1	32.28	12051	NADH dehydrogenase [ubiquinone] 1 beta subcomplex subunit 2, mitochondrial OS=Homo sapiens OX=9606 GN=NDUFB2 PE=1 SV=1	9907.99	1927.55	3546.54	217889	40960.3	38701.1	57060.4	37584.9	15335	46923.6	29887.5	33936.3	24262.9	29644.2	8461.72	27380.7
NDUB5_HUMAN	11	11	820.59	21737	NADH dehydrogenase [ubiquinone] 1 beta subcomplex subunit 5, mitochondrial OS=Homo sapiens OX=9606 GN=NDUFB5 PE=1 SV=1	3.00341e+07	5.02831e+07	3.87191e+07	2.82291e+07	2.29308e+07	2.24233e+07	1.52399e+07	4.20003e+07	4.27053e+07	3.25201e+07	4.25552e+07	2.77056e+07	2.8945e+07	3.03564e+07	2.81787e+07	5.63856e+07
NDUB8_HUMAN	13	13	869.88	21751	NADH dehydrogenase [ubiquinone] 1 beta subcomplex subunit 8, mitochondrial OS=Homo sapiens OX=9606 GN=NDUFB8 PE=1 SV=1	1.74931e+07	4.12791e+07	2.73323e+07	1.45665e+07	1.65918e+07	1.21548e+07	1.40182e+07	3.49229e+07	4.53489e+07	1.99355e+07	2.75404e+07	2.2913e+07	1.65259e+07	1.57674e+07	1.47105e+07	2.85823e+07
NDUBB_HUMAN	3	3	189.04	17306	NADH dehydrogenase [ubiquinone] 1 beta subcomplex subunit 11, mitochondrial OS=Homo sapiens OX=9606 GN=NDUFB11 PE=1 SV=1	1.46782e+07	3.22032e+07	2.09574e+07	1.3263e+07	1.99484e+07	1.29157e+07	1.3242e+07	2.42837e+07	4.87198e+07	3.10397e+07	2.56987e+07	1.6008e+07	1.67915e+07	1.6854e+07	1.2656e+07	2.61909e+07
NDUC1_HUMAN	1	1	31.29	8729	NADH dehydrogenase [ubiquinone] 1 subunit C1, mitochondrial OS=Homo sapiens OX=9606 GN=NDUFC1 PE=1 SV=1	12645.2	215325	843.138	25311.6	54893.6	97262.6	35871.5	2720.52	419.134	249324	30516.9	187.272	42128.5	10263.9	2650.73	148585
NDUF5_HUMAN	2	2	141.34	38894	Arginine-hydroxylase NDUFAF5, mitochondrial OS=Homo sapiens OX=9606 GN=NDUFAF5 PE=1 SV=1	213006	94177.6	77172.5	74689.2	119429	182983	186624	143817	148436	181132	79347.9	151430	62403.7	167378	178446	284439
NDUF7_HUMAN	6	6	292.15	49206	Protein arginine methyltransferase NDUFAF7, mitochondrial OS=Homo sapiens OX=9606 GN=NDUFAF7 PE=1 SV=1	41347.3	215988	154171	125201	135420	77823.5	293110	221889	179902	261749	337766	169058	185129	88761.1	150503	231873
NDUS1_HUMAN	49	49	4268.21	79417	NADH-ubiquinone oxidoreductase 75 kDa subunit, mitochondrial OS=Homo sapiens OX=9606 GN=NDUFS1 PE=1 SV=3	2.64363e+08	6.03764e+08	3.39506e+08	2.9888e+08	3.61413e+08	2.58966e+08	1.61103e+08	4.97462e+08	4.5845e+08	2.47056e+08	4.28954e+08	2.35438e+08	3.09724e+08	2.63332e+08	1.97591e+08	5.2192e+08
NDUS2_HUMAN	33	33	2371.48	52512	NADH dehydrogenase [ubiquinone] iron-sulfur protein 2, mitochondrial OS=Homo sapiens OX=9606 GN=NDUFS2 PE=1 SV=2	3.53383e+07	1.01047e+08	4.1185e+07	5.93913e+07	4.89458e+07	3.85059e+07	3.22033e+07	6.64907e+07	6.78231e+07	5.71319e+07	9.21244e+07	4.94339e+07	6.71481e+07	7.11652e+07	3.02124e+07	8.05326e+07
NDUS3_HUMAN	24	24	2205.33	30223	NADH dehydrogenase [ubiquinone] iron-sulfur protein 3, mitochondrial OS=Homo sapiens OX=9606 GN=NDUFS3 PE=1 SV=1	6.55538e+07	1.44809e+08	8.94575e+07	4.6903e+07	4.59987e+07	4.25551e+07	4.22327e+07	7.34737e+07	7.97306e+07	5.1611e+07	7.58573e+07	4.86556e+07	4.33554e+07	4.80842e+07	4.36113e+07	1.54337e+08
NDUS4_HUMAN	8	8	510.36	20095	NADH dehydrogenase [ubiquinone] iron-sulfur protein 4, mitochondrial OS=Homo sapiens OX=9606 GN=NDUFS4 PE=1 SV=1	1.02806e+07	2.44023e+07	1.25378e+07	1.10726e+07	9.97538e+06	1.00758e+07	8.11139e+06	1.63765e+07	2.4761e+07	1.98792e+07	1.48859e+07	1.55283e+07	1.41304e+07	1.11314e+07	9.91096e+06	2.80565e+07
NDUS6_HUMAN	6	6	609.67	13703	NADH dehydrogenase [ubiquinone] iron-sulfur protein 6, mitochondrial OS=Homo sapiens OX=9606 GN=NDUFS6 PE=1 SV=1	4.3161e+06	8.88746e+06	6.30085e+06	2.68484e+06	5.305e+06	4.72272e+06	3.60434e+06	8.8016e+06	8.87896e+06	8.32729e+06	7.00559e+06	6.51694e+06	5.4991e+06	4.93474e+06	1.71007e+06	8.55411e+06
NDUS7_HUMAN	8	8	608.61	23548	NADH dehydrogenase [ubiquinone] iron-sulfur protein 7, mitochondrial OS=Homo sapiens OX=9606 GN=NDUFS7 PE=1 SV=3	1.3058e+07	2.86802e+07	1.66292e+07	1.38662e+07	1.73144e+07	1.32646e+07	8.77668e+06	2.20451e+07	2.42957e+07	2.11697e+07	2.51933e+07	1.77374e+07	1.50191e+07	1.43491e+07	8.63556e+06	3.27298e+07
NDUS8_HUMAN	14	14	608.64	23690	NADH dehydrogenase [ubiquinone] iron-sulfur protein 8, mitochondrial OS=Homo sapiens OX=9606 GN=NDUFS8 PE=1 SV=1	1.2371e+07	3.18239e+07	1.67577e+07	1.01132e+07	1.01832e+07	8.92075e+06	7.35001e+06	1.64346e+07	2.01073e+07	1.15813e+07	1.64799e+07	9.47119e+06	9.39703e+06	8.36447e+06	9.75529e+06	3.01232e+07
NDUV1_HUMAN	22	22	1663.7	50785	NADH dehydrogenase [ubiquinone] flavoprotein 1, mitochondrial OS=Homo sapiens OX=9606 GN=NDUFV1 PE=1 SV=4	5.76104e+07	1.35935e+08	7.71679e+07	5.59016e+07	5.76863e+07	4.26065e+07	3.73443e+07	9.38502e+07	8.26536e+07	6.20688e+07	8.4887e+07	6.19125e+07	6.81968e+07	6.66555e+07	6.56954e+07	1.14046e+08
NDUV2_HUMAN	13	13	1031.74	27374	NADH dehydrogenase [ubiquinone] flavoprotein 2, mitochondrial OS=Homo sapiens OX=9606 GN=NDUFV2 PE=1 SV=2	3.47842e+07	9.10984e+07	4.47549e+07	1.87687e+07	2.36795e+07	1.47215e+07	2.06661e+07	3.76e+07	4.42309e+07	2.76843e+07	4.00339e+07	2.37411e+07	1.91844e+07	2.01315e+07	2.22474e+07	7.18599e+07
NDUV3_HUMAN	3	3	199.49	11933	NADH dehydrogenase [ubiquinone] flavoprotein 3, mitochondrial OS=Homo sapiens OX=9606 GN=NDUFV3 PE=1 SV=2	2.28429e+06	5.51155e+06	1.95795e+06	2.17922e+06	2.37027e+06	2.75372e+06	2.60696e+06	6.65561e+06	6.34056e+06	4.713e+06	4.50716e+06	3.26387e+06	2.76289e+06	2.24017e+06	2.34612e+06	6.1855e+06
NEUL_HUMAN	15	14	684.09	80600	Neurolysin, mitochondrial OS=Homo sapiens OX=9606 GN=NLN PE=1 SV=1	3.76372e+06	2.21807e+06	4.16273e+06	4.13268e+06	4.44034e+06	3.04879e+06	3.82466e+06	4.69731e+06	3.65535e+06	2.1535e+06	3.22452e+06	4.33473e+06	4.68486e+06	3.01005e+06	1.44643e+06	2.77472e+06
NFS1_HUMAN	6	6	252.48	50164	Cysteine desulfurase, mitochondrial OS=Homo sapiens OX=9606 GN=NFS1 PE=1 SV=3	90444.4	115709	81247.6	191173	100054	61786.4	102911	46312.6	202900	192492	262378	182837	159076	74816.8	50999.3	295644
NFU1_HUMAN	4	4	168.44	28444	NFU1 iron-sulfur cluster scaffold homolog, mitochondrial OS=Homo sapiens OX=9606 GN=NFU1 PE=1 SV=2	934712	1.06512e+06	660744	618606	581048	335799	455893	433033	525682	587281	727662	586297	400312	210195	420021	1.49656e+06
NNTM_HUMAN	81	81	6235.97	113823	NAD(P) transhydrogenase, mitochondrial OS=Homo sapiens OX=9606 GN=NNT PE=1 SV=3	4.85417e+08	8.16198e+08	4.61555e+08	6.96767e+08	5.94678e+08	3.85871e+08	6.60599e+08	5.37555e+08	7.67035e+08	4.8876e+08	1.05891e+09	4.59344e+08	5.25516e+08	4.54152e+08	2.75188e+08	8.1012e+08
NUCG_HUMAN	4	4	228.18	32600	Endonuclease G, mitochondrial OS=Homo sapiens OX=9606 GN=ENDOG PE=1 SV=4	1.12448e+06	3.31324e+06	839176	980390	454005	683911	1.42043e+06	1.0716e+06	1.27985e+06	1.50722e+06	1.32536e+06	1.15045e+06	646642	1.36085e+06	622640	3.02652e+06
NUDT9_HUMAN	2	2	124.12	39101	ADP-ribose pyrophosphatase, mitochondrial OS=Homo sapiens OX=9606 GN=NUDT9 PE=1 SV=1	126721	28879.5	143000	128006	107922	150840	90583.3	36481.7	101538	156508	53988.9	27858.6	152987	84981.7	144355	270882
ODB2_HUMAN	19	18	890.33	53453	Lipoamide acyltransferase component of branched-chain alpha-keto acid dehydrogenase complex, mitochondrial OS=Homo sapiens OX=9606 GN=DBT PE=1 SV=3	2.21876e+06	3.03249e+06	2.54868e+06	1.66204e+06	1.22532e+06	1.9932e+06	1.45512e+06	2.86786e+06	3.16039e+06	2.11967e+06	4.3119e+06	1.74408e+06	2.01916e+06	1.58988e+06	2.58966e+06	3.68625e+06
ODBA_HUMAN	8	8	406.17	50439	2-oxoisovalerate dehydrogenase subunit alpha, mitochondrial OS=Homo sapiens OX=9606 GN=BCKDHA PE=1 SV=2	128706	847873	125326	418938	349040	244148	291508	473432	462544	632266	1.3698e+06	206326	784849	590077	180427	1.29668e+06
ODBB_HUMAN	2	2	92.13	43095	2-oxoisovalerate dehydrogenase subunit beta, mitochondrial OS=Homo sapiens OX=9606 GN=BCKDHB PE=1 SV=2	5589.95	93433.2	2610.7	22379.3	30871.2	16318.3	11825	49335.4	105236	31957.6	167280	16318.8	57193.9	13101.9	2823.08	79695.4
ODO2_HUMAN	24	24	1597.33	48724	Dihydrolipoyllysine-residue succinyltransferase component of 2-oxoglutarate dehydrogenase complex, mitochondrial OS=Homo sapiens OX=9606 GN=DLST PE=1 SV=4	1.3444e+08	2.46505e+08	1.84676e+08	9.49919e+07	1.67629e+08	1.25586e+08	1.27358e+08	1.64653e+08	2.20688e+08	1.6485e+08	1.44014e+08	1.02125e+08	1.30797e+08	1.45818e+08	1.21197e+08	2.92145e+08
ODP2_HUMAN	23	22	2048.11	68953	Dihydrolipoyllysine-residue acetyltransferase component of pyruvate dehydrogenase complex, mitochondrial OS=Homo sapiens OX=9606 GN=DLAT PE=1 SV=3	1.41856e+08	2.26705e+08	1.84348e+08	1.32335e+08	2.13336e+08	1.42032e+08	1.83518e+08	2.1518e+08	2.39829e+08	2.09572e+08	2.05223e+08	1.47821e+08	1.72152e+08	1.69036e+08	1.1042e+08	3.00158e+08
ODPA_HUMAN;ODPAT_HUMAN	49	49	3329.29	43268	Pyruvate dehydrogenase E1 component subunit alpha, somatic form, mitochondrial OS=Homo sapiens OX=9606 GN=PDHA1 PE=1 SV=3	9.50752e+07	1.81874e+08	1.1796e+08	1.30911e+08	1.30454e+08	9.63063e+07	1.41624e+08	1.54689e+08	2.00636e+08	1.92311e+08	1.99125e+08	1.47311e+08	1.57735e+08	1.61615e+08	9.47094e+07	2.11601e+08
ODPB_HUMAN	24	24	1999.33	39208	Pyruvate dehydrogenase E1 component subunit beta, mitochondrial OS=Homo sapiens OX=9606 GN=PDHB PE=1 SV=3	1.22612e+08	1.84346e+08	1.42179e+08	9.67699e+07	1.25724e+08	9.90329e+07	1.45931e+08	1.509e+08	1.88129e+08	1.73088e+08	1.49214e+08	1.389e+08	1.04499e+08	1.27711e+08	1.00662e+08	2.37239e+08
ODPX_HUMAN	27	27	1844.94	54089	Pyruvate dehydrogenase protein X component, mitochondrial OS=Homo sapiens OX=9606 GN=PDHX PE=1 SV=3	3.17377e+07	4.61358e+07	3.9031e+07	1.9083e+07	2.41231e+07	2.36571e+07	2.70416e+07	3.11656e+07	3.02078e+07	4.02853e+07	2.45599e+07	2.9519e+07	2.18199e+07	2.55072e+07	3.16113e+07	5.37434e+07
OMA1_HUMAN	5	5	210.07	60081	Metalloendopeptidase OMA1, mitochondrial OS=Homo sapiens OX=9606 GN=OMA1 PE=1 SV=1	139224	108459	97229.7	259175	304311	462968	590507	323419	437194	222134	605154	284655	325588	305806	181869	385365
OPA1_HUMAN	54	54	3178.68	111561	Dynamin-like 120 kDa protein, mitochondrial OS=Homo sapiens OX=9606 GN=OPA1 PE=1 SV=3	1.58777e+07	3.36209e+07	1.80418e+07	1.73606e+07	2.20766e+07	1.60658e+07	2.20402e+07	2.01669e+07	2.36674e+07	1.85982e+07	3.14508e+07	1.71435e+07	2.15339e+07	1.62712e+07	1.30029e+07	3.89298e+07
ORN_HUMAN	3	3	104.57	26816	Oligoribonuclease, mitochondrial OS=Homo sapiens OX=9606 GN=REXO2 PE=1 SV=3	261119	738400	310964	48015.6	74562.2	101411	154972	352729	271687	270181	248048	30880.8	22769.7	442047	186991	916115
ORNT1_HUMAN	2	2	66.34	32715	Mitochondrial ornithine transporter 1 OS=Homo sapiens OX=9606 GN=SLC25A15 PE=1 SV=1	14293.2	10422.8	6552.14	11342.1	27132.9	2706.32	28164	6220.47	19688.4	10186.3	27425.1	11562.4	5644.37	8583.04	5877.63	55456.6
OSGL1_HUMAN	1	1	43.73	45094	tRNA N6-adenosine threonylcarbamoyltransferase, mitochondrial OS=Homo sapiens OX=9606 GN=OSGEPL1 PE=1 SV=2	2996.68	0	2313.9	766.085	16018	7559.71	3.6546	8.379	7112.62	7355.27	8.27718	17.0178	85.7115	12.2741	3.87974	9106.22
OXSM_HUMAN	8	8	495.88	48812	3-oxoacyl-[acyl-carrier-protein] synthase, mitochondrial OS=Homo sapiens OX=9606 GN=OXSM PE=1 SV=1	326004	1.17333e+06	386902	747539	382322	358710	592017	679702	976108	714182	1.65549e+06	492808	789615	500769	339390	1.31022e+06
PAPD1_HUMAN	3	3	105.56	66130	Poly(A) RNA polymerase, mitochondrial OS=Homo sapiens OX=9606 GN=MTPAP PE=1 SV=1	257435	322960	229479	189639	291446	229049	367950	550850	368955	428558	505877	196143	416270	165538	45267	637412
PARL_HUMAN	2	2	133.23	42163	Presenilins-associated rhomboid-like protein, mitochondrial OS=Homo sapiens OX=9606 GN=PARL PE=1 SV=2	197651	312079	187058	213910	175091	175793	232485	205983	331789	198072	288229	189183	235214	170330	141349	458902
PCCA_HUMAN	26	26	1696.36	80008	Propionyl-CoA carboxylase alpha chain, mitochondrial OS=Homo sapiens OX=9606 GN=PCCA PE=1 SV=4	7.05609e+06	1.61382e+07	7.21531e+06	9.05282e+06	7.84507e+06	8.5987e+06	1.02358e+07	1.0794e+07	1.42076e+07	1.06118e+07	1.52811e+07	7.05062e+06	1.19307e+07	6.71977e+06	5.44289e+06	1.6276e+07
PCCB_HUMAN	17	15	1097.75	58179	Propionyl-CoA carboxylase beta chain, mitochondrial OS=Homo sapiens OX=9606 GN=PCCB PE=1 SV=3	3.97315e+06	9.39202e+06	4.56442e+06	2.53688e+06	4.7395e+06	4.16597e+06	5.17514e+06	5.25136e+06	7.36855e+06	5.71247e+06	5.78639e+06	3.13539e+06	3.34414e+06	4.42151e+06	1.70389e+06	1.10443e+07
PCKGM_HUMAN	1	1	49.9	70654	Phosphoenolpyruvate carboxykinase [GTP], mitochondrial OS=Homo sapiens OX=9606 GN=PCK2 PE=1 SV=4	2653.45	1193.33	0	0	0	905.203	7369.33	2125.71	13753.7	6040.7	0	559.407	0	0	2570.81	6231.3
PDK1_HUMAN	8	4	396.64	49213	[Pyruvate dehydrogenase (acetyl-transferring)] kinase isozyme 1, mitochondrial OS=Homo sapiens OX=9606 GN=PDK1 PE=1 SV=1	102171	357445	90424.4	127364	129514	128465	197853	65031.4	253549	117551	264928	121565	308193	100344	40002.6	514241
PDK2_HUMAN;PDK3_HUMAN	12	9	795.89	46124	[Pyruvate dehydrogenase (acetyl-transferring)] kinase isozyme 2, mitochondrial OS=Homo sapiens OX=9606 GN=PDK2 PE=1 SV=2	735066	6.48761e+06	1.02936e+06	1.2157e+06	1.49004e+06	1.03357e+06	1.23227e+06	2.07577e+06	1.90106e+06	1.54219e+06	2.49921e+06	1.81336e+06	4.67387e+06	3.78393e+06	822433	4.6481e+06
PDK4_HUMAN	11	10	632.92	46440	[Pyruvate dehydrogenase (acetyl-transferring)] kinase isozyme 4, mitochondrial OS=Homo sapiens OX=9606 GN=PDK4 PE=1 SV=1	260132	3.05011e+06	233760	301732	708383	195717	307276	318560	338957	98475.4	306811	223650	3.13354e+06	228173	133198	2.75586e+06
PDP1_HUMAN	15	15	789.18	61016	[Pyruvate dehydrogenase [acetyl-transferring]]-phosphatase 1, mitochondrial OS=Homo sapiens OX=9606 GN=PDP1 PE=1 SV=3	2.53483e+06	4.71125e+06	2.85948e+06	1.04875e+06	1.43941e+06	2.01871e+06	1.77192e+06	2.45405e+06	2.87561e+06	2.88304e+06	999465	1.97196e+06	1.24191e+06	1.13459e+06	1.30425e+06	4.5743e+06
PDPR_HUMAN	12	12	535.65	99301	Pyruvate dehydrogenase phosphatase regulatory subunit, mitochondrial OS=Homo sapiens OX=9606 GN=PDPR PE=1 SV=2	1.81182e+06	4.81894e+06	2.9245e+06	1.19538e+06	4.86493e+06	2.18833e+06	2.16977e+06	2.71324e+06	3.23925e+06	2.18792e+06	2.32794e+06	2.68232e+06	1.35363e+06	2.74692e+06	1.86588e+06	4.7769e+06
PGAM5_HUMAN;REV1_HUMAN	6	6	225.06	31985	Serine/threonine-protein phosphatase PGAM5, mitochondrial OS=Homo sapiens OX=9606 GN=PGAM5 PE=1 SV=2	147349	573464	513909	20804.8	59807.4	166631	120519	303245	357764	304521	148356	25864.4	17246.2	130946	173286	413387
PNPT1_HUMAN	25	25	1325.39	85897	Polyribonucleotide nucleotidyltransferase 1, mitochondrial OS=Homo sapiens OX=9606 GN=PNPT1 PE=1 SV=2	2.58804e+06	6.25614e+06	3.1635e+06	2.49935e+06	2.17745e+06	1.84937e+06	3.2388e+06	2.66114e+06	4.0941e+06	2.82048e+06	5.34991e+06	2.44291e+06	3.46574e+06	1.55673e+06	1.75916e+06	5.06518e+06
PPIF_HUMAN	6	5	327.76	22026	Peptidyl-prolyl cis-trans isomerase F, mitochondrial OS=Homo sapiens OX=9606 GN=PPIF PE=1 SV=1	1.61495e+07	2.17855e+07	1.95658e+07	7.04999e+06	2.01622e+07	1.32976e+07	9.76223e+06	1.37715e+07	2.10718e+07	1.90736e+07	1.62798e+07	1.48492e+07	1.07395e+07	7.27569e+06	1.09058e+07	2.50683e+07
PRDX3_HUMAN	9	9	714.08	27675	Thioredoxin-dependent peroxide reductase, mitochondrial OS=Homo sapiens OX=9606 GN=PRDX3 PE=1 SV=3	4.16567e+07	5.70286e+07	6.74801e+07	2.32524e+07	3.2261e+07	1.96756e+07	3.96854e+07	2.87332e+07	3.76987e+07	2.50489e+07	3.76585e+07	2.32355e+07	2.41188e+07	2.42513e+07	3.17937e+07	9.08447e+07
PRDX5_HUMAN	12	12	945.96	22073	Peroxiredoxin-5, mitochondrial OS=Homo sapiens OX=9606 GN=PRDX5 PE=1 SV=4	5.49284e+07	6.48611e+07	4.53602e+07	5.23127e+07	2.23682e+07	4.43257e+07	4.96988e+07	5.04421e+07	6.54642e+07	4.68684e+07	5.84911e+07	6.07699e+07	4.99958e+07	4.38978e+07	5.69062e+07	9.07409e+07
PREP_HUMAN	26	25	1659.55	117338	Presequence protease, mitochondrial OS=Homo sapiens OX=9606 GN=PITRM1 PE=1 SV=3	5.09078e+06	5.19001e+06	1.23129e+07	9.12502e+06	1.09179e+07	5.43427e+06	1.13978e+07	6.18733e+06	1.29222e+07	6.82516e+06	1.94099e+07	8.49402e+06	3.29635e+06	1.13561e+07	7.39921e+06	7.40966e+06
PT100_HUMAN	2	2	140.85	9108	Protein PET100 homolog, mitochondrial OS=Homo sapiens OX=9606 GN=PET100 PE=1 SV=1	136856	926740	408757	286851	369679	472156	539467	585671	307860	502035	1.02975e+06	202054	430995	682223	622558	956277
PT117_HUMAN	2	2	88.83	9217	Protein PET117 homolog, mitochondrial OS=Homo sapiens OX=9606 GN=PET117 PE=1 SV=1	28299	90382.4	4712.16	323.252	240.115	20057	6671.22	22141	21260.7	0	23710.4	510.513	3250.09	0	1768.79	10370
PTCD3_HUMAN	17	16	863.45	78500	Pentatricopeptide repeat domain-containing protein 3, mitochondrial OS=Homo sapiens OX=9606 GN=PTCD3 PE=1 SV=3	3.21868e+06	5.28579e+06	1.99286e+06	2.13663e+06	1.64346e+06	2.66745e+06	3.3825e+06	4.1529e+06	4.0996e+06	3.14001e+06	6.08005e+06	3.15586e+06	4.30442e+06	1.17757e+06	1.22309e+06	5.63277e+06
PTH2_HUMAN	5	5	284.3	19181	Peptidyl-tRNA hydrolase 2, mitochondrial OS=Homo sapiens OX=9606 GN=PTRH2 PE=1 SV=1	801731	800643	833151	537712	581314	806555	559453	744570	512526	602431	743926	574123	822403	714709	808674	1.03019e+06
PYC_HUMAN	10	10	344.3	129551	Pyruvate carboxylase, mitochondrial OS=Homo sapiens OX=9606 GN=PC PE=1 SV=2	231834	552672	163976	156000	100506	159933	188816	366580	263054	164017	1.04611e+06	181892	565125	310674	110961	312975
PYRD_HUMAN	11	11	533.19	42841	Dihydroorotate dehydrogenase (quinone), mitochondrial OS=Homo sapiens OX=9606 GN=DHODH PE=1 SV=3	584828	1.22108e+06	739828	811642	586830	1.08312e+06	613560	747608	682686	982563	664636	664609	431766	797042	651351	1.17018e+06
QCR1_HUMAN	41	40	3018.13	52612	Cytochrome b-c1 complex subunit 1, mitochondrial OS=Homo sapiens OX=9606 GN=UQCRC1 PE=1 SV=3	2.08527e+08	4.33661e+08	2.10193e+08	2.61292e+08	2.09101e+08	1.72544e+08	2.18714e+08	2.80967e+08	2.88739e+08	2.80939e+08	3.28953e+08	2.47252e+08	2.67412e+08	2.88897e+08	1.69532e+08	5.05248e+08
QCR2_HUMAN	22	22	2311.77	48413	Cytochrome b-c1 complex subunit 2, mitochondrial OS=Homo sapiens OX=9606 GN=UQCRC2 PE=1 SV=3	1.8249e+08	4.68346e+08	2.05622e+08	2.82697e+08	2.3847e+08	1.78421e+08	2.58724e+08	2.85309e+08	3.1531e+08	3.16867e+08	3.78482e+08	2.6625e+08	3.17063e+08	3.32586e+08	1.82363e+08	5.07421e+08
QCR6_HUMAN;QCR6L_HUMAN	3	3	160.05	10732	Cytochrome b-c1 complex subunit 6, mitochondrial OS=Homo sapiens OX=9606 GN=UQCRH PE=1 SV=2	4.79782e+06	8.69414e+06	6.28328e+06	4.04267e+06	280838	5.33338e+06	4.10551e+06	4.74911e+06	7.05746e+06	3.85034e+06	268220	4.88552e+06	7.30153e+06	6.0344e+06	3.12908e+06	1.55966e+07
RM01_HUMAN	8	8	385.86	36885	39S ribosomal protein L1, mitochondrial OS=Homo sapiens OX=9606 GN=MRPL1 PE=1 SV=2	356208	946319	657218	462840	405684	308872	429778	654678	676660	700796	1.02825e+06	501616	621074	619011	299466	1.1606e+06
RM02_HUMAN	2	2	98.42	33280	39S ribosomal protein L2, mitochondrial OS=Homo sapiens OX=9606 GN=MRPL2 PE=1 SV=2	170766	395162	229583	93046.2	28016	14231.9	245680	309590	299852	205087	371016	306563	169073	154975	146769	437337
RM03_HUMAN	4	4	150.86	38608	39S ribosomal protein L3, mitochondrial OS=Homo sapiens OX=9606 GN=MRPL3 PE=1 SV=1	52932.9	128832	70037.2	47859.5	41755.3	10263.3	14282.9	105601	138179	110860	245406	83957.6	70985.2	32439.1	49409.9	137773
RM04_HUMAN	8	8	412.67	34897	39S ribosomal protein L4, mitochondrial OS=Homo sapiens OX=9606 GN=MRPL4 PE=1 SV=1	164127	671081	310174	391487	340404	184377	441078	433329	722363	671955	1.2064e+06	619765	436667	372715	179970	796488
RM09_HUMAN	6	5	279.62	30224	39S ribosomal protein L9, mitochondrial OS=Homo sapiens OX=9606 GN=MRPL9 PE=1 SV=2	235329	582312	112588	147445	49576.9	340566	167834	200846	220483	306417	514004	230034	175961	172405	120096	596467
RM10_HUMAN	1	1	33.24	29264	39S ribosomal protein L10, mitochondrial OS=Homo sapiens OX=9606 GN=MRPL10 PE=1 SV=3	1548.98	7331.01	0	1896.39	8465.39	0	23953.4	0	29908.9	11893	5615.78	1335.11	1324.66	0	4575.89	35609.6
RM11_HUMAN	6	6	326.22	20670	39S ribosomal protein L11, mitochondrial OS=Homo sapiens OX=9606 GN=MRPL11 PE=1 SV=1	772847	1.06196e+06	730369	340791	405773	403904	497057	894956	1.18943e+06	813502	482274	187986	542755	109904	466434	812079
RM12_HUMAN	4	4	148.6	21335	39S ribosomal protein L12, mitochondrial OS=Homo sapiens OX=9606 GN=MRPL12 PE=1 SV=2	1.30499e+06	1.67416e+06	889909	838260	406965	194887	715235	696903	1.05896e+06	1.19185e+06	154967	698903	1.18236e+06	69538.1	349915	457913
RM13_HUMAN	5	5	245.61	20679	39S ribosomal protein L13, mitochondrial OS=Homo sapiens OX=9606 GN=MRPL13 PE=1 SV=1	555920	636762	870081	444545	418137	303135	403954	935756	871187	977997	1.20617e+06	888694	798897	440951	145051	760861
RM14_HUMAN	4	4	183.88	15937	39S ribosomal protein L14, mitochondrial OS=Homo sapiens OX=9606 GN=MRPL14 PE=1 SV=1	313045	169132	245538	68459.6	107189	93538.5	310651	236073	399798	587200	307672	500914	71028.6	406478	100482	163408
RM15_HUMAN	7	6	388.61	33399	39S ribosomal protein L15, mitochondrial OS=Homo sapiens OX=9606 GN=MRPL15 PE=1 SV=1	279936	473048	330729	179679	266449	24570.3	192054	417372	311531	238600	533854	216457	115386	82171.5	82772.6	630924
RM16_HUMAN	2	2	133.23	28431	39S ribosomal protein L16, mitochondrial OS=Homo sapiens OX=9606 GN=MRPL16 PE=1 SV=1	297714	669027	377996	225658	1.28614e+06	974880	351321	873333	463035	498021	612417	358777	359607	1.31821e+06	247903	758471
RM17_HUMAN	4	4	140.19	20038	39S ribosomal protein L17, mitochondrial OS=Homo sapiens OX=9606 GN=MRPL17 PE=1 SV=1	249122	302566	237650	196633	133763	197937	218214	268872	323439	467265	518287	361248	285386	229218	69591.5	291282
RM18_HUMAN	5	5	222.53	20564	39S ribosomal protein L18, mitochondrial OS=Homo sapiens OX=9606 GN=MRPL18 PE=1 SV=1	129016	61875	86496.3	66648.4	24027.6	44207	14774	66250.9	137958	74608	323301	234494	117120	30547.4	39917.7	132858
RM19_HUMAN	5	5	208.74	33514	39S ribosomal protein L19, mitochondrial OS=Homo sapiens OX=9606 GN=MRPL19 PE=1 SV=2	75834.6	271993	73841.8	78397.1	51303.7	8851.47	96926.9	97316.4	99448.9	111379	266437	90393.9	77397.4	80571.7	74777.6	193801
RM20_HUMAN	3	3	108.38	17432	39S ribosomal protein L20, mitochondrial OS=Homo sapiens OX=9606 GN=MRPL20 PE=1 SV=1	41901	43040.8	13686.8	9592.29	63319.1	6138.35	168728	137413	27867.9	233017	55639.1	132780	37717.6	11099.7	33455.4	4735.03
RM21_HUMAN	4	4	176.32	22800	39S ribosomal protein L21, mitochondrial OS=Homo sapiens OX=9606 GN=MRPL21 PE=1 SV=2	529470	667219	564491	254314	367095	282794	245994	739378	885997	780658	423163	547875	270136	160410	437043	365888
RM22_HUMAN;STAR9_HUMAN	5	5	231.89	23626	39S ribosomal protein L22, mitochondrial OS=Homo sapiens OX=9606 GN=MRPL22 PE=1 SV=1	367001	293442	206766	99344.7	50079.6	135765	292900	51644.7	85121.9	713864	406384	390118	185251	266138	134653	333558
RM23_HUMAN	5	5	285.05	17770	39S ribosomal protein L23, mitochondrial OS=Homo sapiens OX=9606 GN=MRPL23 PE=1 SV=1	649529	1.19214e+06	706410	403695	385328	205524	391637	738358	1.14064e+06	784620	1.78953e+06	833631	945293	715456	556059	1.42985e+06
RM24_HUMAN	5	5	201.71	24899	39S ribosomal protein L24, mitochondrial OS=Homo sapiens OX=9606 GN=MRPL24 PE=1 SV=1	98061.8	214658	146161	88533.1	96759	76239.3	111981	150687	170383	171803	445177	198980	110024	81794.2	92413.2	321386
RM27_HUMAN	3	3	193.33	16063	39S ribosomal protein L27, mitochondrial OS=Homo sapiens OX=9606 GN=MRPL27 PE=1 SV=1	213298	280386	105387	196568	239724	158009	285076	40367.3	212706	192219	309004	370320	189418	368843	347335	335630
RM28_HUMAN	3	3	122.65	30138	39S ribosomal protein L28, mitochondrial OS=Homo sapiens OX=9606 GN=MRPL28 PE=1 SV=4	133050	353791	196730	65323.9	133184	82177.1	126799	116347	216206	224497	242409	112840	93784.4	20476.8	71134.9	262522
RM30_HUMAN	2	2	65.52	18534	39S ribosomal protein L30, mitochondrial OS=Homo sapiens OX=9606 GN=MRPL30 PE=1 SV=1	119827	335320	180445	187715	1093.65	16522	87648.7	328345	2514.59	254766	363147	204682	232056	137409	3937.31	123057
RM32_HUMAN	1	1	102.62	21391	39S ribosomal protein L32, mitochondrial OS=Homo sapiens OX=9606 GN=MRPL32 PE=1 SV=1	507222	1.05114e+06	604405	537227	467473	328341	581422	679768	838773	1.16667e+06	1.07512e+06	1.03945e+06	717790	759473	386988	1.0852e+06
RM34_HUMAN	1	1	38.85	10159	39S ribosomal protein L34, mitochondrial OS=Homo sapiens OX=9606 GN=MRPL34 PE=1 SV=1	0	0	0	0	0	258.312	0	0.176823	0	33224.3	0	0	0	0	0	0
RM37_HUMAN	5	5	215.34	48087	39S ribosomal protein L37, mitochondrial OS=Homo sapiens OX=9606 GN=MRPL37 PE=1 SV=2	168538	634241	309083	291071	312257	147964	279021	402609	484196	550981	830474	414767	175212	273822	231389	604423
RM38_HUMAN	5	5	213.22	44568	39S ribosomal protein L38, mitochondrial OS=Homo sapiens OX=9606 GN=MRPL38 PE=1 SV=2	218086	390612	234349	148912	248069	128634	234396	205023	339207	401978	421624	457131	241992	159539	173056	428065
RM39_HUMAN	4	4	198.2	38687	39S ribosomal protein L39, mitochondrial OS=Homo sapiens OX=9606 GN=MRPL39 PE=1 SV=3	97731.1	249950	179450	31147.7	72347.9	40589.3	54841.4	144967	207241	192370	186537	134893	38868.7	36391	95896.5	299916
RM40_HUMAN	6	6	283.21	24475	39S ribosomal protein L40, mitochondrial OS=Homo sapiens OX=9606 GN=MRPL40 PE=1 SV=1	502258	904373	726772	491570	432325	359442	622922	691219	917630	920066	1.18952e+06	634709	570198	360060	342450	1.16806e+06
RM41_HUMAN	4	4	140.74	15373	39S ribosomal protein L41, mitochondrial OS=Homo sapiens OX=9606 GN=MRPL41 PE=1 SV=1	248481	470796	153851	161382	226335	600709	320007	264572	266584	541878	834319	682905	175228	175124	134490	265550
RM43_HUMAN	4	4	168.2	23416	39S ribosomal protein L43, mitochondrial OS=Homo sapiens OX=9606 GN=MRPL43 PE=1 SV=1	474208	386436	519168	298465	87049.2	243547	340367	561846	630152	874570	615730	497550	356515	318891	289600	578484
RM44_HUMAN	5	5	369.51	37512	39S ribosomal protein L44, mitochondrial OS=Homo sapiens OX=9606 GN=MRPL44 PE=1 SV=1	138404	498526	209887	225757	226431	158322	326240	343028	523751	414241	598550	355387	275032	66263.3	149539	469777
RM45_HUMAN	2	2	79.29	35328	39S ribosomal protein L45, mitochondrial OS=Homo sapiens OX=9606 GN=MRPL45 PE=1 SV=2	94170.1	383651	72826.4	14480.6	44654.1	21895.1	73698.1	151308	194220	123210	87172.1	75449.1	45251.3	74007.1	66922	224964
RM46_HUMAN	5	5	279.21	31685	39S ribosomal protein L46, mitochondrial OS=Homo sapiens OX=9606 GN=MRPL46 PE=1 SV=1	196451	484209	412573	231416	260599	141643	354612	338383	444998	277902	611677	434827	198370	281099	217556	490016
RM47_HUMAN	3	3	116.82	29432	39S ribosomal protein L47, mitochondrial OS=Homo sapiens OX=9606 GN=MRPL47 PE=1 SV=2	120618	221692	166006	76713.5	65470.6	84233.4	46410.3	215353	214489	123642	201802	125210	125272	14771.8	117188	349800
RM48_HUMAN	2	2	95.66	23920	39S ribosomal protein L48, mitochondrial OS=Homo sapiens OX=9606 GN=MRPL48 PE=1 SV=2	127214	33195.4	190503	68361.8	0	796.538	130298	185260	281929	9506.44	144812	12535.8	149962	6434.44	49005.8	354840
RM49_HUMAN	3	3	215.33	19186	39S ribosomal protein L49, mitochondrial OS=Homo sapiens OX=9606 GN=MRPL49 PE=1 SV=1	318540	565140	278396	247568	215367	174796	286713	314477	423357	591786	531210	404466	346170	179727	234465	453770
RM50_HUMAN	5	5	302.65	18313	39S ribosomal protein L50, mitochondrial OS=Homo sapiens OX=9606 GN=MRPL50 PE=1 SV=2	665927	1.52748e+06	1.12982e+06	568735	173242	116177	123483	80953.1	213696	387894	1.45056e+06	951469	772381	738662	542576	1.26818e+06
RM53_HUMAN	2	2	96.93	12099	39S ribosomal protein L53, mitochondrial OS=Homo sapiens OX=9606 GN=MRPL53 PE=1 SV=1	107301	225611	112251	84305.6	106064	11574.9	131175	25926.5	103050	72031.7	250378	165579	89949.7	31778.4	26163.5	231097
RM54_HUMAN	2	2	102.48	15809	39S ribosomal protein L54, mitochondrial OS=Homo sapiens OX=9606 GN=MRPL54 PE=1 SV=1	161087	378742	223818	165821	51510.7	93985.1	130157	135955	165817	444885	459028	240077	248921	215453	187627	242967
RM55_HUMAN	2	2	103.76	15119	39S ribosomal protein L55, mitochondrial OS=Homo sapiens OX=9606 GN=MRPL55 PE=1 SV=1	181167	99462	51805.8	68494.3	399190	41649	211578	168627	277391	60472.7	160261	29066.3	84859	112705	260365	109176
RPOM_HUMAN	1	1	35.09	138532	DNA-directed RNA polymerase, mitochondrial OS=Homo sapiens OX=9606 GN=POLRMT PE=1 SV=2	1856.69	56.0242	27864.9	16345	0	0	8126.47	2247.99	2091.76	2223.62	27253.3	5806.81	7532.08	7747.85	4.47816	57177.6
RRF2M_HUMAN	9	7	319.9	86546	Ribosome-releasing factor 2, mitochondrial OS=Homo sapiens OX=9606 GN=GFM2 PE=1 SV=1	5.74472e+06	288252	48496	142450	49611.3	79481.3	699590	51158.6	113874	82903.3	210841	18764.5	136403	38081.5	70276.9	102574
RRFM_HUMAN	4	4	260.35	29259	Ribosome-recycling factor, mitochondrial OS=Homo sapiens OX=9606 GN=MRRF PE=1 SV=1	350741	667922	391788	110589	169119	114536	127423	273366	412705	505259	617000	212396	90954.2	281712	251731	925961
RT02_HUMAN	5	5	174.24	33228	28S ribosomal protein S2, mitochondrial OS=Homo sapiens OX=9606 GN=MRPS2 PE=1 SV=1	103965	451057	534044	145612	144521	1799.69	34665.7	221051	197810	359804	273575	108381	107217	76076.2	75531.9	549198
RT4I1_HUMAN	14	14	636.59	43562	Reticulon-4-interacting protein 1, mitochondrial OS=Homo sapiens OX=9606 GN=RTN4IP1 PE=1 SV=2	1.42301e+06	2.41155e+06	2.10722e+06	1.34825e+06	1.72035e+06	1.06242e+06	1.89958e+06	913436	1.34802e+06	3.29768e+06	1.72826e+06	1.60251e+06	952840	1.46047e+06	1.10979e+06	3.83481e+06
RT05_HUMAN	6	6	351.53	47976	28S ribosomal protein S5, mitochondrial OS=Homo sapiens OX=9606 GN=MRPS5 PE=1 SV=2	118423	202513	164941	35611.2	69363.8	235567	120546	293202	466813	296342	246758	162778	69800.4	300799	150708	454009
RT06_HUMAN	2	2	73.32	14218	28S ribosomal protein S6, mitochondrial OS=Homo sapiens OX=9606 GN=MRPS6 PE=1 SV=3	26322.8	120001	18014.3	34266.9	9593.54	38473.2	42824.9	9138.14	108734	56415.1	123625	44275.2	32530.7	58819.8	64478.4	148902
RT07_HUMAN	7	7	334.76	28116	28S ribosomal protein S7, mitochondrial OS=Homo sapiens OX=9606 GN=MRPS7 PE=1 SV=2	534667	1.21071e+06	830931	275851	270411	189076	756217	542246	677542	968382	1.18277e+06	597092	317049	644463	304004	1.29183e+06
RT09_HUMAN	4	4	191.46	45806	28S ribosomal protein S9, mitochondrial OS=Homo sapiens OX=9606 GN=MRPS9 PE=1 SV=2	134593	353372	32131.5	87859.5	175179	225827	213636	251275	373343	350119	229369	167136	44251.4	18891	95306.2	490015
RT10_HUMAN	5	5	287.19	22985	28S ribosomal protein S10, mitochondrial OS=Homo sapiens OX=9606 GN=MRPS10 PE=1 SV=2	321637	661128	338312	272185	178195	259054	311024	265291	366890	706833	838264	381938	492733	364583	115770	1.17585e+06
RT11_HUMAN	2	2	97.77	20603	28S ribosomal protein S11, mitochondrial OS=Homo sapiens OX=9606 GN=MRPS11 PE=1 SV=2	196392	643136	484511	235281	114899	315964	378154	614822	828366	396595	997725	393416	539261	433825	213448	516614
RT12_HUMAN	3	3	113.14	15163	28S ribosomal protein S12, mitochondrial OS=Homo sapiens OX=9606 GN=MRPS12 PE=1 SV=1	35065.4	83512.7	52401.9	34122.4	8045.54	6676.36	7335.12	24175.7	322756	5125.46	14975	41852.1	113152	104140	37299.5	87928.2
RT14_HUMAN	1	1	50.62	15129	28S ribosomal protein S14, mitochondrial OS=Homo sapiens OX=9606 GN=MRPS14 PE=1 SV=1	96962.3	343864	223730	79838.9	159140	160379	51599.2	333317	122097	492922	275358	259848	22947	199986	7849.64	278518
RT15_HUMAN	2	2	79.9	29823	28S ribosomal protein S15, mitochondrial OS=Homo sapiens OX=9606 GN=MRPS15 PE=1 SV=1	64731.8	312275	148113	78534.3	25209.5	42573.3	115310	22579.7	25147.2	27279.5	161563	76417.2	102077	47806.8	7365.06	129928
RT16_HUMAN	3	3	134.71	15335	28S ribosomal protein S16, mitochondrial OS=Homo sapiens OX=9606 GN=MRPS16 PE=1 SV=1	783087	904876	954332	648862	724033	557914	1.05854e+06	1.47398e+06	1.46674e+06	1.55248e+06	1.32543e+06	1.18872e+06	959702	732333	723067	1.28786e+06
RT17_HUMAN	1	1	29.71	14493	28S ribosomal protein S17, mitochondrial OS=Homo sapiens OX=9606 GN=MRPS17 PE=1 SV=1	33702.8	13562.9	155663	0	69373.5	0	144013	213841	419843	223913	0	86143	6526.5	0	9287.08	122148
RT18A_HUMAN	4	4	135.68	22170	39S ribosomal protein S18a, mitochondrial OS=Homo sapiens OX=9606 GN=MRPS18A PE=1 SV=1	129484	84615.3	165520	49097.6	13989.8	12603.5	45266.6	176519	66141.7	169580	273398	74760.9	143207	88778.7	942.123	40879.4
RT18B_HUMAN	5	5	262.02	29377	28S ribosomal protein S18b, mitochondrial OS=Homo sapiens OX=9606 GN=MRPS18B PE=1 SV=1	864866	1.33362e+06	1.05931e+06	649995	659381	222601	1.2217e+06	929893	1.07286e+06	863298	1.26695e+06	859511	663282	475274	715227	1.91879e+06
RT21_HUMAN	4	4	217.69	10681	28S ribosomal protein S21, mitochondrial OS=Homo sapiens OX=9606 GN=MRPS21 PE=1 SV=3	50329.8	292345	352770	133831	427291	180825	62572.1	340715	262156	289419	396369	114118	335524	160980	87124.2	342686
RT22_HUMAN	13	13	655.05	41254	28S ribosomal protein S22, mitochondrial OS=Homo sapiens OX=9606 GN=MRPS22 PE=1 SV=1	512005	1.68946e+06	662380	375532	560159	546974	875164	754908	808152	805204	1.2225e+06	545484	603767	454524	443500	1.26403e+06
RT23_HUMAN	5	5	259.14	21757	28S ribosomal protein S23, mitochondrial OS=Homo sapiens OX=9606 GN=MRPS23 PE=1 SV=2	320821	890866	707626	173837	217143	232178	665186	500064	610031	510633	907296	389210	406818	482465	253562	1.25593e+06
RT24_HUMAN	2	2	113.35	19003	28S ribosomal protein S24, mitochondrial OS=Homo sapiens OX=9606 GN=MRPS24 PE=1 SV=1	315696	648821	377792	259336	151934	102997	286018	569961	337859	382605	900916	320043	453707	193330	152219	494732
RT25_HUMAN	5	5	227.39	20103	28S ribosomal protein S25, mitochondrial OS=Homo sapiens OX=9606 GN=MRPS25 PE=1 SV=1	64351.9	277868	37823.4	83133.6	88182.2	124150	222592	401384	535207	218324	230476	48414	123042	79952.5	61153.5	201701
RT26_HUMAN	6	5	227.96	24197	28S ribosomal protein S26, mitochondrial OS=Homo sapiens OX=9606 GN=MRPS26 PE=1 SV=1	180734	562986	379356	203196	188434	58897.7	224359	314446	332134	256434	206622	200466	214550	164494	189145	709179
RT27_HUMAN	10	10	469.56	47581	28S ribosomal protein S27, mitochondrial OS=Homo sapiens OX=9606 GN=MRPS27 PE=1 SV=3	372040	828362	517653	245608	594652	488551	554594	702749	466999	515552	747678	609197	297033	577724	190192	825489
RT28_HUMAN	6	6	261.19	20830	28S ribosomal protein S28, mitochondrial OS=Homo sapiens OX=9606 GN=MRPS28 PE=1 SV=1	876137	1.44862e+06	965938	670192	390932	975136	1.22692e+06	1.46074e+06	1.00966e+06	1.56452e+06	2.41453e+06	1.15878e+06	1.0684e+06	555143	412544	1.34169e+06
RT29_HUMAN	9	9	457.61	45538	28S ribosomal protein S29, mitochondrial OS=Homo sapiens OX=9606 GN=DAP3 PE=1 SV=1	68360.8	562080	278003	97430.6	255254	373656	337043	354781	437354	559705	739961	248409	245301	140258	154145	854385
RT30_HUMAN	1	1	35.16	50333	39S ribosomal protein S30, mitochondrial OS=Homo sapiens OX=9606 GN=MRPS30 PE=1 SV=2	0	620.123	231.164	0	7674.17	0	0	530.823	19869.4	149.351	139459	1856.6	1805.98	0	0	0
RT31_HUMAN	7	7	339.62	45290	28S ribosomal protein S31, mitochondrial OS=Homo sapiens OX=9606 GN=MRPS31 PE=1 SV=3	296329	464482	259439	251069	129224	147683	197921	513173	595193	426234	788737	396207	369211	296983	157215	802117
RT34_HUMAN	7	7	307.15	25634	28S ribosomal protein S34, mitochondrial OS=Homo sapiens OX=9606 GN=MRPS34 PE=1 SV=2	1.18909e+06	1.85209e+06	1.75662e+06	601410	458024	400399	1.27348e+06	1.65623e+06	1.54983e+06	1.32406e+06	2.0008e+06	1.06653e+06	920583	1.14777e+06	859872	2.9722e+06
RT35_HUMAN	7	7	294.35	36821	28S ribosomal protein S35, mitochondrial OS=Homo sapiens OX=9606 GN=MRPS35 PE=1 SV=1	143045	293284	194303	81950.9	227134	149878	110491	189794	245185	335227	353255	30896.6	72114.8	96792.6	45648.8	471523
RT63_HUMAN	2	2	90.1	12259	Ribosomal protein 63, mitochondrial OS=Homo sapiens OX=9606 GN=MRPL57 PE=1 SV=1	139890	71603.4	128138	60265.4	28115.3	49397.8	251455	114353	285151	439929	115419	422046	176784	226486	205181	149807
S2512_HUMAN;S2513_HUMAN	51	51	4474.93	74715	Electrogenic aspartate/glutamate antiporter SLC25A12, mitochondrial OS=Homo sapiens OX=9606 GN=SLC25A12 PE=1 SV=2	3.40962e+08	4.25823e+08	4.20088e+08	3.12399e+08	3.72984e+08	3.55324e+08	3.29618e+08	3.72742e+08	4.38363e+08	3.79725e+08	2.94662e+08	2.90792e+08	2.86435e+08	3.02661e+08	3.43756e+08	4.94166e+08
S2542_HUMAN	11	11	686.92	35387	Mitochondrial coenzyme A transporter SLC25A42 OS=Homo sapiens OX=9606 GN=SLC25A42 PE=1 SV=2	1.11535e+06	2.17208e+06	850785	361909	614748	519372	841607	952345	2.06405e+06	473627	1.32183e+06	530366	1.16024e+06	585641	546683	3.68727e+06
S2546_HUMAN	6	6	229.2	46145	Mitochondrial outer membrane protein SLC25A46 OS=Homo sapiens OX=9606 GN=SLC25A46 PE=1 SV=1	253517	269912	256521	429563	214255	317577	374134	624997	661175	431288	237414	426614	390746	229677	170846	543168
SAMC_HUMAN	1	1	53.43	29335	S-adenosylmethionine mitochondrial carrier protein OS=Homo sapiens OX=9606 GN=SLC25A26 PE=1 SV=2	0	40181.4	28797.1	22254	10503.6	14516.9	18783.2	13541.7	14637.9	25495.1	19516.6	24283.3	4997.35	7498.2	5159.8	77960.5
SCMC1_HUMAN	9	9	428.8	53320	Calcium-binding mitochondrial carrier protein SCaMC-1 OS=Homo sapiens OX=9606 GN=SLC25A24 PE=1 SV=2	504928	791821	858175	986745	1.12764e+06	514828	815816	632427	641886	1.02172e+06	948656	643201	1.07475e+06	625672	681498	1.01569e+06
SCO1_HUMAN	6	6	277.29	33793	Protein SCO1 homolog, mitochondrial OS=Homo sapiens OX=9606 GN=SCO1 PE=1 SV=1	197150	465446	253499	51180.3	54022.8	401900	231606	158596	716069	301043	324448	110373	281746	355131	105078	805072
SCO2_HUMAN	1	1	27.09	29791	Protein SCO2 homolog, mitochondrial OS=Homo sapiens OX=9606 GN=SCO2 PE=1 SV=3	0	164.364	0	0	150.306	0	0	0	0	1.02297	16992.3	0	0	240.781	0	0
SCOT1_HUMAN;SCOT2_HUMAN	22	22	1647.96	56122	Succinyl-CoA:3-ketoacid coenzyme A transferase 1, mitochondrial OS=Homo sapiens OX=9606 GN=OXCT1 PE=1 SV=1	4.8266e+06	1.37262e+07	2.77333e+06	6.31468e+06	1.05874e+07	2.2006e+07	4.44617e+06	1.25263e+07	1.45347e+07	9.08174e+06	3.17371e+07	4.12957e+06	1.48559e+07	1.01555e+07	9.46721e+06	1.00833e+07
SDHA_HUMAN	38	37	3221.43	72645	Succinate dehydrogenase [ubiquinone] flavoprotein subunit, mitochondrial OS=Homo sapiens OX=9606 GN=SDHA PE=1 SV=2	2.54603e+08	3.82936e+08	2.38248e+08	2.36712e+08	2.57238e+08	2.40997e+08	2.24258e+08	3.60399e+08	2.95318e+08	3.11493e+08	3.1043e+08	1.96751e+08	2.11637e+08	2.37725e+08	1.73744e+08	4.2203e+08
SDHB_HUMAN;CC020_HUMAN	15	15	1045.88	31609	Succinate dehydrogenase [ubiquinone] iron-sulfur subunit, mitochondrial OS=Homo sapiens OX=9606 GN=SDHB PE=1 SV=3	4.88095e+07	8.89407e+07	5.84007e+07	3.1346e+07	2.83587e+07	2.50654e+07	3.29385e+07	4.94613e+07	4.60242e+07	3.99917e+07	5.08575e+07	3.07213e+07	2.35595e+07	3.57646e+07	3.52172e+07	1.06589e+08
SDHF2_HUMAN	1	1	38.53	19587	Succinate dehydrogenase assembly factor 2, mitochondrial OS=Homo sapiens OX=9606 GN=SDHAF2 PE=1 SV=1	14954.9	2452.88	344.166	845.576	2291.1	8219.15	6184.51	7518.46	3731.3	10411.3	2257.56	8133	312.885	734.333	15622.6	42129.4
SELO_HUMAN	5	5	284.65	73444	Protein adenylyltransferase SelO, mitochondrial OS=Homo sapiens OX=9606 GN=SELENOO PE=1 SV=3	337166	360764	219632	314234	522327	253150	402599	467492	328454	376310	448914	256270	187877	38290.5	291008	323930
SIR3_HUMAN	5	4	330.79	43546	NAD-dependent protein deacetylase sirtuin-3, mitochondrial OS=Homo sapiens OX=9606 GN=SIRT3 PE=1 SV=2	894560	1.42843e+06	1.13466e+06	397828	635567	414374	558628	763444	1.26934e+06	802873	1.03103e+06	494204	466031	772509	729709	1.8018e+06
SIR5_HUMAN	10	10	814.43	33859	NAD-dependent protein deacylase sirtuin-5, mitochondrial OS=Homo sapiens OX=9606 GN=SIRT5 PE=1 SV=2	2.27971e+06	5.31068e+06	1.95344e+06	1.38045e+06	1.31749e+06	1.72449e+06	3.65627e+06	2.99827e+06	3.45423e+06	1.80928e+06	3.94127e+06	1.82248e+06	1.63849e+06	3.51989e+06	1.96648e+06	5.32339e+06
SLIRP_HUMAN	6	6	416.29	12341	SRA stem-loop-interacting RNA-binding protein, mitochondrial OS=Homo sapiens OX=9606 GN=SLIRP PE=1 SV=1	1.99673e+06	3.20637e+06	1.90415e+06	1.20678e+06	1.51084e+06	1.77557e+06	2.32825e+06	3.05134e+06	2.85749e+06	2.64003e+06	3.87057e+06	2.5196e+06	1.87381e+06	2.15656e+06	658175	4.84041e+06
SODM_HUMAN	15	15	1113.35	24735	Superoxide dismutase [Mn], mitochondrial OS=Homo sapiens OX=9606 GN=SOD2 PE=1 SV=3	3.95563e+07	1.52487e+08	5.5718e+07	5.05859e+07	2.87938e+07	2.39558e+07	2.99507e+07	3.58525e+07	3.60375e+07	3.94253e+07	1.96296e+08	4.49557e+07	8.66384e+07	8.22432e+07	2.82797e+07	1.89181e+08
SPEB_HUMAN	5	5	232.42	37636	Agmatinase, mitochondrial OS=Homo sapiens OX=9606 GN=AGMAT PE=1 SV=2	1.96748e+06	271575	105801	208367	461511	22039.5	35147.2	101979	399111	113839	37316.5	183495	127809	416810	365654	72874.4
SQOR_HUMAN	6	6	324.43	49929	Sulfide:quinone oxidoreductase, mitochondrial OS=Homo sapiens OX=9606 GN=SQOR PE=1 SV=1	82506.3	94796.1	285692	250501	413654	392934	180044	316417	302337	720736	495990	115492	543239	229331	180817	310382
SSBP_HUMAN	6	6	350.66	17249	Single-stranded DNA-binding protein, mitochondrial OS=Homo sapiens OX=9606 GN=SSBP1 PE=1 SV=1	1.87363e+06	3.63707e+06	2.5166e+06	1.0118e+06	1.60687e+06	1.42079e+06	1.82735e+06	1.58299e+06	2.26313e+06	2.38946e+06	2.21538e+06	1.14427e+06	1.07927e+06	1.64457e+06	1.30693e+06	4.45825e+06
SSDH_HUMAN	29	29	1688.99	57178	Succinate-semialdehyde dehydrogenase, mitochondrial OS=Homo sapiens OX=9606 GN=ALDH5A1 PE=1 SV=2	2.58408e+07	4.18414e+07	4.7234e+07	1.70255e+07	1.50806e+07	2.89405e+07	6.19755e+07	3.06657e+07	3.6942e+07	2.55865e+07	3.72999e+07	3.32188e+07	2.91473e+07	2.60301e+07	3.29337e+07	3.88772e+07
STAR7_HUMAN	5	5	223.3	43086	StAR-related lipid transfer protein 7, mitochondrial OS=Homo sapiens OX=9606 GN=STARD7 PE=1 SV=2	592945	486063	489855	443953	653112	516519	978699	463994	552290	612016	483919	707282	482592	731383	907681	367113
STML2_HUMAN	10	9	1028.23	38510	Stomatin-like protein 2, mitochondrial OS=Homo sapiens OX=9606 GN=STOML2 PE=1 SV=1	2.13258e+06	2.54699e+06	1.43109e+06	1.58131e+06	2.28772e+06	2.05809e+06	2.69517e+06	2.89401e+06	2.98871e+06	2.89686e+06	2.53203e+06	3.5211e+06	1.92186e+06	1.75298e+06	2.49991e+06	3.04813e+06
SUCA_HUMAN	19	19	1401.45	36227	Succinate--CoA ligase [ADP/GDP-forming] subunit alpha, mitochondrial OS=Homo sapiens OX=9606 GN=SUCLG1 PE=1 SV=4	2.24521e+07	6.39563e+07	3.02749e+07	1.66787e+07	1.64441e+07	1.19799e+07	2.28777e+07	2.15521e+07	2.93404e+07	2.44749e+07	3.49613e+07	1.65543e+07	1.55745e+07	1.94304e+07	1.44179e+07	6.59766e+07
SUCB1_HUMAN	29	28	2189.92	50285	Succinate--CoA ligase [ADP-forming] subunit beta, mitochondrial OS=Homo sapiens OX=9606 GN=SUCLA2 PE=1 SV=3	4.00779e+07	8.94765e+07	4.21237e+07	5.87704e+07	4.80144e+07	4.44473e+07	5.48928e+07	5.45098e+07	7.28179e+07	6.4467e+07	8.8625e+07	5.68504e+07	6.52619e+07	9.71538e+07	4.21405e+07	1.22004e+08
SUCB2_HUMAN	22	22	1271.83	46481	Succinate--CoA ligase [GDP-forming] subunit beta, mitochondrial OS=Homo sapiens OX=9606 GN=SUCLG2 PE=1 SV=2	2.67166e+06	1.64482e+07	4.48112e+06	7.05099e+06	4.48334e+06	2.58324e+06	5.35084e+06	7.1894e+06	9.12976e+06	8.04306e+06	1.11919e+07	4.46529e+06	4.0065e+06	6.9491e+06	4.21628e+06	2.0202e+07
SUOX_HUMAN	16	16	1051.33	60245	Sulfite oxidase, mitochondrial OS=Homo sapiens OX=9606 GN=SUOX PE=1 SV=2	1.31934e+07	1.37534e+07	9.31918e+06	1.0655e+07	1.26272e+07	1.42185e+07	1.11996e+07	1.31673e+07	1.52852e+07	1.07222e+07	1.64951e+07	8.13563e+06	1.25558e+07	7.4042e+06	9.40311e+06	1.99636e+07
SUV3_HUMAN	12	12	564.98	87935	ATP-dependent RNA helicase SUPV3L1, mitochondrial OS=Homo sapiens OX=9606 GN=SUPV3L1 PE=1 SV=1	197483	780845	360884	482630	589883	260566	407671	393418	677994	394632	1.37548e+06	658556	1.13668e+06	493667	257522	580852
SYAM_HUMAN	6	6	235.92	107273	Alanine--tRNA ligase, mitochondrial OS=Homo sapiens OX=9606 GN=AARS2 PE=1 SV=1	47155	101754	37461.6	137873	77706.9	188733	134041	112234	55113	60968.4	222386	59181.9	53328.3	43371.8	17306.9	208549
SYCM_HUMAN	9	9	482.1	62185	Probable cysteine--tRNA ligase, mitochondrial OS=Homo sapiens OX=9606 GN=CARS2 PE=1 SV=1	1.7404e+06	3.91162e+06	758689	1.54721e+06	515101	1.47867e+06	2.1462e+06	2.15515e+06	1.84401e+06	1.65032e+06	961007	1.59223e+06	1.2035e+06	744700	819567	3.23841e+06
SYDM_HUMAN	8	8	273.62	73516	Aspartate--tRNA ligase, mitochondrial OS=Homo sapiens OX=9606 GN=DARS2 PE=1 SV=1	954193	1.26326e+06	939204	842675	708074	430890	763375	953581	710049	963079	662175	490480	698342	585811	558908	1.6297e+06
SYEM_HUMAN	4	4	150.04	58652	Probable glutamate--tRNA ligase, mitochondrial OS=Homo sapiens OX=9606 GN=EARS2 PE=1 SV=2	854043	983250	899967	271604	2.07207e+06	176862	469592	1.44795e+06	595973	820219	396854	352367	200771	967246	910933	1.47286e+06
SYFM_HUMAN	1	1	54.48	52324	Phenylalanine--tRNA ligase, mitochondrial OS=Homo sapiens OX=9606 GN=FARS2 PE=1 SV=1	446.509	23121.1	47.9187	9484.47	0	2916.39	9408.25	2274.54	310.012	0	1141.46	0	14352.5	7.88336	8288.98	758.733
SYHM_HUMAN	13	7	547.01	56852	Histidine--tRNA ligase, mitochondrial OS=Homo sapiens OX=9606 GN=HARS2 PE=1 SV=1	74554	204403	118350	190981	244770	140223	230247	171655	280709	215532	399451	113216	411202	199586	131251	357416
SYIM_HUMAN	38	36	2440.02	113719	Isoleucine--tRNA ligase, mitochondrial OS=Homo sapiens OX=9606 GN=IARS2 PE=1 SV=2	2.36364e+07	4.46255e+07	3.38868e+07	2.96321e+07	2.36755e+07	1.98417e+07	3.14016e+07	2.81019e+07	4.66882e+07	2.55463e+07	4.86592e+07	2.93523e+07	3.46881e+07	2.75027e+07	2.27899e+07	3.69733e+07
SYLM_HUMAN;BPIA3_HUMAN	11	11	482.92	101911	Leucine--tRNA ligase, mitochondrial OS=Homo sapiens OX=9606 GN=LARS2 PE=1 SV=2	573471	1.15532e+06	602278	233262	218126	224291	579235	285455	350849	783858	1.06394e+06	571111	440423	585211	175295	693215
SYMM_HUMAN	4	4	210.31	66549	Methionine--tRNA ligase, mitochondrial OS=Homo sapiens OX=9606 GN=MARS2 PE=1 SV=2	3.98654e+06	3.27861e+06	4.50273e+06	1.07553e+06	9.81601e+06	1.87128e+06	1.90587e+06	5.44701e+06	6.75376e+06	2.69456e+06	7.69913e+06	1.32659e+06	1.78487e+06	425433	4.59707e+06	1.03343e+07
SYNM_HUMAN	5	5	195.3	54056	Probable asparagine--tRNA ligase, mitochondrial OS=Homo sapiens OX=9606 GN=NARS2 PE=1 SV=3	729272	846984	469935	257170	548742	347742	345885	284594	326997	313110	499104	326127	503917	423829	127688	1.17676e+06
SYPM_HUMAN	5	5	200.93	53228	Probable proline--tRNA ligase, mitochondrial OS=Homo sapiens OX=9606 GN=PARS2 PE=1 SV=1	193444	282975	249444	332837	511299	585537	340204	137792	379217	351939	370639	224440	381453	148166	168945	347769
SYRM_HUMAN	1	1	37.19	65464	Probable arginine--tRNA ligase, mitochondrial OS=Homo sapiens OX=9606 GN=RARS2 PE=1 SV=1	1894.23	24436.5	0	0	292.27	139.927	4178.63	8467.03	3651.81	8577.94	0	5823.07	126.453	340.34	113.364	6533.9
SYSM_HUMAN	15	14	837.48	58246	Serine--tRNA ligase, mitochondrial OS=Homo sapiens OX=9606 GN=SARS2 PE=1 SV=1	3.0548e+06	5.24113e+06	3.67696e+06	2.13915e+06	3.16194e+06	2.49022e+06	3.91281e+06	3.62155e+06	3.68911e+06	4.10377e+06	3.40069e+06	2.1396e+06	2.28274e+06	2.51713e+06	1.01687e+06	5.61519e+06
SYTM_HUMAN	7	7	286.29	80985	Threonine--tRNA ligase, mitochondrial OS=Homo sapiens OX=9606 GN=TARS2 PE=1 SV=1	63437.4	232749	92154.1	61051.8	112563	132325	209296	112062	167326	116805	232944	57701.6	108736	39529	61352.7	201905
SYVM_HUMAN	4	4	184.1	118415	Valine--tRNA ligase, mitochondrial OS=Homo sapiens OX=9606 GN=VARS2 PE=1 SV=2	46730.3	285844	28442.7	6434.86	13500.5	49354.9	147484	32365	154526	65732.5	233209	107830	165328	83161.8	25442.4	108070
SYWM_HUMAN	3	3	113.82	40121	Tryptophan--tRNA ligase, mitochondrial OS=Homo sapiens OX=9606 GN=WARS2 PE=1 SV=1	611.557	1642.73	116.222	43050.7	46949.9	3090.79	1280.78	427.614	427.29	557.819	0	8168.07	73559.3	578.826	279.986	11766.1
SYYM_HUMAN	5	5	215.57	53166	Tyrosine--tRNA ligase, mitochondrial OS=Homo sapiens OX=9606 GN=YARS2 PE=1 SV=2	154439	333398	81224.6	197357	140299	121077	270162	198857	190943	229133	404508	146829	159351	118350	98685.9	527474
T10B_HUMAN	1	1	28.98	11579	Mitochondrial import inner membrane translocase subunit Tim10 B OS=Homo sapiens OX=9606 GN=TIMM10B PE=1 SV=1	5161.59	8230.1	5346.67	0	0	0	0	1345.5	602.288	237.075	0	400.23	1600.13	0	0	0
TAM41_HUMAN	1	1	51.13	51034	Phosphatidate cytidylyltransferase, mitochondrial OS=Homo sapiens OX=9606 GN=TAMM41 PE=1 SV=2	0	0	0	0	0	0	0	0	0	0	0	0	0	0	0	2761.15
TFAM_HUMAN	11	11	670.38	29078	Transcription factor A, mitochondrial OS=Homo sapiens OX=9606 GN=TFAM PE=1 SV=1	6.4457e+06	1.0371e+07	8.39753e+06	3.17928e+06	4.15445e+06	2.52431e+06	4.8357e+06	4.38689e+06	5.64632e+06	5.4927e+06	5.68702e+06	3.58801e+06	3.04791e+06	3.84161e+06	5.54336e+06	1.18372e+07
THIL_HUMAN	30	29	2497.2	45171	Acetyl-CoA acetyltransferase, mitochondrial OS=Homo sapiens OX=9606 GN=ACAT1 PE=1 SV=1	1.65595e+08	3.30596e+08	1.51887e+08	2.90918e+08	2.86203e+08	2.57434e+08	2.85457e+08	3.20528e+08	3.39966e+08	2.10945e+08	4.87885e+08	2.76021e+08	2.7854e+08	3.63803e+08	1.90624e+08	4.44345e+08
THIM_HUMAN	37	37	2715.34	41898	3-ketoacyl-CoA thiolase, mitochondrial OS=Homo sapiens OX=9606 GN=ACAA2 PE=1 SV=2	5.00324e+07	1.38875e+08	5.47801e+07	6.34769e+07	7.04405e+07	4.48637e+07	5.81524e+07	9.11292e+07	9.79703e+07	4.33279e+07	1.33652e+08	5.02603e+07	8.95485e+07	6.54338e+07	5.25202e+07	1.55099e+08
THIOM_HUMAN	4	4	161.85	18372	Thioredoxin, mitochondrial OS=Homo sapiens OX=9606 GN=TXN2 PE=1 SV=2	2.50598e+06	3.08885e+06	1.6271e+06	1.78923e+06	1.44141e+06	1.38288e+06	1.60151e+06	2.06296e+06	3.23619e+06	3.04106e+06	3.8467e+06	2.82457e+06	2.06471e+06	699871	2.32579e+06	3.21947e+06
TI17B_HUMAN	3	3	148.11	18261	Mitochondrial import inner membrane translocase subunit Tim17-B OS=Homo sapiens OX=9606 GN=TIMM17B PE=1 SV=1	16550.2	154926	22412.2	220182	192421	245297	248002	239969	181783	189852	172171	154046	238579	153912	98256	390533
TIDC1_HUMAN	4	4	171.95	32158	Complex I assembly factor TIMMDC1, mitochondrial OS=Homo sapiens OX=9606 GN=TIMMDC1 PE=1 SV=2	81621.3	233944	172863	61346	54468.6	29021.1	251791	21904.4	135672	98388.3	42487.4	87766.4	75978.5	51845.7	81682.6	258647
TIM8A_HUMAN	1	1	61.36	10991	Mitochondrial import inner membrane translocase subunit Tim8 A OS=Homo sapiens OX=9606 GN=TIMM8A PE=1 SV=1	616008	1.60061e+06	493469	440257	533036	661217	712053	692720	1.4042e+06	525997	1.42915e+06	1.00861e+06	770120	723555	565597	2.18475e+06
TIM8B_HUMAN	1	1	65.01	9338	Mitochondrial import inner membrane translocase subunit Tim8 B OS=Homo sapiens OX=9606 GN=TIMM8B PE=1 SV=1	133498	240457	78216.8	82185	1624.57	3074.5	173536	113364	175668	69080	117244	173094	130706	44394.9	38174.6	229842
TIM9_HUMAN	1	1	53.49	10371	Mitochondrial import inner membrane translocase subunit Tim9 OS=Homo sapiens OX=9606 GN=TIMM9 PE=1 SV=1	33525.1	2233.61	6914.73	19771	451.861	614.925	2058.65	273268	281238	279081	5155.11	2158.64	2957.26	1466.02	6548.6	322388
TIM10_HUMAN	2	2	74.29	10326	Mitochondrial import inner membrane translocase subunit Tim10 OS=Homo sapiens OX=9606 GN=TIMM10 PE=1 SV=1	130956	238924	37968.4	70646.7	1120.28	62277.6	15332.4	10873	42.9547	19801.1	169375	137639	28294.3	9394.94	60934.4	172326
TIM13_HUMAN	4	4	288.77	10493	Mitochondrial import inner membrane translocase subunit Tim13 OS=Homo sapiens OX=9606 GN=TIMM13 PE=1 SV=1	2.22977e+06	5.32028e+06	1.53096e+06	1.97237e+06	1.55765e+06	1.86075e+06	3.4995e+06	3.45398e+06	5.14391e+06	5.54312e+06	4.75277e+06	3.73606e+06	2.05944e+06	2.44787e+06	923351	6.40533e+06
TIM14_HUMAN	3	3	135.91	12491	Mitochondrial import inner membrane translocase subunit TIM14 OS=Homo sapiens OX=9606 GN=DNAJC19 PE=1 SV=3	1.04942e+06	1.70858e+06	1.10458e+06	988039	905873	455046	799164	692353	1.22005e+06	761362	1.25029e+06	924669	920053	874000	859402	1.48136e+06
TIM16_HUMAN	5	5	371.21	13816	Mitochondrial import inner membrane translocase subunit TIM16 OS=Homo sapiens OX=9606 GN=PAM16 PE=1 SV=2	1.47941e+06	1.79079e+06	1.76519e+06	1.40122e+06	1.36948e+06	1.65278e+06	1.40441e+06	2.23952e+06	1.90808e+06	1.6793e+06	2.68546e+06	1.57269e+06	815210	1.69149e+06	1.5064e+06	4.1852e+06
TIM21_HUMAN	7	7	377.9	28185	Mitochondrial import inner membrane translocase subunit Tim21 OS=Homo sapiens OX=9606 GN=TIMM21 PE=1 SV=1	1.09165e+06	1.39559e+06	809453	754588	756418	876900	957177	1.35749e+06	2.08998e+06	1.56758e+06	1.52347e+06	1.69561e+06	463812	1.67966e+06	592732	2.55476e+06
TIM22_HUMAN	1	1	73.99	20018	Mitochondrial import inner membrane translocase subunit Tim22 OS=Homo sapiens OX=9606 GN=TIMM22 PE=1 SV=2	338417	671502	273563	247763	266.167	380430	387900	298655	529042	253340	152439	9934.9	297374	114458	11427.5	9934.97
TIM23_HUMAN;TI23B_HUMAN	3	3	110.13	21929	Mitochondrial import inner membrane translocase subunit Tim23 OS=Homo sapiens OX=9606 GN=TIMM23 PE=1 SV=1	17677.7	20565.5	15235.1	29677.2	89827.5	40985.1	60424.3	95164.5	38677.3	43963.9	124874	40379.1	109076	50984.3	25842.9	18612.8
TIM29_HUMAN	4	4	215.76	29215	Mitochondrial import inner membrane translocase subunit Tim29 OS=Homo sapiens OX=9606 GN=TIMM29 PE=1 SV=2	348541	613898	383093	95719.7	44489.9	166217	458436	152799	484183	334369	419664	269504	255144	303192	263308	837141
TIM44_HUMAN	25	23	1732.63	51323	Mitochondrial import inner membrane translocase subunit TIM44 OS=Homo sapiens OX=9606 GN=TIMM44 PE=1 SV=2	2.11817e+06	4.56977e+06	2.62525e+06	2.92825e+06	3.02461e+06	2.93518e+06	3.49817e+06	2.37645e+06	2.98188e+06	4.00509e+06	4.82585e+06	1.85764e+06	2.59611e+06	2.09052e+06	2.45095e+06	6.44037e+06
TIM50_HUMAN	7	7	475.71	39622	Mitochondrial import inner membrane translocase subunit TIM50 OS=Homo sapiens OX=9606 GN=TIMM50 PE=1 SV=2	854650	2.50198e+06	1.04065e+06	1.34969e+06	1.59776e+06	1.27962e+06	1.63769e+06	1.3856e+06	1.98017e+06	1.54423e+06	2.75907e+06	1.70026e+06	1.8363e+06	1.87637e+06	1.21512e+06	2.4086e+06
TM40L_HUMAN	2	2	160.08	33895	Mitochondrial import receptor subunit TOM40B OS=Homo sapiens OX=9606 GN=TOMM40L PE=1 SV=1	21592.8	93123.4	46605.2	36687	15142	5385.49	15610	18620.9	65303.8	32552.2	57840.1	25461.2	25332.2	17193.7	21217.1	13876.7
TMLH_HUMAN	7	7	281.7	49486	Trimethyllysine dioxygenase, mitochondrial OS=Homo sapiens OX=9606 GN=TMLHE PE=1 SV=1	439034	1.00146e+06	477707	541743	1.70834e+06	830819	677990	666982	1.71803e+06	1.17214e+06	1.54817e+06	572321	617942	529780	1.20267e+06	1.3371e+06
TMM11_HUMAN	4	4	247.8	21527	Transmembrane protein 11, mitochondrial OS=Homo sapiens OX=9606 GN=TMEM11 PE=1 SV=1	8.76892e+06	8.16923e+06	5.99594e+06	5.77445e+06	7.34219e+06	1.11454e+07	7.40488e+06	8.97638e+06	1.03031e+07	1.3329e+07	6.44927e+06	6.13802e+06	5.4566e+06	4.44903e+06	8.62174e+06	4.35177e+06
TMM70_HUMAN	7	7	341.39	28951	Transmembrane protein 70, mitochondrial OS=Homo sapiens OX=9606 GN=TMEM70 PE=1 SV=2	1.85827e+06	1.13277e+06	1.69935e+06	1.15212e+06	982179	1.35099e+06	2.30645e+06	1.15612e+06	1.26309e+06	3.83396e+06	1.38955e+06	750480	400711	471074	753744	1.65924e+06
TOM5_HUMAN	1	1	29.05	6031	Mitochondrial import receptor subunit TOM5 homolog OS=Homo sapiens OX=9606 GN=TOMM5 PE=1 SV=1	196.639	2208.67	1726.45	0	103745	235.459	113.543	73068.4	35353.6	101316	0	0	261.687	1452.32	1210.91	3012.26
TOM7_HUMAN	1	1	31.73	6244	Mitochondrial import receptor subunit TOM7 homolog OS=Homo sapiens OX=9606 GN=TOMM7 PE=1 SV=1	0	0	0	0	1645.97	0	0	85329.9	0	0	1253.96	0	0	0	0	1.52808
TOM20_HUMAN	2	2	100.88	16288	Mitochondrial import receptor subunit TOM20 homolog OS=Homo sapiens OX=9606 GN=TOMM20 PE=1 SV=1	1.17752e+06	278869	1.28187e+06	88899.5	366805	968109	128645	798425	1.99749e+06	424008	1.34116e+06	1.30438e+06	886131	309309	1.30981e+06	364842
TOM22_HUMAN	5	5	329.64	15512	Mitochondrial import receptor subunit TOM22 homolog OS=Homo sapiens OX=9606 GN=TOMM22 PE=1 SV=3	2.56196e+06	2.87599e+06	2.5527e+06	2.18353e+06	543047	1.32539e+06	2.15301e+06	1.65599e+06	2.68398e+06	1.14152e+06	2.68681e+06	2.53208e+06	2.69338e+06	1.01885e+06	948626	3.79114e+06
TOM34_HUMAN	1	1	93.35	34538	Mitochondrial import receptor subunit TOM34 OS=Homo sapiens OX=9606 GN=TOMM34 PE=1 SV=2	17608.2	79341.8	74992.6	44192	64984.2	59183.4	60863.8	47576.4	76892.2	64583.1	107519	68103.8	26112.8	72051.1	52158.3	207763
TOM40_HUMAN	6	6	395.15	37869	Mitochondrial import receptor subunit TOM40 homolog OS=Homo sapiens OX=9606 GN=TOMM40 PE=1 SV=1	128920	518745	54603.4	173899	24673.8	33277.3	139227	163487	166073	72003.2	223734	185661	230770	9822.78	137089	46090.6
TOM70_HUMAN	20	19	1329.18	67412	Mitochondrial import receptor subunit TOM70 OS=Homo sapiens OX=9606 GN=TOMM70 PE=1 SV=1	1.38764e+07	1.80444e+07	1.58139e+07	1.41438e+07	1.94758e+07	2.00065e+07	1.46089e+07	2.15387e+07	2.11623e+07	1.31834e+07	2.12103e+07	1.36808e+07	2.05964e+07	1.29372e+07	1.01544e+07	1.68213e+07
TPC_HUMAN	1	1	26.84	35488	Mitochondrial thiamine pyrophosphate carrier OS=Homo sapiens OX=9606 GN=SLC25A19 PE=1 SV=1	173.977	4599.37	45774.3	9754.49	0	55077.7	5175.53	397.408	493.264	29375.1	35410.2	1273.4	0	14587.8	5096.4	81905.4
TRAP1_HUMAN	35	34	2471.07	80060	Heat shock protein 75 kDa, mitochondrial OS=Homo sapiens OX=9606 GN=TRAP1 PE=1 SV=3	2.56691e+07	2.97499e+07	2.5845e+07	1.76522e+07	3.42495e+07	2.43609e+07	3.63679e+07	2.81451e+07	3.29676e+07	2.30573e+07	3.3899e+07	2.30906e+07	2.7512e+07	2.39921e+07	2.81958e+07	4.45437e+07
TRXR2_HUMAN	13	13	786.99	56472	Thioredoxin reductase 2, mitochondrial OS=Homo sapiens OX=9606 GN=TXNRD2 PE=1 SV=3	1.91947e+06	2.13198e+06	860473	2.00489e+06	669558	1.79852e+06	2.04322e+06	2.20436e+06	4.67e+06	1.76678e+06	3.18277e+06	1.63433e+06	1.66209e+06	1.3271e+06	1.35666e+06	3.16593e+06
UCRI_HUMAN;UCRIL_HUMAN	19	19	1716.05	29649	Cytochrome b-c1 complex subunit Rieske, mitochondrial OS=Homo sapiens OX=9606 GN=UQCRFS1 PE=1 SV=2	2.43863e+08	3.51377e+08	2.69846e+08	1.21061e+08	1.31731e+08	1.53558e+08	1.87139e+08	1.89227e+08	2.33195e+08	1.65058e+08	1.61316e+08	1.23756e+08	9.28876e+07	1.3463e+08	1.32898e+08	4.41312e+08
VDAC1_HUMAN	21	20	2188.09	30754	Voltage-dependent anion-selective channel protein 1 OS=Homo sapiens OX=9606 GN=VDAC1 PE=1 SV=2	3.82204e+08	4.84888e+08	4.4844e+08	2.17345e+08	3.17828e+08	2.36665e+08	3.13128e+08	3.47744e+08	3.99595e+08	2.84198e+08	3.65802e+08	2.30267e+08	2.55813e+08	2.5147e+08	2.85033e+08	5.27938e+08
VDAC2_HUMAN	10	10	872.05	31547	Voltage-dependent anion-selective channel protein 2 OS=Homo sapiens OX=9606 GN=VDAC2 PE=1 SV=2	1.24311e+08	1.80124e+08	1.6408e+08	8.85671e+07	1.19476e+08	8.58907e+07	1.23488e+08	1.14661e+08	1.47812e+08	1.09617e+08	1.19769e+08	9.21035e+07	8.42774e+07	7.45751e+07	9.45207e+07	2.03475e+08
VDAC3_HUMAN	14	13	1216.47	30639	Voltage-dependent anion-selective channel protein 3 OS=Homo sapiens OX=9606 GN=VDAC3 PE=1 SV=1	1.21877e+08	1.63189e+08	1.45086e+08	6.27494e+07	1.04635e+08	7.52217e+07	1.30966e+08	7.36797e+07	1.4077e+08	9.00066e+07	8.38065e+07	8.03444e+07	8.76626e+07	3.93584e+07	8.95754e+07	1.78099e+08
ADT1_HUMAN;ADT4_HUMAN	52	15	3052.58	33043	ADP/ATP translocase 1 OS=Homo sapiens OX=9606 GN=SLC25A4 PE=1 SV=4	3.51686e+08	5.43879e+08	4.07694e+08	1.79874e+08	2.07797e+08	2.39277e+08	3.90796e+08	2.92477e+08	3.48307e+08	2.65171e+08	3.75803e+08	1.85826e+08	1.65921e+08	2.47318e+08	2.07383e+08	7.56237e+08
ADT2_HUMAN	33	3	1964.85	32831	ADP/ATP translocase 2 OS=Homo sapiens OX=9606 GN=SLC25A5 PE=1 SV=7	342177	897834	357436	344150	276808	271486	360264	419469	389087	348614	558557	262218	284518	246094	331973	561555
ADT3_HUMAN	37	1	1868.51	32845	ADP/ATP translocase 3 OS=Homo sapiens OX=9606 GN=SLC25A6 PE=1 SV=4	367880	371517	359753	253053	241004	178577	345237	303381	289932	256209	434191	274360	238894	230104	206068	799026
Sum						2.0465e+10	3.69849e+10	2.23149e+10	1.86258e+10	1.88168e+10	1.62927e+10	2.0726e+10	2.27901e+10	2.61013e+10	2.06972e+10	2.81639e+10	1.74499e+10	1.8865e+10	2.0968e+10	1.76828e+10	4.39846e+10
(Mitochondrial protein index)

## Sheet: Total Muscle Proteins
Accession	Peptide count	Unique peptides	Confidence score	Mass	Description	NORMALIZED ABUNDANCE
						Participant ID
						1	2	3	4	5	6	7	8	9	10	11	12	13	14	15	16
Accession	Peptide count	Unique peptides	Confidence score	Mass	Description
2A5A_HUMAN	12	10	581.87	56158	Serine/threonine-protein phosphatase 2A 56 kDa regulatory subunit alpha isoform OS=Homo sapiens OX=9606 GN=PPP2R5A PE=1 SV=1	6.04478e+06	4.07513e+06	4.81281e+06	2.99229e+06	4.19571e+06	4.55294e+06	3.03532e+06	4.24655e+06	3.43609e+06	3.70413e+06	4.19355e+06	4.6273e+06	4.64019e+06	2.12879e+06	4.58931e+06	4.35589e+06
2A5D_HUMAN	11	11	425.57	69947	Serine/threonine-protein phosphatase 2A 56 kDa regulatory subunit delta isoform OS=Homo sapiens OX=9606 GN=PPP2R5D PE=1 SV=1	1.23582e+06	960369	973795	1.52835e+06	2.04607e+06	1.51095e+06	1.29407e+06	1.62024e+06	1.56517e+06	902409	1.97618e+06	1.53525e+06	2.22785e+06	824822	1.13136e+06	1.32931e+06
2A5E_HUMAN	5	4	325.55	54664	Serine/threonine-protein phosphatase 2A 56 kDa regulatory subunit epsilon isoform OS=Homo sapiens OX=9606 GN=PPP2R5E PE=1 SV=1	332421	232588	253064	86314.9	49770.1	103221	65457.7	65487.9	93733.5	87409	68978.8	132578	43192.7	64391.7	30650.9	261237
2AAA_HUMAN;2AAB_HUMAN	25	25	2168.28	65267	Serine/threonine-protein phosphatase 2A 65 kDa regulatory subunit A alpha isoform OS=Homo sapiens OX=9606 GN=PPP2R1A PE=1 SV=4	8.78357e+07	7.6416e+07	9.37228e+07	9.04448e+07	1.20763e+08	1.11133e+08	9.61526e+07	9.15594e+07	9.3101e+07	8.39034e+07	9.45786e+07	7.39588e+07	9.58956e+07	5.43151e+07	8.27477e+07	7.60949e+07
2ABA_HUMAN;2ABD_HUMAN;2ABB_HUMAN;2ABG_HUMAN	19	19	952.72	51659	Serine/threonine-protein phosphatase 2A 55 kDa regulatory subunit B alpha isoform OS=Homo sapiens OX=9606 GN=PPP2R2A PE=1 SV=1	1.34819e+07	9.96874e+06	1.38191e+07	1.38742e+07	1.22877e+07	1.10554e+07	1.16465e+07	1.08141e+07	9.74344e+06	1.01129e+07	9.78842e+06	1.40511e+07	1.28164e+07	1.4117e+07	1.38445e+07	1.07186e+07
3BP5L_HUMAN	1	1	25.8	43473	SH3 domain-binding protein 5-like OS=Homo sapiens OX=9606 GN=SH3BP5L PE=1 SV=1	3882.38	1349.99	35599.9	34835.4	54104.5	12034.7	24974.7	9424.27	22841.9	4518.94	6126.33	5033.32	29656.3	1503.43	25544.1	2851.55
3HIDH_HUMAN	15	15	1344.25	35306	3-hydroxyisobutyrate dehydrogenase, mitochondrial OS=Homo sapiens OX=9606 GN=HIBADH PE=1 SV=2	4.50124e+07	5.15479e+07	4.12559e+07	1.55314e+07	1.69828e+07	1.59947e+07	2.61312e+07	2.09899e+07	4.25401e+07	2.69369e+07	2.91672e+07	1.99646e+07	1.94901e+07	2.1198e+07	2.29263e+07	6.11163e+07
4EBP1_HUMAN	1	1	57.23	12572	Eukaryotic translation initiation factor 4E-binding protein 1 OS=Homo sapiens OX=9606 GN=EIF4EBP1 PE=1 SV=3	25859.9	173792	98238.3	80908.3	3446.95	29791.2	7187.67	64536	321116	7564.62	97947	35414.2	118201	6679.84	9491.65	30189.3
5MP1_HUMAN	20	17	973.53	48132	eIF5-mimic protein 1 OS=Homo sapiens OX=9606 GN=BZW2 PE=1 SV=1	5.39416e+06	5.71744e+06	6.11861e+06	1.00149e+07	1.08534e+07	1.15901e+07	8.08578e+06	1.35689e+07	9.25788e+06	8.9446e+06	1.24132e+07	8.43983e+06	1.63014e+07	7.77256e+06	1.01784e+07	6.51805e+06
5MP2_HUMAN	6	4	317.18	48013	eIF5-mimic protein 2 OS=Homo sapiens OX=9606 GN=BZW1 PE=1 SV=1	58235	87648.3	74345.1	129091	200935	167098	111447	56180.4	171919	164438	185130	138967	430905	96068.3	132950	104624
5NT1A_HUMAN;5NT1B_HUMAN	15	14	1290.07	40995	Cytosolic 5'-nucleotidase 1A OS=Homo sapiens OX=9606 GN=NT5C1A PE=1 SV=1	1.38224e+07	4.3117e+06	1.95396e+07	1.24271e+07	2.4016e+07	1.91397e+07	1.03494e+07	1.3654e+07	1.03303e+07	1.33973e+07	8.88237e+06	8.90799e+06	1.21927e+07	1.37214e+07	1.70106e+07	9.54917e+06
5NT3A_HUMAN	24	24	1493.36	37924	Cytosolic 5'-nucleotidase 3A OS=Homo sapiens OX=9606 GN=NT5C3A PE=1 SV=3	2.13183e+07	1.43928e+07	1.58318e+07	2.04136e+07	1.84712e+07	1.85853e+07	2.23905e+07	2.51715e+07	2.80626e+07	2.15796e+07	2.67504e+07	2.48617e+07	1.73239e+07	1.94848e+07	2.1774e+07	2.19315e+07
5NTC_HUMAN	9	9	416.77	64928	Cytosolic purine 5'-nucleotidase OS=Homo sapiens OX=9606 GN=NT5C2 PE=1 SV=1	850464	793099	224752	368898	338386	713988	1.04487e+06	1.43305e+06	1.23531e+06	849011	1.15157e+06	894040	1.08054e+06	187776	82557.5	868015
5NTD_HUMAN	1	1	106.18	63327	5'-nucleotidase OS=Homo sapiens OX=9606 GN=NT5E PE=1 SV=1	6272.87	5403.63	0	17657.7	3301.12	15110.4	31137	11172.5	32884.9	12527	81360.1	10588	89009.2	4997.21	2660.45	24399.7
6PGD_HUMAN	18	17	1038.47	53106	6-phosphogluconate dehydrogenase, decarboxylating OS=Homo sapiens OX=9606 GN=PGD PE=1 SV=3	8.74195e+06	1.01531e+07	4.63499e+06	1.20987e+07	8.99924e+06	9.02625e+06	9.48294e+06	9.41711e+06	9.55399e+06	6.87107e+06	1.5327e+07	8.19978e+06	1.62849e+07	1.14822e+07	6.98693e+06	7.93875e+06
6PGL_HUMAN	6	6	353.58	27530	6-phosphogluconolactonase OS=Homo sapiens OX=9606 GN=PGLS PE=1 SV=2	3.10842e+06	3.53313e+06	3.19242e+06	2.12267e+06	2.3735e+06	2.08495e+06	2.8205e+06	2.02775e+06	2.63536e+06	1.8974e+06	2.8117e+06	2.20399e+06	1.80272e+06	2.07319e+06	2.1862e+06	2.84303e+06
1433B_HUMAN	20	6	1383.88	28065	14-3-3 protein beta/alpha OS=Homo sapiens OX=9606 GN=YWHAB PE=1 SV=3	9.89679e+06	1.2253e+07	1.51529e+07	4.67359e+06	1.02556e+07	8.25841e+06	7.49615e+06	9.06665e+06	8.4998e+06	7.47776e+06	7.90615e+06	7.20494e+06	6.16092e+06	6.64923e+06	8.46636e+06	7.98598e+06
1433E_HUMAN	32	28	2352.81	29155	14-3-3 protein epsilon OS=Homo sapiens OX=9606 GN=YWHAE PE=1 SV=1	1.105e+08	9.81099e+07	1.30193e+08	5.93627e+07	8.28702e+07	7.75653e+07	8.64212e+07	7.89418e+07	9.24996e+07	7.23859e+07	6.38205e+07	7.49563e+07	7.30391e+07	6.21834e+07	9.87474e+07	8.52402e+07
1433F_HUMAN	17	7	921.21	28201	14-3-3 protein eta OS=Homo sapiens OX=9606 GN=YWHAH PE=1 SV=4	2.61138e+06	3.01903e+06	3.03013e+06	898970	1.8791e+06	1.68644e+06	1.72959e+06	2.19697e+06	2.09008e+06	1.48186e+06	1.58888e+06	1.59226e+06	1.58952e+06	1.4477e+06	2.09137e+06	2.14704e+06
1433G_HUMAN;1433S_HUMAN	24	11	1556.87	28285	14-3-3 protein gamma OS=Homo sapiens OX=9606 GN=YWHAG PE=1 SV=2	9.61478e+07	8.7262e+07	1.07483e+08	4.38573e+07	5.1623e+07	8.28228e+07	6.04642e+07	6.84772e+07	7.2135e+07	5.46398e+07	4.86402e+07	6.20666e+07	5.16017e+07	6.23281e+07	7.72378e+07	8.72425e+07
1433T_HUMAN	14	6	784.02	27747	14-3-3 protein theta OS=Homo sapiens OX=9606 GN=YWHAQ PE=1 SV=1	146807	1.06523e+06	386479	79775.6	745005	607170	768474	292019	438684	285820	1.21945e+06	141513	147362	198642	611986	727427
1433Z_HUMAN	20	10	1460.98	27728	14-3-3 protein zeta/delta OS=Homo sapiens OX=9606 GN=YWHAZ PE=1 SV=1	3.73547e+07	4.19403e+07	2.13429e+07	1.46233e+07	1.63982e+07	2.75424e+07	2.33769e+07	1.95967e+07	3.03314e+07	1.88225e+07	2.50789e+07	1.6222e+07	1.96074e+07	1.90631e+07	2.54201e+07	3.25834e+07
A1AG1_HUMAN	7	5	634.81	23525	Alpha-1-acid glycoprotein 1 OS=Homo sapiens OX=9606 GN=ORM1 PE=1 SV=2	6.25639e+06	5.29607e+06	5.26446e+06	1.18517e+07	1.12094e+07	9.98515e+06	1.0998e+07	7.78477e+06	1.07044e+07	1.15395e+07	9.22269e+06	7.05253e+06	6.673e+06	6.95496e+06	1.14331e+07	1.04143e+07
A1AG2_HUMAN	7	5	389.43	23588	Alpha-1-acid glycoprotein 2 OS=Homo sapiens OX=9606 GN=ORM2 PE=1 SV=2	2.37656e+06	1.58784e+06	1.45108e+06	3.11158e+06	2.19401e+06	2.45792e+06	2.9078e+06	1.27964e+06	3.3736e+06	3.48163e+06	3.90795e+06	3.02998e+06	3.17121e+06	1.89383e+06	3.50018e+06	3.04744e+06
A1AT_HUMAN;A1ATR_HUMAN	34	34	2545.65	46707	Alpha-1-antitrypsin OS=Homo sapiens OX=9606 GN=SERPINA1 PE=1 SV=3	1.50461e+08	1.34598e+08	1.50951e+08	2.03001e+08	2.87724e+08	2.16645e+08	2.80979e+08	1.83808e+08	3.29013e+08	2.46852e+08	2.22561e+08	2.25759e+08	1.35396e+08	1.91547e+08	2.56998e+08	1.95659e+08
A1BG_HUMAN	10	10	618.77	54220	Alpha-1B-glycoprotein OS=Homo sapiens OX=9606 GN=A1BG PE=1 SV=4	5.58717e+06	5.06328e+06	4.31955e+06	6.47076e+06	4.73295e+06	7.75879e+06	1.03284e+07	6.05582e+06	1.19965e+07	8.24054e+06	1.23482e+07	5.5378e+06	8.13545e+06	3.85743e+06	6.70027e+06	5.81032e+06
A2AP_HUMAN	8	7	333.54	54531	Alpha-2-antiplasmin OS=Homo sapiens OX=9606 GN=SERPINF2 PE=1 SV=3	2.83165e+06	3.70025e+06	3.6162e+06	4.65453e+06	4.91681e+06	3.25646e+06	4.33583e+06	3.62887e+06	4.84798e+06	4.18129e+06	3.63641e+06	2.31806e+06	3.18765e+06	4.18238e+06	2.82152e+06	2.90216e+06
A2GL_HUMAN	4	4	211.91	38154	Leucine-rich alpha-2-glycoprotein OS=Homo sapiens OX=9606 GN=LRG1 PE=1 SV=2	179210	145112	121176	547026	377695	273707	300741	162414	434003	268199	632448	426204	461233	508436	191405	271379
A2MG_HUMAN;PZP_HUMAN	47	46	2851.31	163188	Alpha-2-macroglobulin OS=Homo sapiens OX=9606 GN=A2M PE=1 SV=3	4.03498e+06	3.05624e+07	1.3159e+07	5.01221e+07	7.35553e+06	1.41712e+07	6.22788e+06	5.29187e+06	5.91827e+06	3.74878e+07	9.32263e+06	5.75659e+06	2.20084e+07	7.87837e+06	7.30355e+07	6.34858e+07
A16A1_HUMAN	9	8	622.14	85074	Aldehyde dehydrogenase family 16 member A1 OS=Homo sapiens OX=9606 GN=ALDH16A1 PE=1 SV=2	566108	803426	249644	1.56317e+06	733333	435504	559118	804694	561557	564738	1.31592e+06	320469	512921	617853	301300	510426
A16L1_HUMAN	2	2	70.82	68223	Autophagy-related protein 16-1 OS=Homo sapiens OX=9606 GN=ATG16L1 PE=1 SV=2	62094.1	92381.7	90986.4	130629	204218	77966.9	71085.5	73801.3	154007	87860	124744	61979.8	130041	265414	5998.58	144129
AAAS_HUMAN	1	1	31	59536	Aladin OS=Homo sapiens OX=9606 GN=AAAS PE=1 SV=1	46544.1	14205.3	0	48771.3	3087.24	49542.3	55641.7	42736.2	62055.2	61273.7	59375	50963.7	57755.4	0	75563.1	11.5075
AACT_HUMAN	21	21	1447.25	47621	Alpha-1-antichymotrypsin OS=Homo sapiens OX=9606 GN=SERPINA3 PE=1 SV=2	1.66942e+07	1.84116e+07	2.48794e+07	2.67273e+07	2.57587e+07	2.85427e+07	3.24126e+07	2.95896e+07	3.49261e+07	3.3504e+07	2.06418e+07	2.05721e+07	1.17785e+07	2.39689e+07	3.53592e+07	2.36538e+07
AAKB2_HUMAN	11	11	644.91	30283	5'-AMP-activated protein kinase subunit beta-2 OS=Homo sapiens OX=9606 GN=PRKAB2 PE=1 SV=1	5.30421e+06	4.88143e+06	4.2478e+06	2.34421e+06	3.81919e+06	2.72826e+06	4.14961e+06	3.50188e+06	4.59852e+06	2.92589e+06	4.61739e+06	3.34028e+06	3.23278e+06	3.08144e+06	3.73271e+06	6.06149e+06
AAKG1_HUMAN	13	11	802.57	37556	5'-AMP-activated protein kinase subunit gamma-1 OS=Homo sapiens OX=9606 GN=PRKAG1 PE=1 SV=1	3.8373e+06	4.55155e+06	3.05422e+06	4.27981e+06	5.33815e+06	6.25928e+06	3.2891e+06	4.01394e+06	5.70475e+06	5.25494e+06	5.74376e+06	4.66243e+06	6.11312e+06	3.83843e+06	3.66147e+06	5.84302e+06
AAKG2_HUMAN	4	2	136.59	63027	5'-AMP-activated protein kinase subunit gamma-2 OS=Homo sapiens OX=9606 GN=PRKAG2 PE=1 SV=1	26769	155152	16781.7	4894.53	38784	12861.1	6479.64	11774.1	85919.9	21099.1	31681.4	11910.7	38453.5	7258.02	24296	196957
AAKG3_HUMAN	6	6	272.22	54224	5'-AMP-activated protein kinase subunit gamma-3 OS=Homo sapiens OX=9606 GN=PRKAG3 PE=1 SV=3	1.10401e+06	323705	1.60354e+06	1.73673e+06	1.63347e+06	682598	1.70841e+06	1.56609e+06	636579	1.209e+06	375402	1.50403e+06	583355	573678	1.52777e+06	345890
AAMDC_HUMAN	12	12	761.53	13324	Mth938 domain-containing protein OS=Homo sapiens OX=9606 GN=AAMDC PE=1 SV=1	8.05518e+06	3.76859e+07	6.2488e+07	6.05655e+07	4.15605e+07	6.39059e+07	5.76309e+07	5.26029e+07	5.60809e+07	2.28417e+07	4.67614e+07	7.91087e+07	3.86975e+07	6.03135e+07	8.12027e+07	4.03332e+07
AAMP_HUMAN	4	4	186.7	46721	Angio-associated migratory cell protein OS=Homo sapiens OX=9606 GN=AAMP PE=1 SV=2	193336	212059	302650	81104	396238	204952	418775	293302	367187	313070	167252	288301	201099	236804	183397	239696
AAPK1_HUMAN	10	5	566.73	63969	5'-AMP-activated protein kinase catalytic subunit alpha-1 OS=Homo sapiens OX=9606 GN=PRKAA1 PE=1 SV=4	223862	289250	152502	319647	225732	337611	394659	349174	425016	441929	469493	252044	193702	158264	256078	434402
AAPK2_HUMAN	25	20	1843.1	62280	5'-AMP-activated protein kinase catalytic subunit alpha-2 OS=Homo sapiens OX=9606 GN=PRKAA2 PE=1 SV=2	1.57857e+07	1.6094e+07	1.42185e+07	1.35205e+07	2.22772e+07	1.90132e+07	1.85589e+07	2.23286e+07	1.92575e+07	2.01149e+07	1.50286e+07	1.333e+07	1.84031e+07	1.29548e+07	1.66226e+07	1.95447e+07
AASD1_HUMAN	12	12	681.32	45451	Alanyl-tRNA editing protein Aarsd1 OS=Homo sapiens OX=9606 GN=AARSD1 PE=1 SV=2	9.63093e+06	7.20946e+06	1.20862e+07	2.34259e+06	1.98958e+06	3.09743e+06	2.22146e+06	1.97444e+06	3.08479e+06	4.28382e+06	1.78204e+06	2.47374e+06	1.77017e+06	1.0703e+06	4.32278e+06	3.25785e+06
AASS_HUMAN	6	6	316.67	102066	Alpha-aminoadipic semialdehyde synthase, mitochondrial OS=Homo sapiens OX=9606 GN=AASS PE=1 SV=1	18166.7	254000	8729.55	14063.7	27564.7	29003.3	17780.9	49283.9	314590	171145	407850	25631.3	110365	126680	9796.45	317414
AATC_HUMAN	32	32	2699.46	46219	Aspartate aminotransferase, cytoplasmic OS=Homo sapiens OX=9606 GN=GOT1 PE=1 SV=3	4.16277e+08	7.5866e+08	5.43346e+08	6.36848e+08	5.53057e+08	4.34965e+08	5.35247e+08	7.19998e+08	6.85106e+08	6.77036e+08	8.29267e+08	5.90307e+08	4.94617e+08	7.29643e+08	3.42987e+08	8.84193e+08
AATM_HUMAN	48	48	3230.24	47487	Aspartate aminotransferase, mitochondrial OS=Homo sapiens OX=9606 GN=GOT2 PE=1 SV=3	2.28612e+08	5.5292e+08	2.89581e+08	2.81328e+08	2.28393e+08	2.42754e+08	2.90639e+08	3.19551e+08	3.59349e+08	3.47067e+08	4.41756e+08	2.98381e+08	2.20923e+08	4.78612e+08	2.38238e+08	7.24356e+08
ABCAD_HUMAN	2	1	53.36	575791	ATP-binding cassette sub-family A member 13 OS=Homo sapiens OX=9606 GN=ABCA13 PE=2 SV=3	3947.52	0	845.02	9789.34	0	2190.16	13538.6	7141.05	915.298	3301.89	6307.51	1546.64	5922.91	685.315	7395.2	2480.83
ABCB7_HUMAN	10	10	516.89	82589	Iron-sulfur clusters transporter ABCB7, mitochondrial OS=Homo sapiens OX=9606 GN=ABCB7 PE=1 SV=2	1.34224e+06	2.29342e+06	2.02042e+06	1.26904e+06	261317	933530	1.45254e+06	2.23358e+06	1.77184e+06	1.82914e+06	1.37327e+06	995489	1.77556e+06	719738	787662	2.69872e+06
ABCBA_HUMAN	9	9	589.84	79098	ATP-binding cassette sub-family B member 10, mitochondrial OS=Homo sapiens OX=9606 GN=ABCB10 PE=1 SV=2	1.26542e+06	1.4641e+06	1.75371e+06	843797	1.8882e+06	1.51584e+06	1.39978e+06	1.27439e+06	1.3095e+06	1.00993e+06	1.16228e+06	490196	1.17148e+06	686576	1.46146e+06	1.56574e+06
ABCC9_HUMAN	5	5	191.11	174112	ATP-binding cassette sub-family C member 9 OS=Homo sapiens OX=9606 GN=ABCC9 PE=1 SV=2	155799	143678	125174	315299	160528	218321	137768	82818.6	104726	211445	271538	133334	357389	140866	203253	379471
ABCD1_HUMAN	3	3	136.13	82884	ATP-binding cassette sub-family D member 1 OS=Homo sapiens OX=9606 GN=ABCD1 PE=1 SV=2	60285.5	73538.9	25056.8	55718.7	18622.9	42145.9	50153.1	52428.6	26597.6	27817.5	156062	45663.4	164006	26499	29587.1	41296.2
ABCD3_HUMAN	4	4	147.78	75428	ATP-binding cassette sub-family D member 3 OS=Homo sapiens OX=9606 GN=ABCD3 PE=1 SV=1	73458.3	86067.3	89184.5	53579.6	259489	85322.3	58264.8	119051	63707.2	110738	106449	77421.5	119235	76639.1	87519.3	201347
ABCE1_HUMAN	18	18	956.66	67271	ATP-binding cassette sub-family E member 1 OS=Homo sapiens OX=9606 GN=ABCE1 PE=1 SV=1	7.89808e+06	8.38125e+06	6.42074e+06	6.99792e+06	7.3143e+06	8.40269e+06	8.85935e+06	1.03181e+07	8.46668e+06	7.32395e+06	7.27303e+06	7.14883e+06	7.53708e+06	1.00433e+07	4.31844e+06	6.68841e+06
ABCF1_HUMAN	33	32	2042.1	95866	ATP-binding cassette sub-family F member 1 OS=Homo sapiens OX=9606 GN=ABCF1 PE=1 SV=2	7.7905e+06	7.87248e+06	8.68027e+06	1.23961e+07	1.17797e+07	1.05754e+07	1.23452e+07	1.18046e+07	1.25684e+07	7.84229e+06	1.80974e+07	1.39501e+07	1.40831e+07	1.13479e+07	8.13647e+06	8.63624e+06
ABCF2_HUMAN	7	6	336.58	71245	ATP-binding cassette sub-family F member 2 OS=Homo sapiens OX=9606 GN=ABCF2 PE=1 SV=2	201509	142099	282475	179848	288160	327735	149239	267142	208966	132417	312385	171294	329590	140212	204089	228397
ABCF3_HUMAN	16	16	818.14	79695	ATP-binding cassette sub-family F member 3 OS=Homo sapiens OX=9606 GN=ABCF3 PE=1 SV=2	1.31167e+06	1.19886e+06	818542	1.82643e+06	728335	1.40071e+06	1.32278e+06	1.81757e+06	1.6428e+06	1.0548e+06	2.86534e+06	1.95387e+06	2.90279e+06	949671	440051	1.51695e+06
ABEC2_HUMAN	18	18	1367.82	25687	C->U-editing enzyme APOBEC-2 OS=Homo sapiens OX=9606 GN=APOBEC2 PE=1 SV=1	3.86161e+08	2.15095e+08	5.91059e+08	2.31048e+08	2.30105e+08	3.29283e+08	3.16216e+08	2.5489e+08	2.73039e+08	1.78627e+08	2.01276e+08	3.0248e+08	2.61081e+08	2.78259e+08	3.65762e+08	2.57925e+08
ABH15_HUMAN	1	1	34.12	51738	Protein ABHD15 OS=Homo sapiens OX=9606 GN=ABHD15 PE=1 SV=2	92971.5	159672	83607.7	0	237.302	26025.1	46122	21875.1	89726.6	119123	13183	22488	207461	18196.4	19072.8	78362.9
ABHD5_HUMAN	4	4	229.02	39071	1-acylglycerol-3-phosphate O-acyltransferase ABHD5 OS=Homo sapiens OX=9606 GN=ABHD5 PE=1 SV=1	133362	896963	15420.1	96790.3	222240	125466	183303	224797	297721	61503.5	251963	105178	6225.42	9160.51	69697.6	400642
ABHDA_HUMAN	10	10	562.46	33911	Palmitoyl-protein thioesterase ABHD10, mitochondrial OS=Homo sapiens OX=9606 GN=ABHD10 PE=1 SV=1	1.10513e+06	2.70022e+06	1.54764e+06	508989	1.07481e+06	790979	910234	914541	1.73287e+06	1.08063e+06	1.26831e+06	561857	761266	661548	638464	2.55989e+06
ABHDB_HUMAN	11	11	532.05	34668	Protein ABHD11 OS=Homo sapiens OX=9606 GN=ABHD11 PE=1 SV=1	679052	1.73616e+06	658868	424716	200757	180235	650756	445889	1.56048e+06	822869	1.02302e+06	647816	621808	312694	448365	2.06197e+06
ABHEB_HUMAN	9	9	610.79	22332	Putative protein-lysine deacylase ABHD14B OS=Homo sapiens OX=9606 GN=ABHD14B PE=1 SV=1	8.44122e+06	1.01025e+07	1.45149e+07	5.70455e+06	1.16402e+07	1.15581e+07	9.36718e+06	5.97561e+06	9.35776e+06	5.44951e+06	7.50745e+06	7.78855e+06	5.14477e+06	6.03783e+06	7.04582e+06	8.13509e+06
ABHGA_HUMAN	14	14	588.01	63203	Phosphatidylserine lipase ABHD16A OS=Homo sapiens OX=9606 GN=ABHD16A PE=1 SV=3	2.19664e+06	4.24109e+06	1.99604e+06	1.27256e+06	2.3199e+06	2.65831e+06	2.25204e+06	3.94255e+06	3.3597e+06	3.22614e+06	1.9357e+06	1.9279e+06	1.88305e+06	1.58259e+06	2.14462e+06	4.30233e+06
ABI1_HUMAN	1	1	57.93	55047	Abl interactor 1 OS=Homo sapiens OX=9606 GN=ABI1 PE=1 SV=4	202195	354177	86330.8	112941	6606.41	160672	113884	112931	163857	138924	114691	130190	132556	184510	172771	298488
ABL1_HUMAN	1	1	47.09	122796	Tyrosine-protein kinase ABL1 OS=Homo sapiens OX=9606 GN=ABL1 PE=1 SV=4	13176	0	919.188	0	2496.54	0	11757.3	0	2217.47	2771.82	37290.7	20211.1	20229.5	10778.4	0	3212.97
ABLM2_HUMAN;ABLM1_HUMAN;ABLM3_HUMAN	12	11	562.88	67769	Actin-binding LIM protein 2 OS=Homo sapiens OX=9606 GN=ABLIM2 PE=1 SV=2	2.50191e+06	1.83766e+06	3.37732e+06	1.78167e+06	2.11887e+06	2.60979e+06	1.15057e+06	3.39027e+06	2.31734e+06	2.22897e+06	1.65738e+06	2.45574e+06	3.27856e+06	601625	2.21585e+06	1.45701e+06
ABRX2_HUMAN	7	7	357.18	46872	BRISC complex subunit Abraxas 2 OS=Homo sapiens OX=9606 GN=ABRAXAS2 PE=1 SV=2	767607	588178	1.01016e+06	913929	931779	839495	798596	1.02617e+06	832153	879602	858810	1.0031e+06	1.07547e+06	498293	787634	1.04422e+06
ABTB2_HUMAN	1	1	84.56	113584	Ankyrin repeat and BTB/POZ domain-containing protein 2 OS=Homo sapiens OX=9606 GN=ABTB2 PE=2 SV=2	3074.07	9532.94	8746.91	16146.8	27391.2	11660.3	12721.9	5794.5	28023.6	8055.42	44624.2	21791.4	20344.8	9614.95	6077.55	30608.2
ACAD8_HUMAN	9	9	487.82	45040	Isobutyryl-CoA dehydrogenase, mitochondrial OS=Homo sapiens OX=9606 GN=ACAD8 PE=1 SV=1	357386	2.07136e+06	1.30245e+06	837033	1.46224e+06	871151	457738	995386	2.22857e+06	1.61772e+06	1.82127e+06	585722	1.23078e+06	1.70735e+06	1.26021e+06	2.55898e+06
ACAD9_HUMAN	21	20	1079.78	68717	Complex I assembly factor ACAD9, mitochondrial OS=Homo sapiens OX=9606 GN=ACAD9 PE=1 SV=1	3.40281e+06	6.43472e+06	4.79592e+06	3.23258e+06	5.50116e+06	5.7217e+06	1.75937e+06	7.01188e+06	8.07968e+06	5.41495e+06	5.75059e+06	2.45162e+06	4.85884e+06	3.01957e+06	5.83202e+06	4.52985e+06
ACADM_HUMAN	29	29	1844.38	46559	Medium-chain specific acyl-CoA dehydrogenase, mitochondrial OS=Homo sapiens OX=9606 GN=ACADM PE=1 SV=1	8.85911e+07	1.8361e+08	1.57366e+08	1.23249e+08	1.23183e+08	1.06206e+08	6.3448e+07	1.4467e+08	1.81737e+08	1.17133e+08	1.78084e+08	7.09966e+07	8.05806e+07	1.00401e+08	1.29714e+08	1.73358e+08
ACADS_HUMAN	29	28	2133.88	44269	Short-chain specific acyl-CoA dehydrogenase, mitochondrial OS=Homo sapiens OX=9606 GN=ACADS PE=1 SV=1	4.63876e+07	9.4619e+07	4.72383e+07	1.83452e+07	3.32824e+07	4.3671e+07	3.50994e+07	5.77101e+07	5.10839e+07	3.0555e+07	2.98615e+07	2.41312e+07	3.51094e+07	5.6428e+07	4.29234e+07	1.02956e+08
ACADV_HUMAN	62	62	5447.79	70345	Very long-chain specific acyl-CoA dehydrogenase, mitochondrial OS=Homo sapiens OX=9606 GN=ACADVL PE=1 SV=1	8.32928e+08	1.59723e+09	9.39334e+08	3.9956e+08	9.48396e+08	7.04412e+08	6.3894e+08	1.03667e+09	1.10161e+09	8.44312e+08	1.19125e+09	4.49252e+08	8.439e+08	6.89438e+08	6.81311e+08	1.62278e+09
ACAP2_HUMAN	1	1	32.93	87973	Arf-GAP with coiled-coil, ANK repeat and PH domain-containing protein 2 OS=Homo sapiens OX=9606 GN=ACAP2 PE=1 SV=3	126.592	3239.9	0	0	0	0	1243.04	0	0	0	0	0	0	0	0	0
ACBD5_HUMAN	1	1	42.47	60054	Acyl-CoA-binding domain-containing protein 5 OS=Homo sapiens OX=9606 GN=ACBD5 PE=1 SV=1	97773.1	58246.1	1714.02	85102.4	12055	113190	140084	134508	23126.8	89919.1	107336	102341	92333.4	10433.6	4955.14	106725
ACBP_HUMAN	10	10	814.94	10038	Acyl-CoA-binding protein OS=Homo sapiens OX=9606 GN=DBI PE=1 SV=2	3.35429e+07	2.43046e+07	4.17198e+07	3.11992e+07	4.04699e+07	3.35885e+07	2.94255e+07	2.88808e+07	3.62881e+07	2.37315e+07	3.8339e+07	3.36128e+07	2.47646e+07	1.13807e+07	3.56234e+07	3.96514e+07
ACD10_HUMAN	2	1	85.9	118758	Acyl-CoA dehydrogenase family member 10 OS=Homo sapiens OX=9606 GN=ACAD10 PE=1 SV=1	32817.8	48566.7	29981.1	22006.3	44756.8	36253.2	37768.4	38113.6	54237.8	47282.9	48306.3	28761.2	35719.5	8267.18	6634.25	63432
ACD11_HUMAN	1	1	29.14	87209	Acyl-CoA dehydrogenase family member 11 OS=Homo sapiens OX=9606 GN=ACAD11 PE=1 SV=3	5512.22	5.61182e+06	333.38	20308.6	552310	1.11449e+06	12484.5	26100.2	54228	2.06111e+06	82170.1	14486.1	190055	218935	1955.12	16697.5
ACDSB_HUMAN	12	12	768.74	47455	Short/branched chain specific acyl-CoA dehydrogenase, mitochondrial OS=Homo sapiens OX=9606 GN=ACADSB PE=1 SV=1	3.22302e+06	5.12081e+06	2.79444e+06	2.08437e+06	3.84153e+06	4.34988e+06	2.11532e+06	4.2671e+06	4.29294e+06	6.58036e+06	6.02169e+06	2.39619e+06	5.33106e+06	3.69408e+06	1.27228e+06	6.12108e+06
ACES_HUMAN	8	8	405.23	67753	Acetylcholinesterase OS=Homo sapiens OX=9606 GN=ACHE PE=1 SV=1	1.09346e+06	1.40919e+06	884284	966913	2.90475e+06	1.24362e+06	1.17154e+06	1.51904e+06	1.26034e+06	1.33776e+06	1.74066e+06	1.24425e+06	1.89349e+06	1.1642e+06	1.48694e+06	1.76468e+06
ACL6A_HUMAN	2	2	85.79	47430	Actin-like protein 6A OS=Homo sapiens OX=9606 GN=ACTL6A PE=1 SV=1	6661.67	2922.07	7690.31	27204.1	42877.5	20304.3	49749.5	21670.2	16191.3	34798.5	6428.59	39331.8	40257.8	14109.4	45679.8	6700.69
ACLY_HUMAN	19	19	824.62	120762	ATP-citrate synthase OS=Homo sapiens OX=9606 GN=ACLY PE=1 SV=3	685220	1.36805e+06	1.16232e+06	3.82226e+06	2.25067e+06	1.27124e+06	1.10466e+06	1.31871e+06	1.21388e+06	1.01519e+06	4.06852e+06	1.27907e+06	2.44972e+06	1.98031e+06	1.06305e+06	2.14286e+06
ACM4_HUMAN	1	1	28.95	53015	Muscarinic acetylcholine receptor M4 OS=Homo sapiens OX=9606 GN=CHRM4 PE=1 SV=2	288.624	24758.1	6973.02	3910.45	45201.3	2593.61	1.49481e+06	0	4870.67	36800.8	14427.6	12240.4	6725.9	33711	9364.42	23441.6
ACO11_HUMAN	6	6	235.94	68449	Acyl-coenzyme A thioesterase 11 OS=Homo sapiens OX=9606 GN=ACOT11 PE=1 SV=1	75203.9	145997	25728.1	291655	21890.7	223794	46856.6	254055	81675	26632.8	881506	45984	181982	84707.1	81366.7	393080
ACO13_HUMAN	7	7	484.12	14951	Acyl-coenzyme A thioesterase 13 OS=Homo sapiens OX=9606 GN=ACOT13 PE=1 SV=1	9.77466e+06	1.4237e+07	6.53577e+06	1.00599e+07	9.50076e+06	9.62937e+06	1.25016e+07	1.22824e+07	1.4297e+07	1.34042e+07	1.41213e+07	1.13435e+07	8.29186e+06	1.14769e+07	6.52814e+06	1.59366e+07
ACOHC_HUMAN	38	37	2253.42	98337	Cytoplasmic aconitate hydratase OS=Homo sapiens OX=9606 GN=ACO1 PE=1 SV=3	3.8621e+07	3.56858e+07	4.29805e+07	3.88098e+07	3.15698e+07	4.1092e+07	3.20216e+07	4.89277e+07	3.88784e+07	2.83182e+07	7.57935e+07	4.75466e+07	3.60467e+07	3.8924e+07	2.35646e+07	3.89586e+07
ACON_HUMAN	69	69	6369.04	85372	Aconitate hydratase, mitochondrial OS=Homo sapiens OX=9606 GN=ACO2 PE=1 SV=2	9.89948e+08	1.63377e+09	1.12361e+09	1.17102e+09	1.24467e+09	6.56563e+08	1.24127e+09	1.17083e+09	1.48945e+09	1.26722e+09	1.59315e+09	9.66893e+08	1.08257e+09	1.07003e+09	5.89163e+08	1.96122e+09
ACOT1_HUMAN;ACOT6_HUMAN	22	4	1747.69	46248	Acyl-coenzyme A thioesterase 1 OS=Homo sapiens OX=9606 GN=ACOT1 PE=1 SV=1	5.28625e+06	8.61938e+06	5.899e+06	6.99234e+06	4.7517e+06	2.69219e+06	7.19134e+06	5.91231e+06	7.24349e+06	5.4031e+06	8.42544e+06	5.53467e+06	1.05299e+07	1.29292e+07	6.38618e+06	8.79856e+06
ACOT2_HUMAN	22	4	1809.12	53185	Acyl-coenzyme A thioesterase 2, mitochondrial OS=Homo sapiens OX=9606 GN=ACOT2 PE=1 SV=6	3.56863e+06	6.23883e+06	2.23967e+06	4.2244e+06	2.68089e+06	2.69029e+06	3.42928e+06	3.18291e+06	5.17808e+06	2.89007e+06	4.99965e+06	2.58427e+06	4.32226e+06	3.32959e+06	2.8946e+06	5.21728e+06
ACOT8_HUMAN	2	2	75.41	35891	Acyl-coenzyme A thioesterase 8 OS=Homo sapiens OX=9606 GN=ACOT8 PE=1 SV=1	320063	108633	116936	78840.4	12457	50732.9	297966	300807	268975	114778	223936	223127	229730	37119.1	176456	142494
ACOT9_HUMAN	23	23	1348.36	49870	Acyl-coenzyme A thioesterase 9, mitochondrial OS=Homo sapiens OX=9606 GN=ACOT9 PE=1 SV=2	2.21388e+06	4.73828e+06	2.2335e+06	3.95885e+06	4.7154e+06	3.00069e+06	3.63851e+06	3.6257e+06	5.88251e+06	4.21073e+06	3.75103e+06	3.65324e+06	7.11767e+06	3.79286e+06	2.77662e+06	5.11979e+06
ACOX2_HUMAN	2	2	105.01	76778	Peroxisomal acyl-coenzyme A oxidase 2 OS=Homo sapiens OX=9606 GN=ACOX2 PE=1 SV=1	96369.2	91636.3	135689	134273	24466.6	130406	132587	186710	146483	94627.3	163001	67338	132318	44316.6	6986.39	88920.2
ACPH_HUMAN	24	23	1762.03	81173	Acylamino-acid-releasing enzyme OS=Homo sapiens OX=9606 GN=APEH PE=1 SV=4	4.13701e+07	4.40488e+07	4.82065e+07	6.06502e+07	5.92397e+07	4.3463e+07	4.79644e+07	5.42857e+07	4.17756e+07	3.20014e+07	4.83457e+07	4.45218e+07	5.48801e+07	4.34547e+07	3.8986e+07	4.91285e+07
ACPM_HUMAN	3	3	216.41	17406	Acyl carrier protein, mitochondrial OS=Homo sapiens OX=9606 GN=NDUFAB1 PE=1 SV=3	1.25621e+06	5.25836e+06	1.90159e+06	416202	249947	3.21423e+06	2.0586e+06	4.95863e+06	6.39147e+06	579823	633549	311646	919069	977014	2.94147e+06	3.02042e+06
ACS2L_HUMAN	16	16	818.31	74809	Acetyl-coenzyme A synthetase 2-like, mitochondrial OS=Homo sapiens OX=9606 GN=ACSS1 PE=1 SV=2	3.22844e+06	7.92508e+06	2.85107e+06	3.19422e+06	5.12314e+06	3.76718e+06	2.59048e+06	6.79744e+06	9.90747e+06	3.35554e+06	1.64359e+07	3.97021e+06	8.2581e+06	2.45e+06	1.7377e+06	5.95522e+06
ACSA_HUMAN	16	16	696.11	78529	Acetyl-coenzyme A synthetase, cytoplasmic OS=Homo sapiens OX=9606 GN=ACSS2 PE=1 SV=1	4.35684e+06	5.58009e+06	3.82135e+06	5.30576e+06	6.60911e+06	4.39361e+06	5.18854e+06	5.48466e+06	6.56523e+06	2.86119e+06	6.52042e+06	4.59073e+06	6.15382e+06	3.98845e+06	2.13281e+06	3.77538e+06
ACSF2_HUMAN	12	12	870.78	68081	Medium-chain acyl-CoA ligase ACSF2, mitochondrial OS=Homo sapiens OX=9606 GN=ACSF2 PE=1 SV=2	9.85061e+06	1.16066e+07	9.16084e+06	1.01743e+07	9.92836e+06	8.53361e+06	1.71406e+07	1.21963e+07	1.44941e+07	1.44604e+07	1.41102e+07	8.22496e+06	8.71486e+06	7.80592e+06	6.03604e+06	1.66336e+07
ACSF3_HUMAN	14	14	699.84	64089	Malonate--CoA ligase ACSF3, mitochondrial OS=Homo sapiens OX=9606 GN=ACSF3 PE=1 SV=3	1.49748e+06	946641	1.20959e+06	967562	1.59842e+06	1.13948e+06	1.86299e+06	1.95521e+06	2.00231e+06	2.05584e+06	1.51522e+06	1.0052e+06	1.37608e+06	663719	230285	2.69845e+06
ACSL1_HUMAN;ACSL5_HUMAN	46	40	3353.4	77893	Long-chain-fatty-acid--CoA ligase 1 OS=Homo sapiens OX=9606 GN=ACSL1 PE=1 SV=1	2.27036e+08	5.20755e+08	2.3025e+08	2.38349e+08	3.01824e+08	2.44591e+08	3.39446e+08	3.67948e+08	3.76403e+08	2.19869e+08	3.83985e+08	1.9739e+08	3.06521e+08	2.35665e+08	2.29721e+08	5.33646e+08
ACSL3_HUMAN	28	26	1827.95	80368	Fatty acid CoA ligase Acsl3 OS=Homo sapiens OX=9606 GN=ACSL3 PE=1 SV=3	1.24242e+07	1.37894e+07	1.55702e+07	1.23008e+07	1.87315e+07	2.39864e+07	1.91387e+07	1.67228e+07	1.55533e+07	9.52376e+06	1.32596e+07	1.29187e+07	2.44518e+07	1.9133e+07	1.69176e+07	1.02007e+07
ACSL4_HUMAN	5	3	266.9	79137	Long-chain-fatty-acid--CoA ligase 4 OS=Homo sapiens OX=9606 GN=ACSL4 PE=1 SV=2	105932	139926	132991	153918	247478	133792	102605	125137	139628	103144	213872	161698	267268	166065	104793	118686
ACSL6_HUMAN	5	0	246.75	77702	Long-chain-fatty-acid--CoA ligase 6 OS=Homo sapiens OX=9606 GN=ACSL6 PE=1 SV=4
ACSM1_HUMAN	1	1	37.24	65231	Acyl-coenzyme A synthetase ACSM1, mitochondrial OS=Homo sapiens OX=9606 GN=ACSM1 PE=1 SV=1	40938.5	81801	56627.3	97876	16073.8	147262	194641	104786	312703	12163.4	249231	228778	101559	67539.6	127943	74034.4
ACSS3_HUMAN	11	11	396.71	74730	Acyl-CoA synthetase short-chain family member 3, mitochondrial OS=Homo sapiens OX=9606 GN=ACSS3 PE=1 SV=1	523865	573201	375567	494891	239885	385762	491185	508457	592088	585951	753641	667859	412664	161902	175309	2.22265e+06
ACTA_HUMAN;ACTH_HUMAN	81	1	6409.09	41982	Actin, aortic smooth muscle OS=Homo sapiens OX=9606 GN=ACTA2 PE=1 SV=1	738821	1.09106e+06	711586	634945	2.34406e+06	500050	1.97069e+06	4.61716e+06	2.27719e+06	1.39833e+06	1.3693e+06	1.19859e+06	5.403e+06	395270	1.23584e+06	1.98337e+06
ACTB_HUMAN;POTEE_HUMAN;POTEF_HUMAN;POTEJ_HUMAN;ACTBM_HUMAN	52	9	4453.65	41710	Actin, cytoplasmic 1 OS=Homo sapiens OX=9606 GN=ACTB PE=1 SV=1	2.71747e+07	1.65454e+08	3.0622e+07	6.33753e+07	5.91921e+07	4.23346e+07	3.87976e+07	3.79978e+07	4.33098e+07	5.97962e+07	6.49335e+07	3.4343e+07	9.55773e+07	8.05251e+07	3.25405e+07	8.41576e+07
ACTBL_HUMAN	20	2	1433.06	41976	Beta-actin-like protein 2 OS=Homo sapiens OX=9606 GN=ACTBL2 PE=1 SV=2	103263	43540	111940	63390.1	40458.5	35031.8	11693.6	24609	178866	62134.6	26498.9	53842.2	34508.1	27756	18652.8	15341.6
ACTC_HUMAN	81	0	6438.34	41992	Actin, alpha cardiac muscle 1 OS=Homo sapiens OX=9606 GN=ACTC1 PE=1 SV=1
ACTN1_HUMAN	43	20	3048.96	102993	Alpha-actinin-1 OS=Homo sapiens OX=9606 GN=ACTN1 PE=1 SV=2	1.4502e+07	2.71508e+07	1.55703e+07	6.75395e+06	1.40744e+07	8.1701e+06	3.73132e+06	7.24511e+06	6.77275e+06	7.78535e+06	1.01959e+07	6.20348e+06	1.53842e+07	5.8975e+06	6.22638e+06	8.85043e+06
ACTN2_HUMAN	69	50	5953.5	103788	Alpha-actinin-2 OS=Homo sapiens OX=9606 GN=ACTN2 PE=1 SV=1	2.88624e+08	4.06552e+08	2.89618e+08	1.10739e+08	2.92122e+08	1.29472e+08	7.47307e+07	1.99713e+08	1.4369e+08	1.1605e+08	2.01627e+08	1.05952e+08	2.68196e+08	8.40495e+07	1.34145e+08	1.55545e+08
ACTN3_HUMAN	55	43	3941.28	103176	Alpha-actinin-3 OS=Homo sapiens OX=9606 GN=ACTN3 PE=1 SV=2	6.79802e+07	8.04808e+06	7.93979e+07	1.72873e+07	2.76255e+07	1.09593e+07	6.48627e+06	2.06474e+06	9.03292e+06	1.82744e+07	3.51027e+06	2.45645e+07	1.32759e+07	1.10318e+07	3.06345e+07	4.33924e+06
ACTN4_HUMAN	36	17	2226.13	104788	Alpha-actinin-4 OS=Homo sapiens OX=9606 GN=ACTN4 PE=1 SV=2	1.46744e+06	3.50798e+06	1.65227e+06	1.59161e+06	2.24952e+06	1.13924e+06	1.806e+06	2.60021e+06	3.75458e+06	2.00145e+06	5.90161e+06	1.99859e+06	3.96022e+06	1.83934e+06	728488	2.82921e+06
ACTS_HUMAN	94	17	8296.23	42024	Actin, alpha skeletal muscle OS=Homo sapiens OX=9606 GN=ACTA1 PE=1 SV=1	1.2627e+09	1.3582e+09	1.494e+09	6.9625e+08	1.16078e+09	7.17176e+08	5.20805e+08	1.02576e+09	1.23653e+09	9.10257e+08	6.05643e+08	1.11497e+09	1.23338e+09	1.07105e+09	1.098e+09	7.80369e+08
ACTY_HUMAN	11	3	621.08	42267	Beta-centractin OS=Homo sapiens OX=9606 GN=ACTR1B PE=1 SV=1	475468	472796	539057	1.21033e+06	1.20159e+06	806881	115283	624825	961934	820224	1.22122e+06	523218	1.50723e+06	919186	841322	813962
ACTZ_HUMAN	12	4	914.01	42587	Alpha-centractin OS=Homo sapiens OX=9606 GN=ACTR1A PE=1 SV=1	5.41962e+06	6.57031e+06	4.75736e+06	9.44897e+06	9.12231e+06	8.12711e+06	6.94572e+06	6.14981e+06	6.1052e+06	6.83467e+06	9.54049e+06	6.44566e+06	1.15425e+07	9.09228e+06	5.1212e+06	7.37801e+06
ACY1_HUMAN	20	20	1138.34	45856	Aminoacylase-1 OS=Homo sapiens OX=9606 GN=ACY1 PE=1 SV=1	5.31707e+06	5.54419e+06	3.99192e+06	4.68097e+06	4.29135e+06	5.07896e+06	6.00164e+06	6.66177e+06	7.94736e+06	6.58052e+06	9.94372e+06	5.80593e+06	4.07696e+06	5.21233e+06	4.9481e+06	7.1255e+06
ACY2_HUMAN	8	7	506.98	35712	Aspartoacylase OS=Homo sapiens OX=9606 GN=ASPA PE=1 SV=1	4.46215e+06	2.78599e+06	2.64944e+06	1.48738e+06	1.47235e+06	882518	2.2369e+06	1.14915e+06	3.6961e+06	2.56957e+06	1.49737e+06	1.38838e+06	944160	446324	1.55836e+06	2.40701e+06
ACYP1_HUMAN	3	3	130.4	11254	Acylphosphatase-1 OS=Homo sapiens OX=9606 GN=ACYP1 PE=1 SV=2	567387	254360	546767	95378	492894	128474	151372	140354	288797	380798	231573	279844	287687	242776	264644	51413.5
ACYP2_HUMAN	14	14	690.7	11133	Acylphosphatase-2 OS=Homo sapiens OX=9606 GN=ACYP2 PE=1 SV=2	4.50908e+07	1.94228e+07	4.85403e+07	3.90002e+07	3.68266e+07	4.69546e+07	4.76632e+07	2.34446e+07	2.91113e+07	4.04265e+07	3.40157e+07	5.47986e+07	3.88778e+07	5.30935e+07	4.2308e+07	4.27594e+07
ADA10_HUMAN	2	2	70.39	84088	Disintegrin and metalloproteinase domain-containing protein 10 OS=Homo sapiens OX=9606 GN=ADAM10 PE=1 SV=1	480.797	458.447	13978.7	63708.9	116033	57636	8476.12	1588.04	2008.33	2293.58	68.4361	7465.72	52.0043	17040.3	60330.2	573.374
ADAL_HUMAN	1	1	26.86	40239	Adenosine deaminase-like protein OS=Homo sapiens OX=9606 GN=ADAL PE=1 SV=2	46814.8	62082.5	17838.9	35668	56954.7	52492.4	71812.7	67631.9	122368	80315.7	40658.9	52004.8	57444.5	978.863	49525.4	86423
ADAS_HUMAN	7	7	483.73	72866	Alkyldihydroxyacetonephosphate synthase, peroxisomal OS=Homo sapiens OX=9606 GN=AGPS PE=1 SV=1	991988	907312	1.22566e+06	1.19034e+06	1.08258e+06	1.25914e+06	583079	1.49746e+06	1.58891e+06	1.38664e+06	1.30638e+06	713556	1.49533e+06	680373	353070	930896
ADCK1_HUMAN	1	1	48.61	60538	AarF domain-containing protein kinase 1 OS=Homo sapiens OX=9606 GN=ADCK1 PE=1 SV=2	23429.3	27375.5	11662.2	15186.6	11975.3	15370.1	9622.93	10577.2	28506.8	19279.8	6099.82	10565.4	5284.03	13792.5	21348.1	77298.4
ADCK2_HUMAN	1	1	25.06	68938	Uncharacterized aarF domain-containing protein kinase 2 OS=Homo sapiens OX=9606 GN=ADCK2 PE=1 SV=1	23997.7	80534.4	131.533	12827.2	42989.9	0	1612.27	41859.5	18682.2	0	0	0	240.121	233.58	320.532	788.177
ADCK5_HUMAN	3	3	138.23	65786	Uncharacterized aarF domain-containing protein kinase 5 OS=Homo sapiens OX=9606 GN=ADCK5 PE=1 SV=3	52802.8	102868	40638	35963.4	2527.73	80732.8	95732.7	96359	127834	97066.7	62589	69094.2	82037.4	18764	37089.6	197086
ADCY2_HUMAN	3	2	111.14	123523	Adenylate cyclase type 2 OS=Homo sapiens OX=9606 GN=ADCY2 PE=1 SV=5	29600.9	50687.1	33740	31573.4	35489.2	52809.4	17336.4	32923.7	13437.4	24477.8	75659.8	27023.6	14856.5	51974.8	43176.3	7197.83
ADCY9_HUMAN	2	2	87.82	150604	Adenylate cyclase type 9 OS=Homo sapiens OX=9606 GN=ADCY9 PE=1 SV=4	57729	41435.1	7384.14	93919.9	38426	42744.1	60061.4	37255.2	20994.2	63984.5	68572.3	34771.3	143294	66844.8	23896.7	96294.2
ADDA_HUMAN	17	15	876.58	80905	Alpha-adducin OS=Homo sapiens OX=9606 GN=ADD1 PE=1 SV=2	2.04004e+06	7.55185e+06	1.57995e+06	5.03894e+06	1.00231e+07	3.15476e+06	2.87783e+06	3.05385e+06	2.85028e+06	2.40134e+06	5.80115e+06	1.91902e+06	4.85525e+06	4.28142e+06	2.04754e+06	4.85932e+06
ADDB_HUMAN	18	15	901.8	80803	Beta-adducin OS=Homo sapiens OX=9606 GN=ADD2 PE=1 SV=3	954488	4.00673e+06	787692	3.72462e+06	5.52714e+06	1.93103e+06	1.26298e+06	1.56449e+06	855753	1.59221e+06	2.51081e+06	1.12189e+06	2.6752e+06	3.57299e+06	1.35772e+06	3.89383e+06
ADDG_HUMAN	9	7	351.52	79105	Gamma-adducin OS=Homo sapiens OX=9606 GN=ADD3 PE=1 SV=1	269011	313418	467242	511246	693150	290058	349454	401084	346256	294092	498824	349188	815353	486701	134212	487112
ADGB_HUMAN	1	1	26.63	189594	Androglobin OS=Homo sapiens OX=9606 GN=ADGB PE=2 SV=3	2240.71	10475.4	528568	166937	46285.3	21132	2470.05	2371.51	3432.56	21453.8	6266.94	4586.16	8228.88	5404.75	41116	5857.47
ADH1B_HUMAN;ADH1A_HUMAN	13	7	765.96	39810	All-trans-retinol dehydrogenase [NAD(+)] ADH1B OS=Homo sapiens OX=9606 GN=ADH1B PE=1 SV=3	2.90328e+06	766077	1.6181e+06	1.68672e+06	3.18758e+06	2.18546e+06	1.32613e+06	1.22012e+06	4.03699e+06	900178	3.6969e+06	2.84375e+06	4.15863e+06	451910	2.71858e+06	2.09246e+06
ADH1G_HUMAN	7	1	262.62	39842	Alcohol dehydrogenase 1C OS=Homo sapiens OX=9606 GN=ADH1C PE=1 SV=2	0	0	0	0	0	0	0	0	0	0	0	0	7186.71	0	0	0
ADH7_HUMAN	1	0	41.55	41454	All-trans-retinol dehydrogenase [NAD(+)] ADH7 OS=Homo sapiens OX=9606 GN=ADH7 PE=1 SV=2
ADHX_HUMAN	14	14	827.67	39698	Alcohol dehydrogenase class-3 OS=Homo sapiens OX=9606 GN=ADH5 PE=1 SV=4	1.50123e+07	9.55695e+06	1.15059e+07	8.42368e+06	1.84269e+07	1.33522e+07	1.27738e+07	7.80684e+06	1.28246e+07	9.87153e+06	9.31654e+06	1.50384e+07	8.81947e+06	1.10166e+07	1.62772e+07	9.95492e+06
ADIP_HUMAN	1	1	36.76	71191	Afadin- and alpha-actinin-binding protein OS=Homo sapiens OX=9606 GN=SSX2IP PE=1 SV=3	0	157.456	4763.92	11109.5	0	0	0	1059.4	38.142	58.8366	5.75307	0.343245	2642.93	2.02483	0	31299.7
ADIPO_HUMAN	3	3	286.54	26397	Adiponectin OS=Homo sapiens OX=9606 GN=ADIPOQ PE=1 SV=1	1.70691e+06	2.89941e+06	2.76766e+06	3.11453e+06	3.42159e+06	1.41944e+06	1.95855e+06	2.29379e+06	4.82815e+06	1.84793e+06	3.56214e+06	2.10443e+06	2.44859e+06	1.64045e+06	1.30197e+06	2.21073e+06
ADIRF_HUMAN	1	1	45.66	7850	Adipogenesis regulatory factor OS=Homo sapiens OX=9606 GN=ADIRF PE=1 SV=1	2594.23	213.159	1592.69	0	2110.68	0	0	58332.4	2128.89	0	0	317.295	0	0	2948.04	291.959
ADK_HUMAN	9	9	397.61	40520	Adenosine kinase OS=Homo sapiens OX=9606 GN=ADK PE=1 SV=2	507367	370192	370478	697953	549996	503562	479709	280102	619564	612693	838248	921734	713720	324555	364748	496939
ADPPT_HUMAN	7	7	337.81	35753	L-aminoadipate-semialdehyde dehydrogenase-phosphopantetheinyl transferase OS=Homo sapiens OX=9606 GN=AASDHPPT PE=1 SV=2	251996	170337	278212	242942	123504	204063	218056	403098	391455	314748	440703	561035	346319	478096	379948	276310
ADPRH_HUMAN	1	1	73.7	39481	ADP-ribosylhydrolase ARH1 OS=Homo sapiens OX=9606 GN=ADPRH PE=1 SV=1	248956	84039.7	54529.9	75001.6	40136.9	95114.4	82023.7	38529.4	130607	125160	167564	145566	70508.6	78828.8	104733	184346
ADPRS_HUMAN	12	12	670.9	38922	ADP-ribosylhydrolase ARH3 OS=Homo sapiens OX=9606 GN=ADPRS PE=1 SV=1	1.38829e+06	947185	1.75218e+06	1.27163e+06	3.39986e+06	1.8749e+06	1.48464e+06	1.35358e+06	1.95538e+06	1.46768e+06	1.90635e+06	1.96739e+06	812564	1.79571e+06	2.25814e+06	1.59615e+06
ADRM1_HUMAN	2	2	127.28	42127	Proteasomal ubiquitin receptor ADRM1 OS=Homo sapiens OX=9606 GN=ADRM1 PE=1 SV=2	325897	236762	301572	396935	393168	400075	478277	560365	343915	395172	593462	579952	672081	637086	629824	284558
ADRO_HUMAN	7	7	251.08	53803	NADPH:adrenodoxin oxidoreductase, mitochondrial OS=Homo sapiens OX=9606 GN=FDXR PE=1 SV=3	66841.6	53933.9	101111	64868.9	204188	191295	34670.3	29307.9	211383	80349	104417	51234.6	106498	36667.4	123435	232124
ADT1_HUMAN;ADT4_HUMAN	52	15	3052.58	33043	ADP/ATP translocase 1 OS=Homo sapiens OX=9606 GN=SLC25A4 PE=1 SV=4	3.51686e+08	5.43879e+08	4.07694e+08	1.79874e+08	2.07797e+08	2.39277e+08	3.90796e+08	2.92477e+08	3.48307e+08	2.65171e+08	3.75803e+08	1.85826e+08	1.65921e+08	2.47318e+08	2.07383e+08	7.56237e+08
ADT2_HUMAN	33	3	1964.85	32831	ADP/ATP translocase 2 OS=Homo sapiens OX=9606 GN=SLC25A5 PE=1 SV=7	342177	897834	357436	344150	276808	271486	360264	419469	389087	348614	558557	262218	284518	246094	331973	561555
ADT3_HUMAN	37	1	1868.51	32845	ADP/ATP translocase 3 OS=Homo sapiens OX=9606 GN=SLC25A6 PE=1 SV=4	367880	371517	359753	253053	241004	178577	345237	303381	289932	256209	434191	274360	238894	230104	206068	799026
ADX_HUMAN	1	1	53.8	19381	Adrenodoxin, mitochondrial OS=Homo sapiens OX=9606 GN=FDX1 PE=1 SV=1	46719.2	256864	90829.7	72466.5	92185.7	70898.8	12425.7	77884.3	255339	242140	176409	74128	62625.3	182917	16039.8	197321
AEDO_HUMAN	1	1	48.33	29732	2-aminoethanethiol dioxygenase OS=Homo sapiens OX=9606 GN=ADO PE=1 SV=2	398.183	4140.36	43058.2	834.09	0	76.1752	0	2262.1	341.213	838.91	3592.93	3209.93	463.963	2181.17	73993	3516.8
AF1L1_HUMAN	1	0	31.39	86378	Actin filament-associated protein 1-like 1 OS=Homo sapiens OX=9606 GN=AFAP1L1 PE=1 SV=2
AF1L2_HUMAN	1	1	30.3	91243	Actin filament-associated protein 1-like 2 OS=Homo sapiens OX=9606 GN=AFAP1L2 PE=1 SV=1	896319	616151	976186	1.05896e+06	52160.7	1.29365e+06	800915	998081	1.10089e+06	748392	1.29517e+06	1.04567e+06	1.72619e+06	13587.7	1.60665e+06	773467
AFAD_HUMAN	1	1	34.88	206676	Afadin OS=Homo sapiens OX=9606 GN=AFDN PE=1 SV=3	0	13345.5	1036.09	0	1850.12	1162.14	8237.83	8613.75	370.921	5058.86	11603.3	8488.15	4466.74	7660.53	0	10967.6
AFAM_HUMAN	7	7	342.42	69024	Afamin OS=Homo sapiens OX=9606 GN=AFM PE=1 SV=1	1.19239e+06	1.04597e+06	789942	2.49795e+06	1.98479e+06	1.3098e+06	2.05916e+06	1.37917e+06	1.96608e+06	1.28406e+06	1.76764e+06	1.46597e+06	1.134e+06	1.61282e+06	1.74738e+06	1.95529e+06
AFG1L_HUMAN	2	2	98.32	54810	AFG1-like ATPase OS=Homo sapiens OX=9606 GN=AFG1L PE=1 SV=2	19871	17098.9	45455.5	42306	31158.7	34068.5	27428.8	45159.1	37349.4	32814.9	54740.2	26271.4	43489.1	34135.7	24494.6	65974
AFG32_HUMAN	43	42	2490.74	88528	AFG3-like protein 2 OS=Homo sapiens OX=9606 GN=AFG3L2 PE=1 SV=2	1.84542e+07	2.94149e+07	2.97033e+07	2.29704e+07	3.23229e+07	2.12974e+07	2.68191e+07	2.59558e+07	2.82314e+07	1.90408e+07	3.57155e+07	2.16699e+07	2.56037e+07	2.44845e+07	1.49033e+07	3.14749e+07
AGFG1_HUMAN	2	2	92.57	58224	Arf-GAP domain and FG repeat-containing protein 1 OS=Homo sapiens OX=9606 GN=AGFG1 PE=1 SV=2	22445.7	29842.9	1777.92	44368.3	61720.2	8614.77	17282.1	1284.92	86250.6	60257.8	70718.5	21721.5	23590.4	9955.83	0	71741.4
AGK_HUMAN	6	6	250.5	47107	Acylglycerol kinase, mitochondrial OS=Homo sapiens OX=9606 GN=AGK PE=1 SV=2	459884	1.04101e+06	538817	1.17257e+06	1.00931e+06	643754	534727	678942	953808	1.0478e+06	808455	629046	678706	484635	642387	1.31029e+06
AGM1_HUMAN	13	13	733.99	59814	Phosphoacetylglucosamine mutase OS=Homo sapiens OX=9606 GN=PGM3 PE=1 SV=1	3.76707e+06	3.00302e+06	2.73798e+06	1.50882e+06	4.49095e+06	3.96983e+06	3.27902e+06	4.119e+06	3.93425e+06	2.4668e+06	2.23422e+06	2.57876e+06	4.7867e+06	931909	776953	3.00764e+06
AGO1_HUMAN	9	4	436.48	97152	Protein argonaute-1 OS=Homo sapiens OX=9606 GN=AGO1 PE=1 SV=3	392249	251982	435054	106457	663500	224517	264559	226469	493117	274718	260080	412653	255578	305940	162309	151017
AGO2_HUMAN	23	16	1278.93	97146	Protein argonaute-2 OS=Homo sapiens OX=9606 GN=AGO2 PE=1 SV=3	3.26811e+06	4.30202e+06	2.00447e+06	3.3144e+06	7.07445e+06	2.89641e+06	4.00073e+06	3.66803e+06	3.51226e+06	2.74147e+06	4.1238e+06	4.02629e+06	4.64166e+06	4.23823e+06	1.90847e+06	2.89343e+06
AGO3_HUMAN;AGO4_HUMAN	9	4	433.68	97298	Protein argonaute-3 OS=Homo sapiens OX=9606 GN=AGO3 PE=1 SV=2	68369.4	92151	159546	88998.7	133914	38384.9	93912.1	117284	93247.6	50296.4	158130	125874	182461	129081	145799	121230
AGRA2_HUMAN	1	1	30.41	142557	Adhesion G protein-coupled receptor A2 OS=Homo sapiens OX=9606 GN=ADGRA2 PE=1 SV=2	90954.5	781.407	314754	2478.99	1262.12	5761.57	451.495	381.955	808.902	24732.9	1939.08	0	1200.57	1020.24	52399.5	0
AGRV1_HUMAN	1	1	33.55	692637	Adhesion G-protein coupled receptor V1 OS=Homo sapiens OX=9606 GN=ADGRV1 PE=1 SV=2	4641.79	1424.38	301.299	2865.19	95380.1	2517.33	5113.33	6439.74	286.811	4048.27	3520.9	0	1767.75	97810.9	2765.57	286122
AHNK_HUMAN	32	32	1457.61	628699	Neuroblast differentiation-associated protein AHNAK OS=Homo sapiens OX=9606 GN=AHNAK PE=1 SV=2	1.67032e+06	2.26465e+06	1.99426e+06	2.10669e+06	1.42695e+06	1.57749e+06	2.18274e+06	1.71681e+06	3.12175e+06	2.24029e+06	4.17108e+06	1.18603e+06	3.88978e+06	1.99023e+06	2.02589e+06	1.95571e+06
AHSA1_HUMAN	6	5	278.05	38250	Activator of 90 kDa heat shock protein ATPase homolog 1 OS=Homo sapiens OX=9606 GN=AHSA1 PE=1 SV=1	832219	1.12034e+06	721110	1.21358e+06	1.40331e+06	967885	911942	901860	931145	707783	1.38988e+06	831759	1.19704e+06	1.04302e+06	664429	1.23734e+06
AHSP_HUMAN	2	2	119.89	11833	Alpha-hemoglobin-stabilizing protein OS=Homo sapiens OX=9606 GN=AHSP PE=1 SV=1	87540.1	406941	154869	161239	49417.4	29032.6	28816.1	225047	25916.8	29783.6	108675	4728.9	43489.1	123683	39118.4	167.8
AIFM1_HUMAN	33	33	2585.53	66859	Apoptosis-inducing factor 1, mitochondrial OS=Homo sapiens OX=9606 GN=AIFM1 PE=1 SV=1	1.0915e+08	1.71156e+08	1.29121e+08	1.06781e+08	1.11687e+08	1.15561e+08	1.11e+08	1.24991e+08	1.65939e+08	1.28048e+08	1.13857e+08	8.61002e+07	1.08409e+08	8.4437e+07	1.43917e+08	1.84389e+08
AIMP1_HUMAN	8	8	573.97	34331	Aminoacyl tRNA synthase complex-interacting multifunctional protein 1 OS=Homo sapiens OX=9606 GN=AIMP1 PE=1 SV=2	1.18385e+06	1.0054e+06	1.18162e+06	1.55679e+06	3.16979e+06	2.02028e+06	1.10306e+06	1.68356e+06	1.37168e+06	1.32316e+06	1.65209e+06	1.47767e+06	1.46264e+06	1.33888e+06	1.93398e+06	1.4802e+06
AIMP2_HUMAN	5	5	274.13	35326	Aminoacyl tRNA synthase complex-interacting multifunctional protein 2 OS=Homo sapiens OX=9606 GN=AIMP2 PE=1 SV=2	1.28511e+06	1.32633e+06	505814	1.50458e+06	1.11382e+06	1.56051e+06	1.58969e+06	1.63619e+06	1.09183e+06	1.46391e+06	2.33569e+06	1.56781e+06	1.87178e+06	1.59916e+06	1.52018e+06	1.99765e+06
AIP_HUMAN	2	2	70.97	37640	AH receptor-interacting protein OS=Homo sapiens OX=9606 GN=AIP PE=1 SV=3	16650.7	200750	166022	126323	219253	127690	175559	97956.4	201639	140706	133704	182777	123655	84025.8	253841	343271
AK1A1_HUMAN;AKCL2_HUMAN	14	12	695.53	36550	Aldo-keto reductase family 1 member A1 OS=Homo sapiens OX=9606 GN=AKR1A1 PE=1 SV=3	3.22521e+06	2.73388e+06	3.09654e+06	3.78895e+06	4.55403e+06	3.50454e+06	2.69991e+06	1.65053e+06	3.77531e+06	2.45751e+06	4.67519e+06	3.88619e+06	4.17267e+06	2.91425e+06	3.64619e+06	2.71479e+06
AK1BF_HUMAN;AK1BA_HUMAN	2	1	84.67	36514	Aldo-keto reductase family 1 member B15 OS=Homo sapiens OX=9606 GN=AKR1B15 PE=1 SV=2	0	0	0	184.781	94916.5	7279.16	21159.7	747.145	51.4472	22520	20229.2	11016.3	23649.6	0	9824.09	439.918
AK1C1_HUMAN	13	1	737.07	36765	Aldo-keto reductase family 1 member C1 OS=Homo sapiens OX=9606 GN=AKR1C1 PE=1 SV=1	105404	95210.7	1.75733	35871.9	0	41934.9	37796.9	53794.8	52918.3	8139.58	13210.8	32585.6	28606.3	0	1448.85	95735.4
AK1C2_HUMAN	12	3	579.84	36712	Aldo-keto reductase family 1 member C2 OS=Homo sapiens OX=9606 GN=AKR1C2 PE=1 SV=3	483631	463038	252667	256731	13570.9	790023	702438	494774	330225	40707.1	226433	220413	401518	13117.2	352116	313672
AK1C3_HUMAN;AK1C4_HUMAN;AK1D1_HUMAN	13	4	762.15	36830	Aldo-keto reductase family 1 member C3 OS=Homo sapiens OX=9606 GN=AKR1C3 PE=1 SV=4	1.39909e+06	1.48044e+06	716203	1.43278e+06	800682	2.25675e+06	2.1765e+06	963096	944715	272096	1.21962e+06	663257	653325	261002	1.2829e+06	1.32694e+06
AKA7G_HUMAN	1	1	56.35	39493	A-kinase anchor protein 7 isoform gamma OS=Homo sapiens OX=9606 GN=AKAP7 PE=1 SV=2	9353.77	25126.6	10628.5	13425.8	31650.1	2143.92	26349.3	24701.2	38093.7	6097.96	22952.4	19505.2	27802	21148.6	14950.3	46398.4
AKA10_HUMAN	1	0	25.07	73772	A-kinase anchor protein 10, mitochondrial OS=Homo sapiens OX=9606 GN=AKAP10 PE=1 SV=2
AKA12_HUMAN	1	0	41.62	191367	A-kinase anchor protein 12 OS=Homo sapiens OX=9606 GN=AKAP12 PE=1 SV=4
AKAP1_HUMAN	16	16	886	97281	A-kinase anchor protein 1, mitochondrial OS=Homo sapiens OX=9606 GN=AKAP1 PE=1 SV=1	1.07181e+06	1.81204e+06	1.13758e+06	2.6047e+06	463826	1.0708e+06	1.22695e+06	581325	610844	1.49133e+06	2.95912e+06	1.047e+06	2.80208e+06	1.03707e+06	1.02024e+06	2.44943e+06
AKAP2_HUMAN	3	3	112.57	94603	A-kinase anchor protein 2 OS=Homo sapiens OX=9606 GN=AKAP2 PE=1 SV=3	17801.4	63953.5	12407.7	11790.4	50003.7	14556	55105.2	43138.8	100496	34548.8	274541	109936	193463	94297.5	39481.3	69542.4
AKP13_HUMAN	1	1	30	307359	A-kinase anchor protein 13 OS=Homo sapiens OX=9606 GN=AKAP13 PE=1 SV=2	712649	3.9634e+06	70433.3	696249	38688.8	2.16549e+06	1.73715e+06	1.9748e+06	1.68654e+06	1.59785e+06	729303	3.48421e+06	632282	2.20695e+06	660560	3.71959e+06
AKT1_HUMAN	6	4	215.6	55651	RAC-alpha serine/threonine-protein kinase OS=Homo sapiens OX=9606 GN=AKT1 PE=1 SV=2	212719	302921	129272	191282	305307	272949	251353	278060	306818	215265	396004	184273	275267	167283	519825	307026
AKT2_HUMAN;AKT3_HUMAN	12	9	702.07	55733	RAC-beta serine/threonine-protein kinase OS=Homo sapiens OX=9606 GN=AKT2 PE=1 SV=2	2.66643e+06	1.94967e+06	2.21478e+06	1.60692e+06	1.71858e+06	1.89221e+06	1.7799e+06	1.73687e+06	3.25984e+06	2.31337e+06	2.19641e+06	2.09563e+06	2.64501e+06	1.00568e+06	1.98414e+06	1.97433e+06
AKTIP_HUMAN	2	2	54.33	33107	AKT-interacting protein OS=Homo sapiens OX=9606 GN=AKTIP PE=1 SV=1	172347	46547.9	44113	125311	86095.6	58329	171464	124599	116981	96252	80210.1	106562	67526.4	79515	168306	116622
AKTS1_HUMAN	4	4	138.8	27366	Proline-rich AKT1 substrate 1 OS=Homo sapiens OX=9606 GN=AKT1S1 PE=1 SV=1	81386.9	106363	112715	173998	142161	93069.7	170648	153781	204777	146246	323558	174207	225576	257000	113206	205972
AL1A1_HUMAN	31	26	2379	54827	Aldehyde dehydrogenase 1A1 OS=Homo sapiens OX=9606 GN=ALDH1A1 PE=1 SV=2	5.60989e+07	4.40384e+07	1.43278e+08	7.45288e+07	1.29953e+08	6.29592e+07	4.69408e+07	1.65054e+08	1.01519e+08	1.07826e+08	6.03636e+07	3.98894e+07	5.4984e+07	4.74073e+07	4.38236e+07	1.26867e+08
AL1A2_HUMAN	8	3	311.24	56688	Retinal dehydrogenase 2 OS=Homo sapiens OX=9606 GN=ALDH1A2 PE=1 SV=3	210441	43558.2	12683.9	69172.5	27447.2	104417	119046	67529.2	100382	63056.4	115113	97936.6	82748	45546.2	196877	103565
AL1A3_HUMAN	5	1	188.81	56073	Aldehyde dehydrogenase family 1 member A3 OS=Homo sapiens OX=9606 GN=ALDH1A3 PE=1 SV=2	652092	691117	1.51461e+06	176091	800881	644421	426239	583019	290950	726737	220503	387585	457387	310912	94681	408548
AL1B1_HUMAN	23	19	1985.82	57213	Aldehyde dehydrogenase X, mitochondrial OS=Homo sapiens OX=9606 GN=ALDH1B1 PE=1 SV=4	2.25372e+07	8.27892e+07	2.78112e+07	9.57555e+06	1.377e+07	1.65192e+07	2.35607e+07	1.07938e+07	2.75143e+07	1.6337e+07	2.07355e+07	7.68663e+06	1.0908e+07	1.42871e+07	1.67295e+07	3.40357e+07
AL1L1_HUMAN;AL1L2_HUMAN;LMX1B_HUMAN	45	44	3149	98767	Cytosolic 10-formyltetrahydrofolate dehydrogenase OS=Homo sapiens OX=9606 GN=ALDH1L1 PE=1 SV=2	2.25883e+07	5.14206e+07	2.60133e+07	4.1915e+07	2.91642e+07	5.06413e+07	2.98221e+07	4.12286e+07	4.49525e+07	3.91801e+07	4.17022e+07	5.06829e+07	3.47196e+07	6.35796e+07	2.02091e+07	2.9179e+07
AL3A2_HUMAN;AL3A1_HUMAN	17	17	1033.35	54813	Aldehyde dehydrogenase family 3 member A2 OS=Homo sapiens OX=9606 GN=ALDH3A2 PE=1 SV=1	1.32134e+07	1.50588e+07	1.72774e+07	1.33726e+07	1.68179e+07	2.06177e+07	1.60072e+07	2.26052e+07	1.95479e+07	1.52405e+07	1.93817e+07	1.38076e+07	2.13647e+07	1.2652e+07	1.48626e+07	1.71182e+07
AL4A1_HUMAN	33	33	2207	61681	Delta-1-pyrroline-5-carboxylate dehydrogenase, mitochondrial OS=Homo sapiens OX=9606 GN=ALDH4A1 PE=1 SV=3	8.49839e+07	1.29595e+08	7.3844e+07	8.83669e+07	1.47925e+08	1.16073e+08	1.12539e+08	1.26683e+08	2.13983e+08	1.00138e+08	1.76024e+08	6.79298e+07	1.63751e+08	8.95388e+07	1.15826e+08	1.44565e+08
AL7A1_HUMAN	17	17	1043.54	58450	Alpha-aminoadipic semialdehyde dehydrogenase OS=Homo sapiens OX=9606 GN=ALDH7A1 PE=1 SV=5	5.85617e+06	4.46202e+06	6.45574e+06	2.79462e+06	6.17263e+06	5.42662e+06	4.29802e+06	7.02365e+06	9.80568e+06	1.0686e+07	1.19345e+07	7.45216e+06	6.00079e+06	5.67173e+06	1.01576e+07	1.52284e+07
AL9A1_HUMAN	19	19	1308.18	53767	4-trimethylaminobutyraldehyde dehydrogenase OS=Homo sapiens OX=9606 GN=ALDH9A1 PE=1 SV=3	5.08482e+07	3.78467e+07	5.00267e+07	7.43037e+07	7.46318e+07	7.2526e+07	5.05905e+07	4.92423e+07	6.29207e+07	5.4877e+07	6.10413e+07	6.7256e+07	8.68852e+07	4.03489e+07	1.10101e+08	5.77517e+07
ALAT1_HUMAN	24	22	1802.03	54602	Alanine aminotransferase 1 OS=Homo sapiens OX=9606 GN=GPT PE=1 SV=3	4.16243e+07	5.53861e+07	2.99886e+07	2.99814e+07	2.85682e+07	3.74885e+07	3.01105e+07	3.51402e+07	5.19199e+07	3.9893e+07	5.61787e+07	3.69328e+07	4.8653e+07	4.15111e+07	3.70596e+07	8.482e+07
ALAT2_HUMAN	13	11	796.46	57866	Alanine aminotransferase 2 OS=Homo sapiens OX=9606 GN=GPT2 PE=1 SV=1	1.43283e+06	1.78281e+06	1.09625e+06	1.01662e+06	574956	1.53524e+06	1.48019e+06	3.13921e+06	2.35927e+06	1.21797e+06	2.23982e+06	924879	1.52017e+06	671209	3.50551e+06	2.55034e+06
ALBU_HUMAN	72	70	5136.69	69321	Albumin OS=Homo sapiens OX=9606 GN=ALB PE=1 SV=2	5.08136e+09	5.18095e+09	5.67372e+09	7.48534e+09	8.66734e+09	6.12608e+09	8.57826e+09	8.36385e+09	1.09631e+10	9.50519e+09	8.58584e+09	5.62429e+09	7.76093e+09	8.99162e+09	8.4602e+09	6.71745e+09
ALDH2_HUMAN	34	29	2168.93	56346	Aldehyde dehydrogenase, mitochondrial OS=Homo sapiens OX=9606 GN=ALDH2 PE=1 SV=2	8.69778e+07	1.22879e+08	4.37422e+07	5.49998e+07	8.11086e+07	7.65323e+07	7.01499e+07	6.04946e+07	9.77422e+07	5.26878e+07	1.016e+08	6.59103e+07	6.90455e+07	8.93877e+07	8.90307e+07	1.16962e+08
ALDOA_HUMAN;ALDOB_HUMAN	69	61	6467.52	39395	Fructose-bisphosphate aldolase A OS=Homo sapiens OX=9606 GN=ALDOA PE=1 SV=2	6.83334e+09	4.83517e+09	7.48843e+09	7.3686e+09	7.58301e+09	8.51144e+09	7.08597e+09	7.54875e+09	6.99614e+09	6.98717e+09	4.76862e+09	1.13216e+10	5.02953e+09	9.46028e+09	1.15077e+10	4.70687e+09
ALDOC_HUMAN	11	3	998.26	39431	Fructose-bisphosphate aldolase C OS=Homo sapiens OX=9606 GN=ALDOC PE=1 SV=2	1.29741e+09	8.88186e+08	1.49479e+09	1.74981e+09	1.73025e+09	2.04695e+09	1.55635e+09	1.53542e+09	1.61263e+09	1.58681e+09	1.07634e+09	2.43516e+09	1.2082e+09	2.22158e+09	2.10716e+09	9.76573e+08
ALDR_HUMAN	18	15	1372.07	35830	Aldo-keto reductase family 1 member B1 OS=Homo sapiens OX=9606 GN=AKR1B1 PE=1 SV=3	1.08946e+08	8.77423e+07	1.12206e+08	1.42219e+08	1.97008e+08	1.70497e+08	1.47437e+08	1.5088e+08	2.11678e+08	1.82772e+08	1.58646e+08	2.16523e+08	1.77676e+08	1.31866e+08	2.03125e+08	1.22172e+08
ALG9_HUMAN	1	1	27.99	69818	Alpha-1,2-mannosyltransferase ALG9 OS=Homo sapiens OX=9606 GN=ALG9 PE=1 SV=2	349.393	1067.27	1894.66	18995.4	288.853	91.0662	316.845	0	1035.15	0	43.7698	0	277.005	254.699	42.0011	0
ALKB3_HUMAN	2	2	69.36	33354	Alpha-ketoglutarate-dependent dioxygenase alkB homolog 3 OS=Homo sapiens OX=9606 GN=ALKBH3 PE=1 SV=1	98804.3	7719.18	1751.05	60925.5	16200	3881.68	43082.2	25027.1	59031.3	17164.9	20467.3	75542.1	48076	9389.62	69612.8	43848.8
ALKB5_HUMAN	1	1	30.81	44229	RNA demethylase ALKBH5 OS=Homo sapiens OX=9606 GN=ALKBH5 PE=1 SV=2	14621.5	11160.1	9282.7	37615.3	50129.4	19950.1	16209.7	22086.4	28233.4	22510.8	30891.3	25956.8	25010.9	9316.81	24383.5	17939.6
ALKB7_HUMAN	1	1	79.81	24501	Alpha-ketoglutarate-dependent dioxygenase alkB homolog 7, mitochondrial OS=Homo sapiens OX=9606 GN=ALKBH7 PE=1 SV=1	94976.1	81751.8	96735.4	24205.7	4400.73	11213	45608	41059.4	59683.1	30797.4	42472.9	85077.3	76989.9	29419.7	64447.8	172785
ALPK3_HUMAN	5	5	171.73	201148	Alpha-protein kinase 3 OS=Homo sapiens OX=9606 GN=ALPK3 PE=1 SV=2	149470	419680	232776	330150	230687	164494	217907	1.44825e+06	275121	164439	465703	342352	502448	311104	212238	119356
ALR_HUMAN	2	2	121.51	23434	FAD-linked sulfhydryl oxidase ALR OS=Homo sapiens OX=9606 GN=GFER PE=1 SV=2	227755	284102	261498	95150.8	143333	88623.4	76081.7	129393	21627.5	8834.11	42854.4	15674.6	60136.9	16532.9	36547	433624
ALS_HUMAN	3	3	220.15	65994	Insulin-like growth factor-binding protein complex acid labile subunit OS=Homo sapiens OX=9606 GN=IGFALS PE=1 SV=1	31956.7	99865	1779.97	119433	27003.7	29073	37185.5	53293	97901.3	65807.9	55494.7	59594.8	168552	66418.9	35578.7	92438.4
AMBP_HUMAN	2	2	108.62	38974	Protein AMBP OS=Homo sapiens OX=9606 GN=AMBP PE=1 SV=1	248921	274968	242463	497288	903287	389906	422594	269349	444298	561677	705258	401850	409011	648774	181978	446195
AMD_HUMAN	1	1	36.67	108263	Peptidyl-glycine alpha-amidating monooxygenase OS=Homo sapiens OX=9606 GN=PAM PE=1 SV=2	3979.12	6920.74	5922.45	7335.95	7151.11	9352.35	4009.72	3753.89	12674.8	5187.26	52799.3	5338.93	11559.6	6071.97	449.544	6567.08
AMPB_HUMAN	21	21	1519.59	72549	Aminopeptidase B OS=Homo sapiens OX=9606 GN=RNPEP PE=1 SV=2	2.43963e+07	1.14678e+07	1.65072e+07	2.24808e+07	2.04875e+07	2.45298e+07	2.15693e+07	1.72817e+07	3.06084e+07	1.73328e+07	2.21768e+07	2.23821e+07	3.46004e+07	1.53065e+07	2.41375e+07	1.47568e+07
AMPD1_HUMAN	64	61	5476.4	86434	AMP deaminase 1 OS=Homo sapiens OX=9606 GN=AMPD1 PE=1 SV=3	2.08597e+08	2.43533e+08	3.50207e+08	4.25356e+08	7.0662e+08	3.53026e+08	7.88346e+07	4.38113e+08	4.14285e+08	2.5097e+08	1.5287e+08	4.97609e+08	2.64796e+08	3.21163e+08	4.03855e+08	2.41066e+08
AMPD3_HUMAN	12	8	666.58	88756	AMP deaminase 3 OS=Homo sapiens OX=9606 GN=AMPD3 PE=1 SV=1	495473	2.73583e+06	418978	1.27654e+06	1.72364e+06	414702	669235	2.13404e+06	1.3686e+06	831295	2.44034e+06	1.23657e+06	2.46886e+06	901053	511950	2.24611e+06
AMPL_HUMAN	30	30	1829.51	56131	Cytosol aminopeptidase OS=Homo sapiens OX=9606 GN=LAP3 PE=1 SV=3	1.89681e+07	2.13131e+07	2.27134e+07	1.20662e+07	1.07161e+07	1.86715e+07	1.61045e+07	2.33097e+07	2.15431e+07	2.57685e+07	1.86051e+07	1.57111e+07	1.35458e+07	9.5381e+06	1.76901e+07	2.34625e+07
AMRP_HUMAN	10	10	731.83	41441	Alpha-2-macroglobulin receptor-associated protein OS=Homo sapiens OX=9606 GN=LRPAP1 PE=1 SV=1	984959	736716	1.0198e+06	1.06643e+06	1.99162e+06	1.34398e+06	1.18172e+06	844173	663658	885916	964514	1.49999e+06	1.63081e+06	1.99248e+06	2.03776e+06	898733
AMY2B_HUMAN	1	1	42.02	57673	Alpha-amylase 2B OS=Homo sapiens OX=9606 GN=AMY2B PE=1 SV=1	0	141.819	0	77.1945	0	16117.5	0	173.901	0	301.255	0	256.603	3312.35	0	0	90.0911
AN32A_HUMAN;AN32D_HUMAN;AN32C_HUMAN	9	3	475.8	28568	Acidic leucine-rich nuclear phosphoprotein 32 family member A OS=Homo sapiens OX=9606 GN=ANP32A PE=1 SV=1	692682	1.28864e+06	1.15981e+06	322403	4.51972e+06	481606	369689	862205	883774	861348	872304	496340	431175	484342	857505	1.23049e+06
AN32B_HUMAN	8	2	446.6	28770	Acidic leucine-rich nuclear phosphoprotein 32 family member B OS=Homo sapiens OX=9606 GN=ANP32B PE=1 SV=1	29711.6	7331.96	11953.7	27620.3	3515.23	2401.28	89101.9	67201.9	29507.6	9302.67	8531.15	29178.5	15297.6	10383.2	65432.1	27694.2
AN32E_HUMAN	3	3	240.4	30674	Acidic leucine-rich nuclear phosphoprotein 32 family member E OS=Homo sapiens OX=9606 GN=ANP32E PE=1 SV=1	422521	349475	483959	316119	872062	463383	516822	413289	985202	418288	615845	512167	504377	227070	485324	443188
ANFY1_HUMAN	9	9	408.5	128318	Rabankyrin-5 OS=Homo sapiens OX=9606 GN=ANKFY1 PE=1 SV=2	212644	346740	79524.5	450282	432223	152370	250579	184451	432353	174731	808359	373466	445584	378301	132856	308125
ANGI_HUMAN	1	1	26.42	16539	Angiogenin OS=Homo sapiens OX=9606 GN=ANG PE=1 SV=1	15909.9	4778.71	1543.26	1082.88	38103.7	22477.7	336.724	623.563	9509.55	231.491	874.987	2666.47	19476	1848.76	4358.09	53.2876
ANGT_HUMAN	9	9	576.1	53121	Angiotensinogen OS=Homo sapiens OX=9606 GN=AGT PE=1 SV=3	1.33213e+07	2.8727e+06	2.30685e+07	4.31784e+06	2.46346e+07	4.40408e+06	5.14969e+06	3.67069e+06	6.62677e+06	6.93866e+06	4.21131e+06	3.87148e+06	3.13924e+06	3.14049e+06	5.03098e+06	1.11202e+07
ANK1_HUMAN	64	58	4676.94	206137	Ankyrin-1 OS=Homo sapiens OX=9606 GN=ANK1 PE=1 SV=3	5.9768e+06	9.71638e+07	1.33868e+07	3.00331e+07	4.00513e+07	1.87623e+07	6.53032e+06	1.34545e+07	5.32488e+06	2.03918e+07	1.43081e+07	4.26448e+06	2.74939e+07	3.10288e+07	1.02727e+07	5.89126e+07
ANK2_HUMAN	8	1	414.05	433448	Ankyrin-2 OS=Homo sapiens OX=9606 GN=ANK2 PE=1 SV=4	1.03015e+06	1.02893e+06	1.12206e+06	2.72472e+06	519473	822263	1.08547e+06	2.07795e+06	1.1756e+06	481486	2.17845e+06	2.25394e+06	2.84027e+06	2.45822e+06	822260	668652
ANK3_HUMAN	23	15	1235.06	480113	Ankyrin-3 OS=Homo sapiens OX=9606 GN=ANK3 PE=1 SV=3	2.23616e+06	1.36483e+06	1.58283e+06	3.59956e+06	1.90404e+06	2.58417e+06	1.31252e+06	674953	874415	1.5359e+06	2.36208e+06	1.08926e+06	3.1965e+06	1.20907e+06	1.95619e+06	1.84466e+06
ANKR1_HUMAN	1	1	33.82	36229	Ankyrin repeat domain-containing protein 1 OS=Homo sapiens OX=9606 GN=ANKRD1 PE=1 SV=2	0	0	0	0	368.153	0	34838	0	0	0	1513.16	2.15953	0	4032.56	515.197	0
ANKR2_HUMAN	34	34	3048.62	39835	Ankyrin repeat domain-containing protein 2 OS=Homo sapiens OX=9606 GN=ANKRD2 PE=1 SV=3	6.92136e+07	2.37632e+08	4.69873e+07	9.69352e+07	1.08199e+08	2.23908e+08	2.4394e+08	2.78049e+08	9.08587e+07	8.78264e+07	2.87802e+08	1.31981e+08	1.08683e+08	2.18787e+08	5.40425e+07	2.06954e+08
ANKY2_HUMAN	1	1	35.87	49267	Ankyrin repeat and MYND domain-containing protein 2 OS=Homo sapiens OX=9606 GN=ANKMY2 PE=1 SV=1	1595.98	0	0	5224.71	0	11447.3	5536.73	21089.8	25802.1	4269.39	35574.1	3242.51	6080.6	26634.7	0	29396.1
ANKZ1_HUMAN	1	0	25	80877	Ankyrin repeat and zinc finger domain-containing protein 1 OS=Homo sapiens OX=9606 GN=ANKZF1 PE=1 SV=1
ANM1_HUMAN;ANM8_HUMAN	8	8	410.96	42434	Protein arginine N-methyltransferase 1 OS=Homo sapiens OX=9606 GN=PRMT1 PE=1 SV=3	991103	1.03211e+06	1.21137e+06	1.29994e+06	1.69247e+06	1.31811e+06	1.59655e+06	1.36627e+06	1.60467e+06	1.62711e+06	1.32105e+06	2.63115e+06	1.08329e+06	3.56424e+06	1.19992e+06	1.21842e+06
ANM5_HUMAN	16	16	931.3	72638	Protein arginine N-methyltransferase 5 OS=Homo sapiens OX=9606 GN=PRMT5 PE=1 SV=4	9.6264e+06	9.30328e+06	9.99642e+06	1.09681e+07	1.48551e+07	1.29497e+07	1.13044e+07	1.34498e+07	1.20644e+07	1.06727e+07	1.17892e+07	9.89919e+06	1.42735e+07	6.85831e+06	7.72739e+06	8.94655e+06
ANM7_HUMAN	2	2	87.02	78409	Protein arginine N-methyltransferase 7 OS=Homo sapiens OX=9606 GN=PRMT7 PE=1 SV=1	111926	87091.9	73724.5	166550	99391.6	114447	88259	151423	159854	85012.7	139432	150242	245478	17750.6	37769.4	120292
ANO6_HUMAN	6	6	190.42	106096	Anoctamin-6 OS=Homo sapiens OX=9606 GN=ANO6 PE=1 SV=2	382019	506012	478992	492502	563598	320166	429300	415379	270451	330815	510562	518354	781233	541888	430565	519771
ANO10_HUMAN	2	2	67.86	76280	Anoctamin-10 OS=Homo sapiens OX=9606 GN=ANO10 PE=1 SV=2	155495	276893	129258	260007	268881	286689	274421	240227	134358	164759	161398	136877	173177	140159	355117	203839
ANR17_HUMAN	2	0	75.22	274088	Ankyrin repeat domain-containing protein 17 OS=Homo sapiens OX=9606 GN=ANKRD17 PE=1 SV=3
ANR28_HUMAN	4	3	223.53	112894	Serine/threonine-protein phosphatase 6 regulatory ankyrin repeat subunit A OS=Homo sapiens OX=9606 GN=ANKRD28 PE=1 SV=5	111207	169621	262406	193616	432524	202098	137061	275041	163924	97833.8	596336	266648	379153	252327	168739	296604
ANR35_HUMAN	1	1	38.54	109898	Ankyrin repeat domain-containing protein 35 OS=Homo sapiens OX=9606 GN=ANKRD35 PE=2 SV=2	50765.6	29295.4	9642.7	63296.2	87548	142318	51372	28796.7	43690.6	37664.6	34458.7	58247.6	58868.4	31695.1	81858.8	31203.6
ANR44_HUMAN	3	2	97.78	107535	Serine/threonine-protein phosphatase 6 regulatory ankyrin repeat subunit B OS=Homo sapiens OX=9606 GN=ANKRD44 PE=1 SV=3	9769.4	68478.2	19915	15888.6	2536.65	2018.8	28853.9	14461.4	13921.1	26289.7	32250.9	34246.4	44590.7	5645.68	8600.49	16245.2
ANR50_HUMAN	1	1	26.59	155761	Ankyrin repeat domain-containing protein 50 OS=Homo sapiens OX=9606 GN=ANKRD50 PE=1 SV=4	2868.98	16480.8	4409.25	26025.6	6307.78	0	22649.8	23723.9	16375.2	71396	15108.9	14191	0	3.96608	1171.68	5330.28
ANR54_HUMAN	1	1	25.94	32485	Ankyrin repeat domain-containing protein 54 OS=Homo sapiens OX=9606 GN=ANKRD54 PE=1 SV=2	1.43791e+06	883780	1.74736e+06	1.69171e+06	939334	528976	506412	340647	285930	473496	363129	1.15846e+06	924024	1.46621e+06	1.66347e+06	369351
ANR62_HUMAN	1	1	30.34	106379	Ankyrin repeat domain-containing protein 62 OS=Homo sapiens OX=9606 GN=ANKRD62 PE=2 SV=4	352655	187437	454737	2760.14	183737	11714.9	27823.3	68654.2	26965.5	143002	21183.3	5229.83	2289.22	90347.7	163409	116140
ANT3_HUMAN	23	22	1722.88	52569	Antithrombin-III OS=Homo sapiens OX=9606 GN=SERPINC1 PE=1 SV=1	1.84831e+07	1.7245e+07	1.79288e+07	1.26582e+07	1.94233e+07	1.93094e+07	2.05518e+07	2.13374e+07	2.55066e+07	2.73844e+07	2.06471e+07	1.42356e+07	2.10212e+07	2.07374e+07	1.56416e+07	2.0424e+07
ANX11_HUMAN;ANX13_HUMAN	26	26	1766.03	54355	Annexin A11 OS=Homo sapiens OX=9606 GN=ANXA11 PE=1 SV=1	3.16037e+07	3.38603e+07	3.46769e+07	2.41949e+07	4.23741e+07	3.4208e+07	3.55209e+07	4.33784e+07	3.85669e+07	3.72164e+07	2.88841e+07	2.802e+07	3.57394e+07	2.41019e+07	4.92696e+07	4.09435e+07
ANXA1_HUMAN	17	17	1422.52	38690	Annexin A1 OS=Homo sapiens OX=9606 GN=ANXA1 PE=1 SV=2	5.29707e+06	9.72272e+06	6.09094e+06	7.38704e+06	1.31064e+07	6.67792e+06	8.12653e+06	8.2111e+06	1.42888e+07	6.95293e+06	1.90396e+07	9.42594e+06	1.23368e+07	8.87518e+06	8.30903e+06	8.23727e+06
ANXA2_HUMAN;AXA2L_HUMAN	33	33	2654.07	38580	Annexin A2 OS=Homo sapiens OX=9606 GN=ANXA2 PE=1 SV=2	8.3362e+07	6.16819e+07	7.08536e+07	7.23911e+07	9.27047e+07	6.82468e+07	1.26834e+08	9.24861e+07	1.35199e+08	8.51207e+07	1.52581e+08	8.59525e+07	1.21564e+08	9.56693e+07	1.02969e+08	9.17699e+07
ANXA3_HUMAN	17	17	883.39	36353	Annexin A3 OS=Homo sapiens OX=9606 GN=ANXA3 PE=1 SV=3	2.93907e+06	6.46272e+06	3.15011e+06	1.96936e+06	3.46623e+06	2.37646e+06	3.03335e+06	3.49152e+06	4.60305e+06	2.72763e+06	2.93333e+06	2.75132e+06	3.15353e+06	2.42381e+06	3.60678e+06	6.29887e+06
ANXA4_HUMAN	19	18	1274	35860	Annexin A4 OS=Homo sapiens OX=9606 GN=ANXA4 PE=1 SV=4	4.58824e+06	6.77915e+06	5.14284e+06	2.93637e+06	4.89611e+06	5.80339e+06	6.41565e+06	3.73899e+06	5.32799e+06	4.96663e+06	5.88789e+06	3.17971e+06	4.41646e+06	3.80924e+06	4.33595e+06	9.21544e+06
ANXA5_HUMAN	30	29	2511.1	35914	Annexin A5 OS=Homo sapiens OX=9606 GN=ANXA5 PE=1 SV=2	7.21745e+07	3.36666e+07	9.51176e+07	3.65576e+07	5.31455e+07	5.34497e+07	4.60192e+07	2.49154e+07	4.73926e+07	4.1774e+07	4.39435e+07	5.69352e+07	4.77913e+07	3.82561e+07	4.83686e+07	4.96381e+07
ANXA6_HUMAN	75	75	6334.05	75826	Annexin A6 OS=Homo sapiens OX=9606 GN=ANXA6 PE=1 SV=3	1.08564e+09	5.4408e+08	1.00257e+09	8.59474e+08	1.49503e+09	1.00188e+09	9.37785e+08	9.17394e+08	8.83748e+08	8.3883e+08	6.92283e+08	7.55972e+08	9.34232e+08	6.65711e+08	9.80717e+08	7.04015e+08
ANXA7_HUMAN	18	18	1029.38	52706	Annexin A7 OS=Homo sapiens OX=9606 GN=ANXA7 PE=1 SV=3	2.27926e+07	1.48717e+07	2.07691e+07	1.90236e+07	2.36455e+07	2.14597e+07	1.96647e+07	2.1401e+07	2.26009e+07	1.75599e+07	2.27321e+07	2.20037e+07	2.51015e+07	3.92359e+07	2.22932e+07	2.18592e+07
AOC3_HUMAN;AOC2_HUMAN	20	20	1339.67	84568	Membrane primary amine oxidase OS=Homo sapiens OX=9606 GN=AOC3 PE=1 SV=3	8.81789e+06	8.79581e+06	9.03877e+06	1.81211e+07	1.69759e+07	6.11044e+06	1.91655e+07	1.34164e+07	2.24929e+07	7.88334e+06	3.12479e+07	1.15903e+07	2.4312e+07	2.31703e+07	4.04279e+06	1.39999e+07
AOFA_HUMAN	17	14	992.74	59644	Amine oxidase [flavin-containing] A OS=Homo sapiens OX=9606 GN=MAOA PE=1 SV=1	922099	3.63752e+06	1.10219e+07	6.69755e+06	1.85152e+06	3.72478e+06	9.83561e+06	2.14422e+06	2.79696e+06	4.303e+06	1.51773e+06	1.17672e+06	1.13734e+06	1.49081e+06	6.89316e+06	2.31402e+07
AOFB_HUMAN	30	27	2127.19	58725	Amine oxidase [flavin-containing] B OS=Homo sapiens OX=9606 GN=MAOB PE=1 SV=3	8.76773e+07	8.52825e+07	1.08771e+08	6.63576e+07	1.06742e+08	1.0885e+08	5.80368e+07	1.19018e+08	1.00658e+08	9.88803e+07	9.75253e+07	5.66549e+07	8.57023e+07	8.75692e+07	1.14307e+08	1.26966e+08
AP1B1_HUMAN	16	9	909.46	104540	AP-1 complex subunit beta-1 OS=Homo sapiens OX=9606 GN=AP1B1 PE=1 SV=3	1.90609e+06	2.7113e+06	1.79464e+06	2.79786e+06	2.59378e+06	2.33891e+06	2.74399e+06	3.12328e+06	3.03165e+06	1.71331e+06	5.5388e+06	3.37456e+06	4.07265e+06	2.88813e+06	1.61432e+06	3.07118e+06
AP1G1_HUMAN;AP1G2_HUMAN	14	13	592.43	91293	AP-1 complex subunit gamma-1 OS=Homo sapiens OX=9606 GN=AP1G1 PE=1 SV=5	1.17748e+06	1.21794e+06	362572	1.27555e+06	1.66958e+06	1.85819e+06	1.67464e+06	1.54916e+06	1.34189e+06	889326	2.47451e+06	1.69663e+06	1.72535e+06	1.45967e+06	761753	1.26632e+06
AP1M1_HUMAN	6	6	242.39	48556	AP-1 complex subunit mu-1 OS=Homo sapiens OX=9606 GN=AP1M1 PE=1 SV=3	219105	328232	164008	516275	441133	373288	381404	374492	300882	310661	463702	307813	623966	248226	214470	345148
AP1S2_HUMAN	1	1	60.71	18603	AP-1 complex subunit sigma-2 OS=Homo sapiens OX=9606 GN=AP1S2 PE=1 SV=1	325532	163412	229470	328184	321926	347881	330681	330980	288110	297506	369135	314327	258940	209531	335597	324182
AP2A1_HUMAN	20	11	938.81	107478	AP-2 complex subunit alpha-1 OS=Homo sapiens OX=9606 GN=AP2A1 PE=1 SV=3	1.01545e+06	1.7005e+06	1.04492e+06	1.18719e+06	6.35885e+06	1.11775e+06	1.45213e+06	1.96606e+06	1.7286e+06	1.21073e+07	2.33395e+06	1.2221e+06	1.83564e+06	1.32144e+06	662425	1.17735e+06
AP2A2_HUMAN	16	7	681.58	103895	AP-2 complex subunit alpha-2 OS=Homo sapiens OX=9606 GN=AP2A2 PE=1 SV=2	417273	475879	236959	896360	800913	492359	554266	527286	715784	402927	2.20817e+06	690112	673715	510814	240373	1.18059e+06
AP2B1_HUMAN	23	16	1160.36	104486	AP-2 complex subunit beta OS=Homo sapiens OX=9606 GN=AP2B1 PE=1 SV=1	3.26186e+06	4.18349e+06	3.2959e+06	4.84078e+06	4.66725e+06	3.96377e+06	4.13327e+06	4.12491e+06	4.45193e+06	2.86849e+06	7.41679e+06	4.32408e+06	4.9462e+06	3.70558e+06	2.8349e+06	4.01554e+06
AP2M1_HUMAN	13	13	575.99	49623	AP-2 complex subunit mu OS=Homo sapiens OX=9606 GN=AP2M1 PE=1 SV=2	6.15995e+06	1.08907e+07	7.63011e+06	1.04245e+07	2.58886e+06	5.95508e+06	5.57155e+06	6.36863e+06	9.82702e+06	6.05781e+06	1.23627e+07	7.24336e+06	9.20596e+06	6.14977e+06	3.25033e+06	8.98611e+06
AP2S1_HUMAN	2	2	149.5	17007	AP-2 complex subunit sigma OS=Homo sapiens OX=9606 GN=AP2S1 PE=1 SV=2	243606	168511	106080	294221	241012	261496	34243.8	142391	453697	95322.7	328409	64280.1	218171	183912	200876	240043
AP3B1_HUMAN;AP3B2_HUMAN	7	7	353.06	121244	AP-3 complex subunit beta-1 OS=Homo sapiens OX=9606 GN=AP3B1 PE=1 SV=3	217279	335251	182580	233610	184710	196411	249837	218522	299403	274343	516919	409544	419116	328996	154815	368586
AP3D1_HUMAN	2	2	92.69	130076	AP-3 complex subunit delta-1 OS=Homo sapiens OX=9606 GN=AP3D1 PE=1 SV=1	13036.6	9935.55	30183.7	113252	7500.17	13400.4	11810.1	2017.42	5040.86	56654.8	22264	6142.28	73101.1	38042.4	59012.5	33894.5
AP4A_HUMAN	7	7	386.32	16819	Bis(5'-nucleosyl)-tetraphosphatase [asymmetrical] OS=Homo sapiens OX=9606 GN=NUDT2 PE=1 SV=3	913690	996965	1.68039e+06	1.25183e+06	1.07128e+06	935177	1.61583e+06	1.63407e+06	1.56013e+06	578053	1.70496e+06	1.64047e+06	1.05171e+06	546227	472220	696129
AP4B1_HUMAN	2	2	69.36	83206	AP-4 complex subunit beta-1 OS=Homo sapiens OX=9606 GN=AP4B1 PE=1 SV=2	18449.4	11128.4	0	6514.36	0	17821.1	13326.3	5065.31	7694.96	13420.5	20345.4	3329.79	4839.86	0	0	3237.87
AP4E1_HUMAN	3	2	89.41	127206	AP-4 complex subunit epsilon-1 OS=Homo sapiens OX=9606 GN=AP4E1 PE=1 SV=2	32198	27092.5	28525.1	20539.1	35230.7	18756.3	44051.1	29001.9	27260.6	32833	140492	52999.8	35550.9	34155.4	3532.4	36226.4
AP4S1_HUMAN	1	1	64.42	16994	AP-4 complex subunit sigma-1 OS=Homo sapiens OX=9606 GN=AP4S1 PE=1 SV=1	82130.5	50013.5	91276.5	53538.9	18477.3	14396.3	1337.32	78272.9	37037	37522.2	60722.2	20295.4	30451.4	54321.9	66769.1	32167.9
APBA1_HUMAN	1	1	26.48	92807	Amyloid-beta A4 precursor protein-binding family A member 1 OS=Homo sapiens OX=9606 GN=APBA1 PE=1 SV=3	460.568	0	119.267	587.006	0	0	5617.6	0	955.59	11123.9	26971.1	0	0	0	2352.94	463.971
APEX1_HUMAN	6	6	289.06	35532	DNA-(apurinic or apyrimidinic site) endonuclease OS=Homo sapiens OX=9606 GN=APEX1 PE=1 SV=2	396664	456098	648024	480418	708662	474349	366450	269026	986414	606879	495632	330358	808980	801165	381176	869060
APH1B_HUMAN	1	0	28.26	28441	Gamma-secretase subunit APH-1B OS=Homo sapiens OX=9606 GN=APH1B PE=1 SV=3
API5_HUMAN	10	10	598.38	58968	Apoptosis inhibitor 5 OS=Homo sapiens OX=9606 GN=API5 PE=1 SV=3	2.21986e+06	2.17103e+06	1.69866e+06	1.92227e+06	2.59051e+06	2.50885e+06	2.54864e+06	2.79561e+06	3.08766e+06	2.61891e+06	2.2715e+06	1.94192e+06	2.95822e+06	904613	1.42297e+06	2.96575e+06
APMAP_HUMAN	7	7	335.84	46451	Adipocyte plasma membrane-associated protein OS=Homo sapiens OX=9606 GN=APMAP PE=1 SV=2	362643	662953	246192	968420	904655	597854	679433	590115	768852	561516	891676	521192	1.69704e+06	642824	502205	582125
APOA1_HUMAN	37	37	2405.99	30759	Apolipoprotein A-I OS=Homo sapiens OX=9606 GN=APOA1 PE=1 SV=1	1.11053e+08	2.03134e+08	1.1694e+08	1.68698e+08	1.40163e+08	9.02219e+07	2.04498e+08	1.19461e+08	2.52421e+08	2.19743e+08	1.82009e+08	1.06766e+08	1.33785e+08	1.37763e+08	2.06939e+08	2.89705e+08
APOA2_HUMAN	5	5	338.3	11168	Apolipoprotein A-II OS=Homo sapiens OX=9606 GN=APOA2 PE=1 SV=1	1.85892e+06	4.96659e+06	3.12581e+06	3.66448e+06	3.02604e+06	3.60706e+06	1.40922e+07	5.60079e+06	1.42348e+07	2.33402e+07	2.39162e+06	1.35797e+06	4.84343e+06	6.35387e+06	9.58732e+06	1.10287e+07
APOA4_HUMAN	23	22	1650.08	45344	Apolipoprotein A-IV OS=Homo sapiens OX=9606 GN=APOA4 PE=1 SV=4	6.64421e+06	8.16162e+06	5.53474e+06	8.35852e+06	1.1208e+07	4.41641e+06	5.55799e+06	4.63371e+06	1.17253e+07	1.14728e+07	2.09994e+07	9.47186e+06	1.37617e+07	1.74147e+07	1.06444e+07	1.09153e+07
APOC2_HUMAN	1	1	68.18	11277	Apolipoprotein C-II OS=Homo sapiens OX=9606 GN=APOC2 PE=1 SV=1	79255.8	6060.06	63887.3	155282	58948.3	74016.3	106484	71272.3	325412	234831	248907	25547.2	257805	96102.3	5873.33	186286
APOC3_HUMAN	2	2	229.87	10846	Apolipoprotein C-III OS=Homo sapiens OX=9606 GN=APOC3 PE=1 SV=1	1.33571e+06	1.30279e+06	1.281e+06	2.37262e+06	299633	738159	2.27242e+06	310587	4.06725e+06	2.84129e+06	2.55184e+06	1.11276e+06	2.0622e+06	1.93012e+06	2.57123e+06	991097
APOD_HUMAN	3	3	112.45	21262	Apolipoprotein D OS=Homo sapiens OX=9606 GN=APOD PE=1 SV=1	371568	680521	1.68607e+06	206372	310967	349988	119100	545846	1.47623e+06	1.29198e+06	1.22712e+06	482567	438288	1.13523e+06	1.37586e+06	1.27702e+06
APOE_HUMAN	15	15	917.24	36132	Apolipoprotein E OS=Homo sapiens OX=9606 GN=APOE PE=1 SV=1	958790	2.88051e+06	645607	3.0459e+06	1.12211e+06	1.40691e+06	2.63729e+06	1.10159e+06	4.48447e+06	5.65051e+06	1.5012e+06	1.26303e+06	1.93247e+06	2.58571e+06	2.0995e+06	3.59831e+06
APOF_HUMAN	1	1	27.54	35377	Apolipoprotein F OS=Homo sapiens OX=9606 GN=APOF PE=1 SV=2	3833.68	62990.4	22674.2	31604.1	2238.94	13643.6	21322.6	5272.44	67153.6	31176.5	68279.4	18731.6	38327.3	5320.47	3351.64	74952
APOH_HUMAN	4	4	219.98	38273	Beta-2-glycoprotein 1 OS=Homo sapiens OX=9606 GN=APOH PE=1 SV=3	2.49599e+06	4.4471e+06	2.50158e+06	3.50505e+06	2.60506e+06	2.51285e+06	2.98871e+06	3.48451e+06	3.91285e+06	6.87056e+06	2.37204e+06	2.16576e+06	3.93079e+06	3.70725e+06	3.23358e+06	3.53148e+06
APOL1_HUMAN	3	2	163.84	43947	Apolipoprotein L1 OS=Homo sapiens OX=9606 GN=APOL1 PE=1 SV=5	19338.9	41459.8	23687.6	50710.8	51967.7	54401.6	99526	39242.7	112540	153202	104015	123804	47721.1	90686	318226	124811
APOL2_HUMAN	3	3	185.56	37055	Apolipoprotein L2 OS=Homo sapiens OX=9606 GN=APOL2 PE=1 SV=2	80533.3	139678	66708.4	106013	4531.34	82072.9	88685.5	34981	101235	120774	74448	84836.3	95832	366042	33007.3	106196
APOM_HUMAN	1	1	36.25	21239	Apolipoprotein M OS=Homo sapiens OX=9606 GN=APOM PE=1 SV=2	38212.2	5379.4	62213.8	5713.38	0	1187.89	5087.31	34718.4	85013.1	0	48439.8	19813	48414.4	85289.7	34529	31623.6
APT_HUMAN	7	7	400.51	19595	Adenine phosphoribosyltransferase OS=Homo sapiens OX=9606 GN=APRT PE=1 SV=2	5.61069e+06	4.16998e+06	4.59678e+06	2.59019e+06	4.20006e+06	3.32416e+06	3.67342e+06	4.18769e+06	6.39102e+06	4.33949e+06	3.92982e+06	2.226e+06	2.75938e+06	3.03147e+06	5.16093e+06	4.75793e+06
APTX_HUMAN	1	1	27.23	40714	Aprataxin OS=Homo sapiens OX=9606 GN=APTX PE=1 SV=2	679.752	1104.82	565.094	927.93	343.255	194.404	1495.46	2618.1	0	230.479	67238	2425.52	50.6422	4377.38	0.3227	159.318
AQP1_HUMAN	1	1	156.69	28508	Aquaporin-1 OS=Homo sapiens OX=9606 GN=AQP1 PE=1 SV=3	573199	2.07187e+06	668612	384553	1.15726e+06	320520	429115	510817	593344	758635	514474	264816	673271	1.06862e+06	322796	1.1586e+06
AQP4_HUMAN	2	2	64.85	34807	Aquaporin-4 OS=Homo sapiens OX=9606 GN=AQP4 PE=1 SV=2	718.855	1855.58	15228.8	125092	14218.4	6360.64	1973.6	540.348	115453	6220.51	7326.12	16967.4	58931.1	4003.16	170214	681.321
ARAF_HUMAN	5	3	292.91	67542	Serine/threonine-protein kinase A-Raf OS=Homo sapiens OX=9606 GN=ARAF PE=1 SV=2	237988	154326	211999	298427	355258	363700	370317	376339	395112	272771	361017	262073	385289	180366	153753	235431
ARAP3_HUMAN	1	1	32.4	169738	Arf-GAP with Rho-GAP domain, ANK repeat and PH domain-containing protein 3 OS=Homo sapiens OX=9606 GN=ARAP3 PE=1 SV=1	6698.16	396282	1666.78	1072.56	2709.06	430.686	912.257	1198.34	0	0	0	348.197	807.356	252.959	0	1880.65
ARBK1_HUMAN;ARBK2_HUMAN	5	5	184.55	79522	Beta-adrenergic receptor kinase 1 OS=Homo sapiens OX=9606 GN=GRK2 PE=1 SV=2	37331.6	37009.9	27968.1	72914.4	49523.6	30080.7	28714.7	15835	46433.5	25788.9	207007	97309.9	127192	34821.7	36160.6	35271
ARC1A_HUMAN	6	6	296.49	41543	Actin-related protein 2/3 complex subunit 1A OS=Homo sapiens OX=9606 GN=ARPC1A PE=1 SV=2	274265	272802	301295	348609	482376	470790	159400	159149	354732	210910	157201	354843	173981	289909	198330	164219
ARC1B_HUMAN	3	3	193.09	40923	Actin-related protein 2/3 complex subunit 1B OS=Homo sapiens OX=9606 GN=ARPC1B PE=1 SV=3	730.111	608692	22528.7	25349.1	28679.9	68995	40437.6	69557.3	141299	155869	147091	11547.5	56935.4	34954.5	25690.6	262971
ARCH_HUMAN	2	2	73.57	19478	Protein archease OS=Homo sapiens OX=9606 GN=ZBTB8OS PE=1 SV=2	131821	152950	137081	76679.7	88622	246059	136916	57045.7	122770	85247.1	101325	118735	90801.2	125607	137893	141003
ARF1_HUMAN	12	5	793.67	20684	ADP-ribosylation factor 1 OS=Homo sapiens OX=9606 GN=ARF1 PE=1 SV=2	5.92905e+06	7.06997e+06	7.52622e+06	6.86133e+06	7.7278e+06	6.16227e+06	7.00373e+06	6.0377e+06	8.92542e+06	6.6505e+06	8.3603e+06	6.75572e+06	7.9844e+06	8.12942e+06	8.55884e+06	7.48099e+06
ARF4_HUMAN	10	5	606.62	20498	ADP-ribosylation factor 4 OS=Homo sapiens OX=9606 GN=ARF4 PE=1 SV=3	1.84574e+06	1.24634e+06	1.82107e+06	1.51198e+06	1.48713e+06	1.52532e+06	1.87056e+06	1.22881e+06	1.43221e+06	1.54286e+06	2.18769e+06	1.78668e+06	1.83082e+06	1.70964e+06	2.05811e+06	1.48269e+06
ARF5_HUMAN	11	5	687.16	20517	ADP-ribosylation factor 5 OS=Homo sapiens OX=9606 GN=ARF5 PE=1 SV=2	318894	295457	252687	143045	481172	453158	1.07262e+06	517755	1.23457e+06	1.55026e+06	359434	321356	252124	400146	268017	425602
ARF6_HUMAN;TRI23_HUMAN	6	6	402.98	20069	ADP-ribosylation factor 6 OS=Homo sapiens OX=9606 GN=ARF6 PE=1 SV=2	1.46294e+06	1.52232e+06	1.47671e+06	1.358e+06	1.04675e+06	1.98604e+06	1.84249e+06	1.51304e+06	1.67401e+06	1.95186e+06	1.90281e+06	1.82413e+06	1.57224e+06	1.61558e+06	1.26258e+06	1.92548e+06
ARFG2_HUMAN	5	4	338.85	56685	ADP-ribosylation factor GTPase-activating protein 2 OS=Homo sapiens OX=9606 GN=ARFGAP2 PE=1 SV=1	556667	366627	515551	700296	879899	554771	652668	776351	581251	498429	653427	639532	1.14383e+06	554010	444085	493663
ARFG3_HUMAN	3	1	98.29	56893	ADP-ribosylation factor GTPase-activating protein 3 OS=Homo sapiens OX=9606 GN=ARFGAP3 PE=1 SV=1	0	320.948	0	0	0	0	0	88.5022	0	339.347	6602.05	0	1244.35	455.998	0	0
ARGAL_HUMAN	8	8	316.47	140291	Rho guanine nucleotide exchange factor 10-like protein OS=Homo sapiens OX=9606 GN=ARHGEF10L PE=1 SV=4	358134	383126	668549	933652	1.00867e+06	602499	665098	543252	570501	509172	789799	722507	881223	525760	287772	848521
ARHG2_HUMAN	1	1	56.9	111473	Rho guanine nucleotide exchange factor 2 OS=Homo sapiens OX=9606 GN=ARHGEF2 PE=1 SV=4	3119.15	312.366	7341.81	13626.4	13822.7	5567.5	505.259	9036.52	15348.8	8203.86	8204.81	9742.24	18310.8	6708.52	7080.91	198.732
ARHG6_HUMAN	6	3	288.59	87443	Rho guanine nucleotide exchange factor 6 OS=Homo sapiens OX=9606 GN=ARHGEF6 PE=1 SV=2	31165.6	77137.3	26249.8	15969	54784	43614.3	36996.8	45956.7	32190.3	34925.4	128621	51461.3	84493.2	34255.8	12602.9	220674
ARHG7_HUMAN	7	4	291.59	89955	Rho guanine nucleotide exchange factor 7 OS=Homo sapiens OX=9606 GN=ARHGEF7 PE=1 SV=2	40643.6	56339.3	8669.94	143858	18155.9	27594	26088.8	31657.7	31405.5	25451.3	148363	108076	134975	41681.9	11387.1	73033
ARHL1_HUMAN	12	12	1044.61	40079	Inactive ADP-ribosyltransferase ARH2 OS=Homo sapiens OX=9606 GN=ADPRHL1 PE=2 SV=1	2.14234e+07	1.43863e+07	1.29517e+07	2.47784e+07	2.21119e+07	2.0772e+07	1.87139e+07	1.58766e+07	1.2488e+07	1.73662e+07	2.01661e+07	2.13914e+07	2.06617e+07	1.70135e+07	2.34659e+07	1.61428e+07
ARI1_HUMAN	6	6	316.15	64076	E3 ubiquitin-protein ligase ARIH1 OS=Homo sapiens OX=9606 GN=ARIH1 PE=1 SV=2	2.02158e+06	1.30398e+06	774899	1.41219e+06	2.52543e+06	2.07015e+06	2.22011e+06	2.18877e+06	2.48335e+06	1.48734e+06	1.82768e+06	1.72452e+06	1.32259e+06	515538	164454	1.44761e+06
ARI1A_HUMAN	1	0	28.87	241892	AT-rich interactive domain-containing protein 1A OS=Homo sapiens OX=9606 GN=ARID1A PE=1 SV=3
ARI2_HUMAN	6	6	377.75	57781	E3 ubiquitin-protein ligase ARIH2 OS=Homo sapiens OX=9606 GN=ARIH2 PE=1 SV=1	1.79041e+06	1.24215e+06	1.02495e+06	954636	1.51812e+06	1.21326e+06	1.2359e+06	2.11515e+06	1.57992e+06	1.58088e+06	1.11496e+06	1.37301e+06	1.26932e+06	1.53351e+06	1.64531e+06	1.13436e+06
ARK72_HUMAN;ARK74_HUMAN	15	15	1119.08	39564	Aflatoxin B1 aldehyde reductase member 2 OS=Homo sapiens OX=9606 GN=AKR7A2 PE=1 SV=3	5.82807e+06	5.12225e+06	5.40328e+06	4.33799e+06	7.83494e+06	6.87853e+06	7.94405e+06	5.61859e+06	8.76999e+06	5.84753e+06	9.69369e+06	6.26291e+06	6.11719e+06	6.3007e+06	6.9849e+06	1.07728e+07
ARL1_HUMAN	3	3	165.06	20404	ADP-ribosylation factor-like protein 1 OS=Homo sapiens OX=9606 GN=ARL1 PE=1 SV=1	598244	364279	459104	464740	692073	572539	621500	585019	555950	753096	288805	269916	353218	139259	507872	208608
ARL2_HUMAN	5	4	221.07	20865	ADP-ribosylation factor-like protein 2 OS=Homo sapiens OX=9606 GN=ARL2 PE=1 SV=4	307715	390188	181843	184661	276809	343259	268478	374343	258513	373940	534821	244356	254437	208535	112479	902262
ARL3_HUMAN	4	4	203.76	20443	ADP-ribosylation factor-like protein 3 OS=Homo sapiens OX=9606 GN=ARL3 PE=1 SV=2	190720	120520	228875	146955	106050	80899.4	235519	109159	431875	240826	269285	310569	281478	158329	258589	145897
ARL8A_HUMAN	10	3	690.19	21402	ADP-ribosylation factor-like protein 8A OS=Homo sapiens OX=9606 GN=ARL8A PE=1 SV=1	532500	150419	470244	435425	53115.5	663752	452024	594196	514680	406455	361136	209666	429685	388427	429382	397967
ARL8B_HUMAN	12	5	790.98	21525	ADP-ribosylation factor-like protein 8B OS=Homo sapiens OX=9606 GN=ARL8B PE=1 SV=1	1.75873e+06	1.01353e+06	1.72469e+06	1.1836e+06	403016	2.16753e+06	1.37131e+06	1.47697e+06	1.08806e+06	1.2412e+06	1.62193e+06	1.47167e+06	1.60646e+06	1.03217e+06	1.21885e+06	1.17451e+06
ARLY_HUMAN	1	1	35.57	51625	Argininosuccinate lyase OS=Homo sapiens OX=9606 GN=ASL PE=1 SV=4	6745.66	613.29	17357.4	8511.74	517.89	2131.07	782.811	1755.77	1606.71	3153.97	14335.7	0	28073.7	820.806	508.12	3714.56
ARMC1_HUMAN	4	4	209.7	31261	Armadillo repeat-containing protein 1 OS=Homo sapiens OX=9606 GN=ARMC1 PE=1 SV=1	104242	161879	113402	174300	423892	173636	230184	45271.2	186125	347654	401943	373695	292321	204623	245534	205524
ARMC6_HUMAN	1	1	67.63	54107	Armadillo repeat-containing protein 6 OS=Homo sapiens OX=9606 GN=ARMC6 PE=1 SV=2	0	0	0	8065.29	32073.7	0	0	0	0	4978.47	0	0	35966.9	2142.9	0	0
ARMC8_HUMAN	5	5	304.42	75460	Armadillo repeat-containing protein 8 OS=Homo sapiens OX=9606 GN=ARMC8 PE=1 SV=2	710706	698228	457539	484899	937870	833962	679456	703702	700474	636462	691282	604123	1.01791e+06	1.3231e+06	219311	934668
ARMT1_HUMAN	12	11	634.18	51140	Damage-control phosphatase ARMT1 OS=Homo sapiens OX=9606 GN=ARMT1 PE=1 SV=1	2.04845e+06	1.69031e+06	2.70995e+06	4.37941e+06	4.29355e+06	3.20949e+06	2.47918e+06	3.35441e+06	3.10513e+06	2.26568e+06	4.41677e+06	2.91012e+06	5.986e+06	4.16939e+06	2.66386e+06	2.42829e+06
ARMX1_HUMAN	1	0	39.38	49150	Armadillo repeat-containing X-linked protein 1 OS=Homo sapiens OX=9606 GN=ARMCX1 PE=1 SV=1
ARMX2_HUMAN	5	5	277.4	65643	Armadillo repeat-containing X-linked protein 2 OS=Homo sapiens OX=9606 GN=ARMCX2 PE=2 SV=1	228606	440525	148502	119454	213591	174371	310328	211461	320321	182854	791311	327445	375321	296521	122284	441132
ARP2_HUMAN	9	9	424.52	44732	Actin-related protein 2 OS=Homo sapiens OX=9606 GN=ACTR2 PE=1 SV=1	1.00806e+06	1.57542e+06	1.3083e+06	328738	1.64551e+06	1.05309e+06	1.05499e+06	943685	1.56351e+06	1.20185e+06	991379	1.05988e+06	495947	353442	1.04408e+06	1.42831e+06
ARP3_HUMAN;ARP3B_HUMAN	9	9	436.05	47341	Actin-related protein 3 OS=Homo sapiens OX=9606 GN=ACTR3 PE=1 SV=3	754884	1.36195e+06	616278	1.96127e+06	1.79477e+06	1.19981e+06	1.18325e+06	1.18145e+06	1.4268e+06	1.21467e+06	1.80007e+06	963866	2.27266e+06	1.119e+06	945159	1.43689e+06
ARP5L_HUMAN	3	3	177.72	16931	Actin-related protein 2/3 complex subunit 5-like protein OS=Homo sapiens OX=9606 GN=ARPC5L PE=1 SV=1	304402	76808.3	115550	56443.8	421257	388960	287201	254863	308873	124642	162462	287913	164082	101314	96611.7	342496
ARP10_HUMAN	6	6	396.18	46277	Actin-related protein 10 OS=Homo sapiens OX=9606 GN=ACTR10 PE=1 SV=1	431476	395786	250861	823134	1.02563e+06	679196	454993	564941	471426	621879	417702	409636	713339	710297	509281	552427
ARP19_HUMAN	4	2	233.81	12315	cAMP-regulated phosphoprotein 19 OS=Homo sapiens OX=9606 GN=ARPP19 PE=1 SV=2	702400	838575	1.36749e+06	676852	457595	514164	698976	429987	1.07505e+06	733622	1.31152e+06	540889	733652	593155	1.07317e+06	722170
ARP21_HUMAN	1	1	27.14	89141	cAMP-regulated phosphoprotein 21 OS=Homo sapiens OX=9606 GN=ARPP21 PE=1 SV=2	27515.3	28971.5	15458.6	1786.48	15735.4	986.298	15907	15599.5	7684.44	19867.9	47004.1	44427.3	33716.5	39149.5	11821.2	12473.6
ARPC2_HUMAN	6	6	285.92	34311	Actin-related protein 2/3 complex subunit 2 OS=Homo sapiens OX=9606 GN=ARPC2 PE=1 SV=1	730279	1.37714e+06	739060	555762	550737	405184	574992	566606	833917	591548	852314	370480	479694	432021	491443	775329
ARPC3_HUMAN	7	7	327.66	20533	Actin-related protein 2/3 complex subunit 3 OS=Homo sapiens OX=9606 GN=ARPC3 PE=1 SV=3	1.17283e+06	1.21588e+06	913563	372115	325533	1.02255e+06	244294	1.01562e+06	1.65462e+06	358616	956506	617343	973447	439529	528464	647282
ARPC4_HUMAN	5	5	239.84	19654	Actin-related protein 2/3 complex subunit 4 OS=Homo sapiens OX=9606 GN=ARPC4 PE=1 SV=3	2.86326e+06	3.44735e+06	1.76252e+06	2.29603e+06	2.73377e+06	2.37375e+06	3.02651e+06	2.85362e+06	3.94927e+06	2.69521e+06	2.80631e+06	3.00404e+06	2.58433e+06	2.19015e+06	1.99909e+06	3.21463e+06
ARPC5_HUMAN	2	2	125.04	16310	Actin-related protein 2/3 complex subunit 5 OS=Homo sapiens OX=9606 GN=ARPC5 PE=1 SV=3	20483.9	82120.2	21509.9	12568.8	4756.52	271561	314151	264546	438654	41729.1	587209	15391.5	33339	2094.43	13998.8	31497.6
ARPIN_HUMAN	1	1	34.35	24927	Arpin OS=Homo sapiens OX=9606 GN=ARPIN PE=1 SV=1	436.528	24916.5	1171.22	1807.29	5510.43	15273.5	854.285	13946	17153.2	9390.84	12035.2	9445.07	5201.1	8367.42	40182	19356.2
ARRB1_HUMAN	1	1	51.44	47036	Beta-arrestin-1 OS=Homo sapiens OX=9606 GN=ARRB1 PE=1 SV=2	0	18441.7	0	348.97	0	11.2865	4759.23	0	1129.92	18313	5310.85	769.284	0	0	0	0
ARRS_HUMAN	1	1	37.67	45091	S-arrestin OS=Homo sapiens OX=9606 GN=SAG PE=1 SV=3	0	0	210175	464049	4921.87	78370.8	36391.2	99.1556	1733.79	4489.34	527832	218.874	185754	0	383.866	144.82
ARSB_HUMAN	1	1	33.62	59649	Arylsulfatase B OS=Homo sapiens OX=9606 GN=ARSB PE=1 SV=1	0	1714.78	0	0	0	0	0	0	0	0	11689.1	0	7162.52	0	0	0
ARVC_HUMAN	4	4	191.21	104577	Splicing regulator ARVCF OS=Homo sapiens OX=9606 GN=ARVCF PE=1 SV=1	29388.6	22826.2	37241.3	51141.2	124743	57665.6	38590.8	43313.6	50410.5	14993.2	127999	73027.7	114174	49458.9	49966.1	58925.3
AS3MT_HUMAN	3	3	99.53	41721	Arsenite methyltransferase OS=Homo sapiens OX=9606 GN=AS3MT PE=1 SV=3	9211.99	16555.2	37708.3	17220.2	47113.3	46528.1	10164.8	1340.86	97273.7	46396.5	63916.6	3037.92	35329.2	7813.21	65186.3	48871.9
ASAH1_HUMAN	15	15	700.67	44631	Acid ceramidase OS=Homo sapiens OX=9606 GN=ASAH1 PE=1 SV=5	4.62939e+06	3.65375e+06	2.84955e+06	2.15196e+06	4.48744e+06	3.31112e+06	5.10913e+06	4.78168e+06	3.72582e+06	3.01629e+06	4.31278e+06	4.61651e+06	3.74166e+06	1.82246e+06	3.48143e+06	4.97756e+06
ASAP1_HUMAN	1	1	36.5	125420	Arf-GAP with SH3 domain, ANK repeat and PH domain-containing protein 1 OS=Homo sapiens OX=9606 GN=ASAP1 PE=1 SV=4	0	18146.7	0	5571.09	942.519	826.518	1768.47	1531.5	462.938	2925.57	5825.75	882.232	12500.3	4111.39	193.467	23471.8
ASB2_HUMAN	14	14	740.59	70168	Ankyrin repeat and SOCS box protein 2 OS=Homo sapiens OX=9606 GN=ASB2 PE=1 SV=2	1.58699e+06	2.34749e+06	1.91028e+06	1.82553e+06	2.41668e+06	2.76816e+06	1.97568e+06	2.32133e+06	1.65007e+06	1.85312e+06	1.30847e+06	2.02546e+06	2.12051e+06	1.90445e+06	1.85922e+06	2.06116e+06
ASB4_HUMAN	1	1	33.84	48163	Ankyrin repeat and SOCS box protein 4 OS=Homo sapiens OX=9606 GN=ASB4 PE=1 SV=1	18694.1	226.107	141.471	39790.3	28761.5	24009.6	31352.1	28227.3	567.507	23118.3	13129.8	25463.9	29524.2	576.976	9529.94	6539.25
ASB5_HUMAN	1	1	30.31	36318	Ankyrin repeat and SOCS box protein 5 OS=Homo sapiens OX=9606 GN=ASB5 PE=2 SV=1	27700.4	14743.3	386.912	0	0	0	15197.8	38504.9	646.453	29389.2	22725.7	0	57.6393	310.28	24619	8847.07
ASB6_HUMAN	1	0	31.56	47106	Ankyrin repeat and SOCS box protein 6 OS=Homo sapiens OX=9606 GN=ASB6 PE=1 SV=1
ASB8_HUMAN	2	2	78.05	31622	Ankyrin repeat and SOCS box protein 8 OS=Homo sapiens OX=9606 GN=ASB8 PE=1 SV=1	18521.9	17716.9	7204.59	13840.2	0	763.48	2308.85	4739.3	34902.5	0	25515.7	8640.8	16139.2	0	14180.5	20625.3
ASB10_HUMAN	1	1	59.36	50862	Ankyrin repeat and SOCS box protein 10 OS=Homo sapiens OX=9606 GN=ASB10 PE=1 SV=2	23840.6	12258.9	16171.2	14248.7	27715.9	25997.3	9369.6	448.762	520.411	17429.3	442.487	115.112	8027.66	0	6241.08	27030.2
ASB11_HUMAN	2	2	111.82	35344	Ankyrin repeat and SOCS box protein 11 OS=Homo sapiens OX=9606 GN=ASB11 PE=1 SV=1	115988	158296	238355	72898.2	109509	90637.7	143228	69072.3	116432	127833	7000.87	91444.2	72187.4	26724.3	118721	105860
ASB14_HUMAN	3	3	133.36	65289	Ankyrin repeat and SOCS box protein 14 OS=Homo sapiens OX=9606 GN=ASB14 PE=2 SV=2	709043	1.79829e+06	710811	1.32192e+06	457010	663967	606903	696227	504258	524110	1.51329e+06	750173	1.55796e+06	805210	1.52829e+06	1.97528e+06
ASB15_HUMAN	4	4	120.3	65756	Ankyrin repeat and SOCS box protein 15 OS=Homo sapiens OX=9606 GN=ASB15 PE=1 SV=3	28812.2	15717	13488.1	110319	87289.7	38658.2	54659.8	160580	50088.6	81067.5	56233.2	39843.7	30083.7	60586	5279.77	43130
ASC_HUMAN	1	1	48.85	21613	Apoptosis-associated speck-like protein containing a CARD OS=Homo sapiens OX=9606 GN=PYCARD PE=1 SV=2	19483.1	22257.7	35910.4	9779.96	1328.33	0	10706.6	1093.44	12751.9	0	21301.8	2428.48	1708.39	385.484	10829.3	25441.7
ASF1A_HUMAN	1	1	35.5	22954	Histone chaperone ASF1A OS=Homo sapiens OX=9606 GN=ASF1A PE=1 SV=1	17900.8	408.952	274.328	4866.06	12612.2	8196.5	25516.3	4080.21	2762.96	1106.78	3907.17	17649.7	14554.4	790.395	7204.44	19666
ASH1L_HUMAN	1	1	34.73	332582	Histone-lysine N-methyltransferase ASH1L OS=Homo sapiens OX=9606 GN=ASH1L PE=1 SV=2	13890	36710.6	10508.2	58193.1	13794.9	87523.6	42346	1250.15	299.417	45483.3	157365	142569	17711.2	23283	44.4161	23857.1
ASH2L_HUMAN	2	1	67.95	68679	Set1/Ash2 histone methyltransferase complex subunit ASH2 OS=Homo sapiens OX=9606 GN=ASH2L PE=1 SV=1	1.71594e+06	1.03549e+06	1.84259e+06	25031.9	845286	851701	34935.7	883466	361089	813426	254867	619425	43308.8	981486	1.87762e+06	772386
ASIP_HUMAN	1	1	28.52	14506	Agouti-signaling protein OS=Homo sapiens OX=9606 GN=ASIP PE=1 SV=1	2948.92	473072	37940.1	4671.76	1.95419e+06	861150	814887	12275.3	517970	691564	430671	447104	695878	286489	32032.5	78019.2
ASML_HUMAN	8	8	402.58	68813	Probable bifunctional dTTP/UTP pyrophosphatase/methyltransferase protein OS=Homo sapiens OX=9606 GN=ASMTL PE=1 SV=3	177272	85375.1	268229	333484	393785	920833	359990	291416	1.16845e+06	533976	251247	231559	790775	615444	716823	363355
ASPC1_HUMAN	9	8	380.35	60146	Tether containing UBX domain for GLUT4 OS=Homo sapiens OX=9606 GN=ASPSCR1 PE=1 SV=1	691855	731232	595983	1.09966e+06	884709	1.56375e+06	673879	805638	737200	1.01736e+06	899054	769837	1.27956e+06	444629	607139	736818
ASPH_HUMAN	7	6	418.72	85809	Aspartyl/asparaginyl beta-hydroxylase OS=Homo sapiens OX=9606 GN=ASPH PE=1 SV=3	3.12776e+07	2.26367e+07	2.91959e+07	1.5818e+07	2.0152e+07	2.37878e+07	2.54133e+07	1.96533e+07	1.70975e+07	1.98541e+07	1.3943e+07	1.87946e+07	1.59419e+07	3.02526e+07	2.61019e+07	1.88504e+07
ASPN_HUMAN	6	6	238.53	43389	Asporin OS=Homo sapiens OX=9606 GN=ASPN PE=1 SV=2	36556.7	147155	54448.7	40376.2	167436	31856.5	278414	50083.9	105988	186124	538607	96432.8	64718.1	7825.67	51429.8	137313
ASSY_HUMAN	20	20	970.47	46501	Argininosuccinate synthase OS=Homo sapiens OX=9606 GN=ASS1 PE=1 SV=2	737884	6.67148e+06	1.62896e+06	2.58495e+06	4.10602e+06	1.8881e+06	2.25543e+06	5.37048e+06	3.01153e+06	643156	5.40882e+06	1.4392e+06	5.20525e+06	3.01814e+06	2.09394e+06	4.26965e+06
ASXL1_HUMAN	1	0	26.84	165329	Polycomb group protein ASXL1 OS=Homo sapiens OX=9606 GN=ASXL1 PE=1 SV=4
ASXL2_HUMAN	1	1	27.68	153725	Putative Polycomb group protein ASXL2 OS=Homo sapiens OX=9606 GN=ASXL2 PE=1 SV=1	1.9133e+06	4.17808e+06	3.62896e+06	1.93153e+06	1.37824e+06	1.46087e+06	421121	1.80229e+06	2.03209e+06	2.73515e+06	801383	833082	866890	1.51538e+06	3.18354e+06	2.6887e+06
AT1A1_HUMAN	39	19	2460.9	112824	Sodium/potassium-transporting ATPase subunit alpha-1 OS=Homo sapiens OX=9606 GN=ATP1A1 PE=1 SV=1	3.22041e+06	4.77143e+06	3.68437e+06	3.91984e+06	4.42668e+06	1.64238e+06	5.08338e+06	5.37139e+06	5.01783e+06	2.86043e+06	8.72001e+06	2.98531e+06	3.7159e+06	3.04364e+06	2.66936e+06	5.86002e+06
AT1A2_HUMAN;AT1A4_HUMAN;ATP4A_HUMAN	69	49	4791.3	112193	Sodium/potassium-transporting ATPase subunit alpha-2 OS=Homo sapiens OX=9606 GN=ATP1A2 PE=1 SV=1	5.61281e+07	5.90878e+07	6.84747e+07	7.24366e+07	1.04473e+08	6.25875e+07	5.76106e+07	7.56251e+07	7.30838e+07	5.71713e+07	1.14607e+08	7.19171e+07	9.56302e+07	8.01755e+07	4.34771e+07	6.49746e+07
AT1A3_HUMAN	22	0	1509.07	111677	Sodium/potassium-transporting ATPase subunit alpha-3 OS=Homo sapiens OX=9606 GN=ATP1A3 PE=1 SV=3
AT1B1_HUMAN	7	7	406.53	35039	Sodium/potassium-transporting ATPase subunit beta-1 OS=Homo sapiens OX=9606 GN=ATP1B1 PE=1 SV=1	1.16377e+07	1.05973e+07	1.13485e+07	1.6151e+07	2.13388e+07	1.33007e+07	1.07572e+07	1.50717e+07	1.43511e+07	1.36216e+07	2.25237e+07	1.6242e+07	2.33981e+07	1.6294e+07	1.0988e+07	1.57252e+07
AT1B4_HUMAN	5	5	270.6	41571	Protein ATP1B4 OS=Homo sapiens OX=9606 GN=ATP1B4 PE=1 SV=1	2.08918e+06	916032	190643	1.48503e+06	818436	4.00662e+06	2.0541e+06	2.74718e+06	1.91285e+06	1.42875e+06	2.26498e+06	1.09919e+06	2.20361e+06	98070.1	197500	606321
AT2A1_HUMAN	109	76	10262.5	110182	Sarcoplasmic/endoplasmic reticulum calcium ATPase 1 OS=Homo sapiens OX=9606 GN=ATP2A1 PE=1 SV=1	3.03962e+09	1.44563e+09	3.3505e+09	4.58485e+09	4.38093e+09	2.78744e+09	2.42255e+09	2.47328e+09	1.60856e+09	2.69095e+09	1.39312e+09	4.29531e+09	2.30002e+09	3.14844e+09	3.3692e+09	8.32542e+08
AT2A2_HUMAN	106	70	9794.04	114683	Sarcoplasmic/endoplasmic reticulum calcium ATPase 2 OS=Homo sapiens OX=9606 GN=ATP2A2 PE=1 SV=1	1.11005e+09	1.70859e+09	1.54129e+09	2.07084e+09	1.46459e+09	1.69105e+09	1.74461e+09	1.80115e+09	2.39994e+09	9.86304e+08	4.17558e+09	1.70931e+09	3.43612e+09	2.53417e+09	1.19191e+09	2.1457e+09
AT2A3_HUMAN	33	10	2667.96	109186	Sarcoplasmic/endoplasmic reticulum calcium ATPase 3 OS=Homo sapiens OX=9606 GN=ATP2A3 PE=1 SV=3	316001	2.55671e+06	321872	853217	397521	483968	523249	672349	747310	454354	1.52437e+06	793502	1.05513e+06	1.17288e+06	472338	955902
AT2B1_HUMAN;AT2B3_HUMAN	17	5	823.38	134600	Plasma membrane calcium-transporting ATPase 1 OS=Homo sapiens OX=9606 GN=ATP2B1 PE=1 SV=4	397568	593659	241515	496802	278226	339134	469269	389230	429470	481844	872197	418948	611861	553294	265089	483942
AT2B2_HUMAN	23	12	1174.11	136789	Plasma membrane calcium-transporting ATPase 2 OS=Homo sapiens OX=9606 GN=ATP2B2 PE=1 SV=2	1.30596e+06	491369	1.2132e+06	2.50012e+06	2.47068e+06	1.97928e+06	1.30537e+06	1.67935e+06	1.06104e+06	1.86941e+06	1.00506e+06	1.99608e+06	2.13387e+06	1.51445e+06	2.38237e+06	805696
AT2B4_HUMAN	17	7	856.44	137833	Plasma membrane calcium-transporting ATPase 4 OS=Homo sapiens OX=9606 GN=ATP2B4 PE=1 SV=2	300068	456434	86087.3	878147	850422	274465	672947	407909	731391	435888	1.13473e+06	393828	936989	568274	145855	467752
AT2C1_HUMAN	2	2	127.02	100512	Calcium-transporting ATPase type 2C member 1 OS=Homo sapiens OX=9606 GN=ATP2C1 PE=1 SV=3	24679.7	53376.8	0	19024.3	6444.16	66091.3	13344	27024.7	10932.3	29959.5	23704.8	21089.2	21604.7	26235.7	0	13612.7
AT2L2_HUMAN	4	4	268.75	49679	5-phosphohydroxy-L-lysine phospho-lyase OS=Homo sapiens OX=9606 GN=PHYKPL PE=1 SV=1	281168	587806	246120	723410	414784	661797	373440	563136	347478	706252	613599	490876	530235	360132	269591	370661
AT5EL_HUMAN	2	2	135.19	5803	ATP synthase subunit epsilon-like protein, mitochondrial OS=Homo sapiens OX=9606 GN=ATP5F1EP2 PE=1 SV=1	3.1311e+06	7.17738e+06	3.87926e+06	748669	889373	3.68958e+06	5.11081e+06	6.29314e+06	8.78753e+06	1.05335e+07	1.76819e+06	955365	1.41652e+06	3.20546e+06	3.23142e+06	3.22151e+06
AT5F1_HUMAN	32	32	2493.33	28890	ATP synthase F(0) complex subunit B1, mitochondrial OS=Homo sapiens OX=9606 GN=ATP5PB PE=1 SV=2	1.29284e+08	2.64287e+08	1.26229e+08	7.73677e+07	6.63182e+07	5.69395e+07	1.13498e+08	9.89118e+07	1.1318e+08	1.16502e+08	1.248e+08	7.16832e+07	6.89211e+07	8.00715e+07	7.88104e+07	2.52811e+08
AT5G1_HUMAN	2	2	172.63	14267	ATP synthase F(0) complex subunit C1, mitochondrial OS=Homo sapiens OX=9606 GN=ATP5MC1 PE=1 SV=2	1.05986e+06	496902	549418	906400	1.25802e+06	4.30288e+06	2.50948e+06	1.38107e+06	6.86373e+06	7.34445e+06	2.45899e+06	847438	1.32816e+06	1.20069e+06	1.66382e+06	3.00374e+06
AT8A1_HUMAN;AT8A2_HUMAN	10	10	479.24	131285	Phospholipid-transporting ATPase IA OS=Homo sapiens OX=9606 GN=ATP8A1 PE=1 SV=1	1.01963e+06	1.47662e+06	711581	1.32918e+07	3.42107e+06	2.34662e+06	1.54359e+06	835652	967996	938929	2.6216e+06	1.15511e+06	1.97008e+06	1.10463e+06	3.43403e+06	3.18014e+07
AT8B3_HUMAN	1	1	32.92	146658	Phospholipid-transporting ATPase IK OS=Homo sapiens OX=9606 GN=ATP8B3 PE=2 SV=4	5.59283e+07	1.68511e+08	6.25231e+07	1.50097e+08	2.08355e+08	7.37509e+07	6.41494e+07	9.11679e+07	6.3459e+07	1.0631e+08	1.14887e+08	7.92337e+07	1.0327e+08	2.06069e+08	1.00625e+08	1.70695e+08
AT12A_HUMAN	7	0	413.49	115437	Potassium-transporting ATPase alpha chain 2 OS=Homo sapiens OX=9606 GN=ATP12A PE=1 SV=3
AT131_HUMAN	7	7	294.2	132870	Endoplasmic reticulum transmembrane helix translocase OS=Homo sapiens OX=9606 GN=ATP13A1 PE=1 SV=2	61740.4	90219.5	54040	103788	65795.8	31140.7	60345.2	25917.6	55575.7	25978.7	156337	78662.6	146475	72905.5	145476	46597.1
ATAD1_HUMAN	8	8	361.34	40718	Outer mitochondrial transmembrane helix translocase OS=Homo sapiens OX=9606 GN=ATAD1 PE=1 SV=1	450362	722860	434524	306597	821146	522482	447682	644786	510701	604681	703019	337550	337840	727189	235691	780454
ATD3A_HUMAN;ATD3C_HUMAN	31	13	1689.11	71325	ATPase family AAA domain-containing protein 3A OS=Homo sapiens OX=9606 GN=ATAD3A PE=1 SV=2	6.18162e+06	8.30461e+06	6.38927e+06	5.26336e+06	7.88785e+06	5.33533e+06	7.60105e+06	8.29826e+06	9.15821e+06	7.26659e+06	7.99753e+06	4.85045e+06	6.79052e+06	4.92908e+06	1.30567e+07	1.15864e+07
ATD3B_HUMAN	17	1	973.02	72527	ATPase family AAA domain-containing protein 3B OS=Homo sapiens OX=9606 GN=ATAD3B PE=1 SV=1	1.47257e+06	1.62035e+06	1.13842e+06	1.14301e+06	1.3949e+06	1.00818e+06	1.29683e+06	1.54791e+06	1.48509e+06	1.40185e+06	1.3955e+06	954307	1.16796e+06	41007.8	527528	2.00566e+06
ATE1_HUMAN	4	4	211.45	59052	Arginyl-tRNA--protein transferase 1 OS=Homo sapiens OX=9606 GN=ATE1 PE=1 SV=2	1.10122e+06	753379	738794	702182	2.20757e+06	1.14601e+06	886774	1.33085e+06	966200	793398	671758	686720	1.02117e+06	416445	389941	833321
ATG3_HUMAN	3	2	153.17	35841	Ubiquitin-like-conjugating enzyme ATG3 OS=Homo sapiens OX=9606 GN=ATG3 PE=1 SV=1	88545.8	34855.3	2558.01	31167.7	79315.2	134051	14688.7	8590.68	83763.9	66971.2	22721.9	19725.6	8349.02	73763.2	36381.7	210383
ATG4A_HUMAN	2	2	80.02	45348	Cysteine protease ATG4A OS=Homo sapiens OX=9606 GN=ATG4A PE=1 SV=1	15920.7	10736.9	5685.77	121235	27932.5	52661.9	0	87885	19765.8	29643.7	92794.4	67840.2	136534	57198.9	27822.7	42947.6
ATG5_HUMAN	1	1	40.31	32426	Autophagy protein 5 OS=Homo sapiens OX=9606 GN=ATG5 PE=1 SV=2	68389.5	84424.8	67400.2	62641.4	78900.1	62711.3	52372.6	85600.4	59501.8	71285.1	32874.6	66832.4	60610	40417.2	31153.4	67877
ATG7_HUMAN	8	8	397.47	77909	Ubiquitin-like modifier-activating enzyme ATG7 OS=Homo sapiens OX=9606 GN=ATG7 PE=1 SV=1	645828	647939	451703	900278	686641	697135	731841	818598	661259	645155	645231	611795	1.07292e+06	966944	260141	568693
ATG9A_HUMAN	5	5	205.38	94387	Autophagy-related protein 9A OS=Homo sapiens OX=9606 GN=ATG9A PE=1 SV=3	89201	90174.7	101850	40407.5	254977	94173	148039	135232	52352.6	37351.3	157466	82918.2	146822	75878.3	81619.7	105650
ATIF1_HUMAN	4	4	198.57	12241	ATPase inhibitor, mitochondrial OS=Homo sapiens OX=9606 GN=ATP5IF1 PE=1 SV=1	1.98317e+06	1.90293e+06	534711	557549	1.26968e+06	669462	1.78353e+06	1.43732e+06	1.7181e+06	3.59187e+06	1.82601e+06	1.74356e+06	483839	371543	1.57353e+06	2.06178e+06
ATLA2_HUMAN;ATLA1_HUMAN	13	9	1160.54	66187	Atlastin-2 OS=Homo sapiens OX=9606 GN=ATL2 PE=1 SV=2	4.31525e+06	3.67974e+06	6.67634e+06	5.90255e+06	8.73063e+06	5.30749e+06	3.99078e+06	5.34412e+06	3.73233e+06	4.63836e+06	2.57834e+06	3.94754e+06	4.48097e+06	4.53876e+06	8.89232e+06	2.59173e+06
ATLA3_HUMAN	9	7	376.39	60503	Atlastin-3 OS=Homo sapiens OX=9606 GN=ATL3 PE=1 SV=1	731388	701527	614541	358418	666206	362756	778627	617998	960746	694991	652370	390034	693678	684852	449496	881058
ATP5H_HUMAN	25	25	1969.74	18480	ATP synthase subunit d, mitochondrial OS=Homo sapiens OX=9606 GN=ATP5PD PE=1 SV=3	1.58847e+08	3.04715e+08	1.81278e+08	8.56469e+07	7.99749e+07	8.54624e+07	1.533e+08	1.16241e+08	1.45193e+08	1.1907e+08	1.39838e+08	8.94946e+07	7.937e+07	8.98094e+07	1.09627e+08	4.04645e+08
ATP5I_HUMAN	8	8	502.81	7928	ATP synthase subunit e, mitochondrial OS=Homo sapiens OX=9606 GN=ATP5ME PE=1 SV=2	3.84376e+07	7.63981e+07	4.09303e+07	2.8643e+07	3.97703e+07	2.85039e+07	4.70833e+07	4.60852e+07	5.8811e+07	6.44514e+07	4.69639e+07	2.47048e+07	2.49845e+07	4.45489e+07	3.32973e+07	1.20086e+08
ATP5J_HUMAN	8	8	737.18	12580	ATP synthase-coupling factor 6, mitochondrial OS=Homo sapiens OX=9606 GN=ATP5PF PE=1 SV=1	2.73273e+07	3.43477e+07	2.24923e+07	1.10264e+07	1.74033e+07	1.36244e+07	1.61122e+07	1.24419e+07	2.85984e+07	2.89358e+07	3.13526e+07	1.9038e+07	1.10741e+07	9.08652e+06	1.39482e+07	3.51612e+07
ATP5L_HUMAN;AT5L2_HUMAN	8	8	808.2	11421	ATP synthase subunit g, mitochondrial OS=Homo sapiens OX=9606 GN=ATP5MG PE=1 SV=3	7.24784e+07	1.87296e+08	7.40352e+07	7.92703e+07	5.89837e+07	6.9496e+07	8.89977e+07	1.28126e+08	1.4155e+08	1.31898e+08	1.11765e+08	8.45477e+07	6.42529e+07	9.54208e+07	8.19216e+07	1.64426e+08
ATP5S_HUMAN	5	5	267.36	24850	ATP synthase subunit s, mitochondrial OS=Homo sapiens OX=9606 GN=DMAC2L PE=1 SV=3	1.73226e+06	1.83983e+06	1.53336e+06	856053	1.68238e+06	1.77123e+06	1.63064e+06	1.83691e+06	3.43196e+06	2.15549e+06	1.77255e+06	520362	1.48449e+06	886127	1.1466e+06	2.33038e+06
ATP6_HUMAN	2	2	128.83	24801	ATP synthase subunit a OS=Homo sapiens OX=9606 GN=MT-ATP6 PE=1 SV=1	2.50769e+07	4.95909e+07	1.47677e+07	2.35833e+07	1.88479e+07	2.30245e+07	3.02588e+07	2.84874e+07	3.71262e+07	4.7121e+07	3.8523e+07	2.6485e+07	1.84345e+07	2.20771e+07	497577	6.20217e+07
ATP8_HUMAN	4	4	157.71	7986	ATP synthase protein 8 OS=Homo sapiens OX=9606 GN=MT-ATP8 PE=1 SV=1	2.94802e+06	3.92428e+06	2.85685e+06	925337	3.4152e+06	2.03798e+06	2.29846e+06	4.17964e+06	4.40708e+06	3.53646e+06	2.33914e+06	1.22064e+06	1.05588e+06	1.2238e+06	2.28301e+06	8.28806e+06
ATP68_HUMAN	4	4	169.32	6658	ATP synthase subunit ATP5MJ, mitochondrial OS=Homo sapiens OX=9606 GN=ATP5MJ PE=1 SV=1	3.9978e+06	7.43522e+06	4.26181e+06	3.07496e+06	3.02115e+06	4.00161e+06	4.81117e+06	4.3945e+06	4.08242e+06	1.8018e+06	3.49609e+06	2.05474e+06	2.59307e+06	7.42097e+06	3.67927e+06	8.00871e+06
ATPA_HUMAN	55	55	5346.74	59714	ATP synthase subunit alpha, mitochondrial OS=Homo sapiens OX=9606 GN=ATP5F1A PE=1 SV=1	2.90949e+09	5.15433e+09	3.0084e+09	1.9967e+09	1.56311e+09	1.84961e+09	2.20908e+09	2.32674e+09	2.37444e+09	2.43407e+09	3.00426e+09	2.02695e+09	1.90898e+09	2.53553e+09	2.83994e+09	6.74472e+09
ATPB_HUMAN	50	50	6053.55	56525	ATP synthase subunit beta, mitochondrial OS=Homo sapiens OX=9606 GN=ATP5F1B PE=1 SV=3	3.01998e+09	5.65068e+09	3.17844e+09	2.93994e+09	2.03724e+09	2.15406e+09	2.74324e+09	2.85445e+09	3.18901e+09	2.98403e+09	4.17292e+09	2.5841e+09	2.75763e+09	3.12693e+09	2.82877e+09	7.49756e+09
ATPD_HUMAN	8	7	594.83	17479	ATP synthase subunit delta, mitochondrial OS=Homo sapiens OX=9606 GN=ATP5F1D PE=1 SV=2	7.55123e+07	1.12677e+08	6.98192e+07	5.23506e+07	4.79307e+07	4.92808e+07	6.35551e+07	7.96287e+07	9.93132e+07	7.78774e+07	1.01015e+08	7.30038e+07	5.87705e+07	5.88572e+07	6.13805e+07	1.27177e+08
ATPF1_HUMAN	12	12	569	36414	ATP synthase mitochondrial F1 complex assembly factor 1 OS=Homo sapiens OX=9606 GN=ATPAF1 PE=1 SV=1	1.1317e+06	1.48985e+06	1.65058e+06	733488	862766	318327	1.41231e+06	1.03725e+06	918251	848162	1.2345e+06	647347	660467	628908	783490	2.86282e+06
ATPF2_HUMAN	8	8	404.02	32752	ATP synthase mitochondrial F1 complex assembly factor 2 OS=Homo sapiens OX=9606 GN=ATPAF2 PE=1 SV=1	1.31825e+06	1.69445e+06	1.49234e+06	689527	585545	705765	1.36396e+06	1.14251e+06	1.00551e+06	745297	1.56743e+06	726386	594918	757657	866384	2.99643e+06
ATPG_HUMAN	22	22	1505.1	32975	ATP synthase subunit gamma, mitochondrial OS=Homo sapiens OX=9606 GN=ATP5F1C PE=1 SV=1	1.25794e+08	2.43226e+08	1.35365e+08	7.48558e+07	7.62648e+07	7.55936e+07	1.02186e+08	1.1199e+08	1.21615e+08	1.01302e+08	1.41934e+08	7.54951e+07	6.19471e+07	9.24156e+07	8.11938e+07	2.99166e+08
ATPK_HUMAN	3	3	261.89	10911	ATP synthase subunit f, mitochondrial OS=Homo sapiens OX=9606 GN=ATP5MF PE=1 SV=3	6.19981e+07	1.15191e+08	5.94844e+07	6.33565e+07	4.18803e+07	6.05448e+07	6.79347e+07	7.7814e+07	9.52024e+07	5.94864e+07	1.08928e+08	5.11579e+07	5.4432e+07	6.52634e+07	5.83593e+07	2.23095e+08
ATPMK_HUMAN	7	6	520.15	6453	ATP synthase membrane subunit K, mitochondrial OS=Homo sapiens OX=9606 GN=ATP5MK PE=1 SV=1	1.24826e+07	2.87588e+07	1.39797e+07	1.35146e+07	1.95389e+07	1.40021e+07	2.63157e+07	2.87754e+07	3.2708e+07	3.48454e+07	2.14738e+07	1.5192e+07	1.24216e+07	1.61986e+07	1.00047e+07	5.3035e+07
ATPO_HUMAN	27	27	2290.28	23263	ATP synthase subunit O, mitochondrial OS=Homo sapiens OX=9606 GN=ATP5PO PE=1 SV=1	2.37226e+08	4.51754e+08	2.39846e+08	1.37261e+08	1.30627e+08	1.24965e+08	2.12815e+08	1.73228e+08	2.0784e+08	1.86356e+08	2.2117e+08	1.31656e+08	1.22386e+08	1.55164e+08	1.44159e+08	4.80929e+08
ATRAP_HUMAN	2	2	63.46	17408	Type-1 angiotensin II receptor-associated protein OS=Homo sapiens OX=9606 GN=AGTRAP PE=1 SV=1	56006.5	18508.2	8732.64	24000.1	22987.6	41595.9	9990.87	92501.6	80697.6	14435.7	11595	55651.3	12936.5	3930.75	15728.6	68270.2
ATRIP_HUMAN	1	0	53.63	85783	ATR-interacting protein OS=Homo sapiens OX=9606 GN=ATRIP PE=1 SV=1
ATS10_HUMAN	1	1	25.2	120796	A disintegrin and metalloproteinase with thrombospondin motifs 10 OS=Homo sapiens OX=9606 GN=ADAMTS10 PE=1 SV=2	2272.92	1369.22	2516.21	0	114499	1343.03	396.347	1184.5	2923.69	2855.06	127.042	2143.89	346.059	125.199	0	1851.08
ATX2_HUMAN	1	1	47.25	140196	Ataxin-2 OS=Homo sapiens OX=9606 GN=ATXN2 PE=1 SV=2	24408.6	2105.69	7873.97	39346.3	921.576	0	0	10179.5	2122.05	17257.1	2543.63	4065.75	44010.5	4222.74	13959.7	35669.3
ATX2L_HUMAN	4	4	158.92	113304	Ataxin-2-like protein OS=Homo sapiens OX=9606 GN=ATXN2L PE=1 SV=2	47663.5	142827	22342.3	101571	72075	46904.6	166973	32471.6	92640.4	38206.4	279696	70220.2	140936	134434	128813	136356
ATX10_HUMAN	6	6	294.71	53455	Ataxin-10 OS=Homo sapiens OX=9606 GN=ATXN10 PE=1 SV=1	144188	230095	159287	366096	447344	439024	316047	355035	386651	302214	291250	461461	590250	89074.6	267753	345477
AUHM_HUMAN	10	10	487.9	35586	Methylglutaconyl-CoA hydratase, mitochondrial OS=Homo sapiens OX=9606 GN=AUH PE=1 SV=1	993656	3.23798e+06	1.36949e+06	497063	599418	280306	278938	1.03874e+06	1.61713e+06	932520	2.60949e+06	505885	435829	726965	604397	2.99322e+06
AXIN1_HUMAN	1	1	25.99	95576	Axin-1 OS=Homo sapiens OX=9606 GN=AXIN1 PE=1 SV=2	1226.44	920.142	494.152	168.308	1910.87	111.433	16172.9	2443.29	18375.1	0	1973.51	123.282	17185.5	57029.4	1028.48	508.634
B2L13_HUMAN	23	23	1734.16	52691	Bcl-2-like protein 13 OS=Homo sapiens OX=9606 GN=BCL2L13 PE=1 SV=1	2.03215e+07	2.5661e+07	2.67608e+07	2.3761e+07	3.54559e+07	2.74613e+07	2.63872e+07	3.01046e+07	3.35591e+07	1.89919e+07	5.311e+07	2.70884e+07	2.6765e+07	2.81737e+07	1.91923e+07	4.12623e+07
B2MG_HUMAN	1	1	75.11	13706	Beta-2-microglobulin OS=Homo sapiens OX=9606 GN=B2M PE=1 SV=1	618.117	125452	367797	347688	3052.86	258898	9650.43	3081.96	0	3345.66	442282	328.775	430446	371473	224846	19559
B3AT_HUMAN	41	41	3620.83	101727	Band 3 anion transport protein OS=Homo sapiens OX=9606 GN=SLC4A1 PE=1 SV=3	1.23582e+08	8.47831e+08	1.73884e+08	4.187e+08	9.65999e+08	2.70312e+08	1.7792e+08	2.52494e+08	1.25064e+08	2.38175e+08	2.85195e+08	1.0848e+08	3.86985e+08	5.82503e+08	1.55892e+08	4.06301e+08
B3GNL_HUMAN	1	1	32.2	40687	UDP-GlcNAc:betaGal beta-1,3-N-acetylglucosaminyltransferase-like protein 1 OS=Homo sapiens OX=9606 GN=B3GNTL1 PE=2 SV=2	72844	9163.63	224.456	220967	2639.34	1526.67	0	136.357	161448	2699.66	270.02	274.657	790.798	206.725	283.602	22.3533
BABA1_HUMAN	3	3	334.81	36537	BRISC and BRCA1-A complex member 1 OS=Homo sapiens OX=9606 GN=BABAM1 PE=1 SV=1	191304	186573	215595	162730	415461	363433	184742	136702	131759	359962	374176	423156	275520	283260	453635	206903
BABA2_HUMAN	2	2	88.44	43524	BRISC and BRCA1-A complex member 2 OS=Homo sapiens OX=9606 GN=BABAM2 PE=1 SV=2	239848	237488	28710.4	377463	420962	349969	274526	404067	330026	334229	684175	433704	375541	399338	228416	360330
BAF_HUMAN	5	5	533.72	10052	Barrier-to-autointegration factor OS=Homo sapiens OX=9606 GN=BANF1 PE=1 SV=1	1.29578e+07	9.5639e+06	1.45227e+07	7.50047e+06	1.2851e+07	1.79853e+07	9.70325e+06	1.09734e+07	1.59141e+07	1.04802e+07	5.93185e+06	7.5152e+06	1.10637e+07	1.04812e+07	1.79153e+07	1.27239e+07
BAG1_HUMAN	1	1	30.06	38755	BAG family molecular chaperone regulator 1 OS=Homo sapiens OX=9606 GN=BAG1 PE=1 SV=4	9530.7	66434.3	11272.2	16844.8	28970.1	11563.8	28973.9	18651.5	35138.7	26078.4	69812.2	34624	28780.7	16681.4	12340.4	78809.1
BAG2_HUMAN	4	4	217.59	23757	BAG family molecular chaperone regulator 2 OS=Homo sapiens OX=9606 GN=BAG2 PE=1 SV=1	236527	199294	397997	182671	314653	174138	323080	252776	322545	116962	240642	319044	190478	99868	372554	344359
BAG3_HUMAN	29	29	1885.08	61557	BAG family molecular chaperone regulator 3 OS=Homo sapiens OX=9606 GN=BAG3 PE=1 SV=3	2.33126e+07	2.89659e+07	2.32375e+07	2.10306e+07	2.64637e+07	1.84077e+07	2.35605e+07	2.27254e+07	2.95322e+07	1.66534e+07	3.59037e+07	3.24229e+07	3.82756e+07	1.27717e+07	2.42027e+07	1.72569e+07
BAG5_HUMAN	1	1	37.83	51168	BAG family molecular chaperone regulator 5 OS=Homo sapiens OX=9606 GN=BAG5 PE=1 SV=1	3029.98	12063.7	331.799	13947.4	35296.4	13286.2	306.325	49.9951	3353.92	8972.66	30480.1	485.18	0	13634.4	192.931	9036.78
BAG6_HUMAN	7	7	389.02	119334	Large proline-rich protein BAG6 OS=Homo sapiens OX=9606 GN=BAG6 PE=1 SV=2	289920	124511	431038	448503	45779.2	266112	19628.5	40561	49225	411829	71334.6	27556.1	835376	37055.2	615957	866659
BAP29_HUMAN	5	5	211.19	28302	B-cell receptor-associated protein 29 OS=Homo sapiens OX=9606 GN=BCAP29 PE=1 SV=2	73473	187109	504866	97098	375465	187191	142652	140528	44494.3	164578	108078	203605	47203.3	60151.8	244237	313450
BAP31_HUMAN	14	14	727.27	27974	B-cell receptor-associated protein 31 OS=Homo sapiens OX=9606 GN=BCAP31 PE=1 SV=3	2.3117e+06	3.01658e+06	3.11342e+06	2.08642e+06	1.8737e+06	1.50595e+06	2.84444e+06	1.68325e+06	1.48334e+06	2.29821e+06	1.56872e+06	2.88008e+06	808232	1.67104e+06	3.08919e+06	2.20362e+06
BASI_HUMAN	8	8	841.77	42174	Basigin OS=Homo sapiens OX=9606 GN=BSG PE=1 SV=2	6.18398e+06	1.22297e+07	5.03527e+06	7.80461e+06	1.12976e+07	6.92969e+06	8.89863e+06	8.84348e+06	1.09642e+07	1.10075e+07	1.15632e+07	1.1223e+07	1.09791e+07	1.70172e+07	5.99703e+06	1.39813e+07
BASP1_HUMAN	3	3	156.63	22680	Brain acid soluble protein 1 OS=Homo sapiens OX=9606 GN=BASP1 PE=1 SV=2	12681.4	302482	17323.4	12536.5	92153.2	18203.7	45557.8	30416.8	55655.9	38960.2	155288	25968.3	132378	21288.8	31465.1	17584.6
BAX_HUMAN	3	3	177.58	21171	Apoptosis regulator BAX OS=Homo sapiens OX=9606 GN=BAX PE=1 SV=1	941339	292021	974017	439067	880729	2.02817e+06	1.32565e+06	2.45681e+06	1.93184e+06	1.44717e+06	259167	3.17942e+06	561736	252692	405186	145397
BBC3_HUMAN	1	1	40.4	20520	Bcl-2-binding component 3, isoforms 1/2 OS=Homo sapiens OX=9606 GN=BBC3 PE=1 SV=1	126980	77438.4	74952.9	19051.7	53483.7	95535.9	7951.33	8159.28	97205.1	62434	59678.8	83741.4	10429.3	20107.2	169296	142651
BBX_HUMAN	1	0	28.44	105064	HMG box transcription factor BBX OS=Homo sapiens OX=9606 GN=BBX PE=1 SV=1
BCAM_HUMAN	16	16	1042.28	67363	Basal cell adhesion molecule OS=Homo sapiens OX=9606 GN=BCAM PE=1 SV=2	2.72776e+06	4.72831e+06	3.16999e+06	3.14153e+06	4.81779e+06	1.86441e+06	3.43799e+06	4.73308e+06	4.62279e+06	3.48444e+06	4.30149e+06	3.09968e+06	3.37679e+06	3.93053e+06	3.2432e+06	4.48727e+06
BCAR1_HUMAN	10	10	409.4	93314	Breast cancer anti-estrogen resistance protein 1 OS=Homo sapiens OX=9606 GN=BCAR1 PE=1 SV=2	466725	509327	455168	531295	437436	440596	603475	525954	551781	566413	1.01176e+06	646381	896958	498940	237451	559689
BCAS1_HUMAN	1	0	30.84	61671	Breast carcinoma-amplified sequence 1 OS=Homo sapiens OX=9606 GN=BCAS1 PE=1 SV=2
BCAS3_HUMAN	3	3	164.39	101172	BCAS3 microtubule associated cell migration factor OS=Homo sapiens OX=9606 GN=BCAS3 PE=1 SV=3	66689.4	119873	87872.3	93406.7	191463	92456.8	81415.6	76929.4	130967	85805.5	228290	144495	125867	96885.1	67520	170522
BCAT2_HUMAN	7	7	401.54	44259	Branched-chain-amino-acid aminotransferase, mitochondrial OS=Homo sapiens OX=9606 GN=BCAT2 PE=1 SV=2	734378	1.85889e+06	789733	429912	416491	502444	641940	762638	925528	720900	2.24894e+06	465204	903026	1.20427e+06	475025	2.52454e+06
BCCIP_HUMAN	2	2	99.08	35957	BRCA2 and CDKN1A-interacting protein OS=Homo sapiens OX=9606 GN=BCCIP PE=1 SV=1	2443.22	1600.92	868.551	46988.1	55683.1	60576.4	121.043	458.308	8254.03	42223.6	6136.1	21189.4	122675	44680.6	4784.4	30617.9
BCD1_HUMAN	1	1	31.23	53884	Box C/D snoRNA protein 1 OS=Homo sapiens OX=9606 GN=ZNHIT6 PE=1 SV=1	413249	15519	15887	36061.5	1.81872e+06	18623.2	267375	540619	482846	789584	282961	10321.3	7481.42	412128	400421	28146.3
BCDO2_HUMAN	11	11	623.76	65632	Carotenoid-cleaving dioxygenase, mitochondrial OS=Homo sapiens OX=9606 GN=BCO2 PE=1 SV=5	899279	3.26352e+06	668782	385157	622560	1.16274e+06	852438	2.36458e+06	1.15869e+06	1.73656e+06	1.75688e+06	383807	1.42309e+06	320199	368835	1.67197e+06
BCKD_HUMAN	5	5	278.55	46331	[3-methyl-2-oxobutanoate dehydrogenase [lipoamide]] kinase, mitochondrial OS=Homo sapiens OX=9606 GN=BCKDK PE=1 SV=2	167255	114743	270828	262309	513248	277665	780596	359346	1.11176e+06	985402	1.32861e+06	672407	293146	660980	777582	792240
BCL2_HUMAN	4	4	230.71	26249	Apoptosis regulator Bcl-2 OS=Homo sapiens OX=9606 GN=BCL2 PE=1 SV=2	1.31496e+06	427983	2.00182e+06	975319	799991	521171	2.32742e+06	952800	1.29355e+06	1.08798e+06	171108	1.61516e+06	856937	684470	1.7356e+06	549772
BCLF1_HUMAN	1	1	42.6	106059	Bcl-2-associated transcription factor 1 OS=Homo sapiens OX=9606 GN=BCLAF1 PE=1 SV=2	42797.7	4134.75	52002.3	48223.9	35240	43181	4249.7	14818.1	22144.8	53033.5	35959.4	22182	113304	26185.7	51009.3	8886.96
BCR_HUMAN	1	1	25.35	142730	Breakpoint cluster region protein OS=Homo sapiens OX=9606 GN=BCR PE=1 SV=2	1.02762e+06	693512	969274	1.59247e+06	1.68862e+06	1.11064e+06	2.15813e+06	1.49191e+06	2.02766e+06	1.4463e+06	750647	1.22248e+06	1.60225e+06	902402	667458	423211
BCS1_HUMAN	11	11	654.91	47504	Mitochondrial chaperone BCS1 OS=Homo sapiens OX=9606 GN=BCS1L PE=1 SV=1	558445	1.66987e+06	395435	818691	734491	799389	903078	1.03987e+06	1.64648e+06	854699	1.80752e+06	927799	856251	1.44777e+06	545647	1.98148e+06
BDH_HUMAN	12	12	637.73	38132	D-beta-hydroxybutyrate dehydrogenase, mitochondrial OS=Homo sapiens OX=9606 GN=BDH1 PE=1 SV=3	1.20068e+06	8.13597e+06	1.08659e+06	1.70144e+06	1.19408e+06	2.54765e+06	2.29257e+06	2.08935e+06	3.72276e+06	2.98044e+06	8.001e+06	1.703e+06	4.07948e+06	2.7695e+06	1.01364e+06	9.56878e+06
BEND7_HUMAN	1	0	38.65	57513	BEN domain-containing protein 7 OS=Homo sapiens OX=9606 GN=BEND7 PE=1 SV=2
BGH3_HUMAN	10	10	424.61	74634	Transforming growth factor-beta-induced protein ig-h3 OS=Homo sapiens OX=9606 GN=TGFBI PE=1 SV=1	1.12259e+06	1.37459e+06	1.2346e+06	1.08952e+06	3.07108e+06	1.11915e+06	1.15496e+06	1.95807e+06	2.12692e+06	1.57618e+06	2.15692e+06	890718	1.94784e+06	648403	752848	1.00853e+06
BI1_HUMAN	1	1	46.9	26520	Bax inhibitor 1 OS=Homo sapiens OX=9606 GN=TMBIM6 PE=1 SV=2	140009	348.487	105897	108883	0	180428	143423	165200	108324	93640.3	62055.7	78031.6	98799.7	41153.7	20852.6	115303
BICD2_HUMAN	2	1	63.77	93476	Protein bicaudal D homolog 2 OS=Homo sapiens OX=9606 GN=BICD2 PE=1 SV=1	983721	10343.7	76071.6	0	30429.5	470813	0	8514.71	554721	73419	372553	0	0	265420	24960.9	695712
BID_HUMAN	1	1	98.38	21981	BH3-interacting domain death agonist OS=Homo sapiens OX=9606 GN=BID PE=1 SV=1	74684.1	150043	69692.2	103143	34343.8	38180.4	27435.2	52937.2	50059.6	83397.9	103786	5672.01	79695.2	18174.8	44926.7	89202.2
BIEA_HUMAN	11	11	582.1	33407	Biliverdin reductase A OS=Homo sapiens OX=9606 GN=BLVRA PE=1 SV=2	2.47371e+06	3.06623e+06	3.00844e+06	2.63681e+06	3.56238e+06	3.38368e+06	2.29146e+06	2.02153e+06	4.65072e+06	2.86141e+06	3.75017e+06	2.63646e+06	3.61114e+06	2.81291e+06	3.71539e+06	3.83998e+06
BIN1_HUMAN;AMPH_HUMAN	45	45	4100.82	64659	Myc box-dependent-interacting protein 1 OS=Homo sapiens OX=9606 GN=BIN1 PE=1 SV=1	4.96938e+08	4.54035e+08	6.96453e+08	5.01637e+08	9.27726e+08	6.96303e+08	5.43215e+08	7.56667e+08	6.27911e+08	5.58758e+08	4.6946e+08	4.97134e+08	4.24872e+08	5.97753e+08	6.44537e+08	4.98275e+08
BIN2_HUMAN	7	5	320.62	61837	Bridging integrator 2 OS=Homo sapiens OX=9606 GN=BIN2 PE=1 SV=3	11066.6	945584	13944.3	72337.3	18655.3	14193	20572.4	42105.9	37015.1	52230.6	62550.7	15844	32199.5	52922.6	10575.5	177402
BIP_HUMAN;UTS2_HUMAN	46	43	4243.91	72288	Endoplasmic reticulum chaperone BiP OS=Homo sapiens OX=9606 GN=HSPA5 PE=1 SV=2	1.11006e+08	1.32909e+08	1.05167e+08	1.19525e+08	1.65344e+08	1.08457e+08	1.18516e+08	1.44416e+08	1.18604e+08	9.72667e+07	1.33823e+08	1.21816e+08	1.53884e+08	9.91585e+07	1.01619e+08	1.22823e+08
BIRC1_HUMAN	1	1	30.65	159479	Baculoviral IAP repeat-containing protein 1 OS=Homo sapiens OX=9606 GN=NAIP PE=1 SV=3	312825	179012	271589	90268.7	429558	1.74234e+06	338453	142401	360122	1.08348e+06	285739	90610.7	150878	441718	48403.3	186612
BL1S1_HUMAN	2	2	69.07	17252	Biogenesis of lysosome-related organelles complex 1 subunit 1 OS=Homo sapiens OX=9606 GN=BLOC1S1 PE=1 SV=2	29695.4	4605.05	34342.2	23332.7	4187.09	33961.2	20800.8	12868.9	13116.6	27052.6	38295.2	18802.4	42216	5819.41	1447.23	20547
BLMH_HUMAN	3	3	153.47	52528	Bleomycin hydrolase OS=Homo sapiens OX=9606 GN=BLMH PE=1 SV=1	667273	648640	675574	656335	464612	518586	645059	536038	310780	662213	718548	479940	947052	329448	386739	487764
BLVRB_HUMAN	16	16	1842.69	22105	Flavin reductase (NADPH) OS=Homo sapiens OX=9606 GN=BLVRB PE=1 SV=3	1.22417e+08	1.83098e+08	1.49465e+08	1.07816e+08	1.9672e+08	9.41853e+07	1.10417e+08	9.42588e+07	1.26106e+08	1.11829e+08	9.67559e+07	1.00814e+08	9.89217e+07	1.03868e+08	1.26596e+08	1.69295e+08
BMP15_HUMAN	1	0	27.91	45026	Bone morphogenetic protein 15 OS=Homo sapiens OX=9606 GN=BMP15 PE=1 SV=2
BNIP3_HUMAN	3	3	151.48	21528	BCL2/adenovirus E1B 19 kDa protein-interacting protein 3 OS=Homo sapiens OX=9606 GN=BNIP3 PE=1 SV=4	93291.2	118953	156322	123070	138738	250715	67225.7	165077	194608	75130.5	14511.7	18626.2	181792	115356	8387.78	101867
BOLA2_HUMAN	4	4	265.18	10110	BolA-like protein 2 OS=Homo sapiens OX=9606 GN=BOLA2 PE=1 SV=1	1.39411e+06	1.54371e+06	1.07653e+06	1.20219e+06	213811	1.03456e+06	776287	1.06394e+06	815258	1.62644e+06	1.30482e+06	1.51955e+06	920864	1.55001e+06	1.5708e+06	1.13977e+06
BPHL_HUMAN	3	3	144.19	32522	Valacyclovir hydrolase OS=Homo sapiens OX=9606 GN=BPHL PE=1 SV=1	280060	170579	340191	111884	297550	127988	283058	413173	473190	428585	726615	233596	162136	223331	111887	1.31209e+06
BPI_HUMAN	2	1	65.2	53865	Bactericidal permeability-increasing protein OS=Homo sapiens OX=9606 GN=BPI PE=1 SV=4	3461.7	192463	789.828	3384.52	6519.91	3261.02	2598.34	6155.73	1612.51	2737.49	2914.29	2007.72	2976.2	3060.64	4475.12	8972.97
BPL1_HUMAN	10	10	429.28	80709	Biotin--protein ligase OS=Homo sapiens OX=9606 GN=HLCS PE=1 SV=1	387311	302618	411402	641643	301132	512863	560567	511779	529185	283005	460290	552971	471662	213517	109526	249773
BPNT1_HUMAN	5	5	268.32	33371	3'(2'),5'-bisphosphate nucleotidase 1 OS=Homo sapiens OX=9606 GN=BPNT1 PE=1 SV=1	391008	236796	272224	401997	669722	571207	332734	376448	779116	407792	366816	317720	509674	816507	498687	599412
BRCC3_HUMAN	2	2	113.96	36049	Lys-63-specific deubiquitinase BRCC36 OS=Homo sapiens OX=9606 GN=BRCC3 PE=1 SV=2	57555.1	9839.39	10688.2	0	89.4497	1095.09	37257.8	24929.3	31352	32854.2	98265.7	22013.2	0	13882	39338.5	52813.7
BRD3_HUMAN	2	2	68.24	79492	Bromodomain-containing protein 3 OS=Homo sapiens OX=9606 GN=BRD3 PE=1 SV=1	440839	394064	13746.8	19762	38856.9	23819.4	7525.97	193412	49743.2	274305	28201.5	229781	37598.7	24453.2	9648.55	105617
BRE1B_HUMAN	3	1	88.75	113609	E3 ubiquitin-protein ligase BRE1B OS=Homo sapiens OX=9606 GN=RNF40 PE=1 SV=5	706.942	24.3118	4118.25	0	6544.76	950.061	691.073	0	0	2017.83	7144.34	1741.2	5269.79	2640.85	0	375.708
BRI3B_HUMAN	1	1	49.81	27818	BRI3-binding protein OS=Homo sapiens OX=9606 GN=BRI3BP PE=1 SV=1	0	0	0	67.4927	0	622.878	0	0	0	0	9152.54	0	0	0	0	0
BRK1_HUMAN	1	1	34.5	8739	Protein BRICK1 OS=Homo sapiens OX=9606 GN=BRK1 PE=1 SV=1	0	58672	0	112.352	6346.48	3829.74	0	413.209	0	28.5469	85.1624	0	43.147	51.2368	0	0
BRME1_HUMAN	1	1	34.93	69514	Break repair meiotic recombinase recruitment factor 1 OS=Homo sapiens OX=9606 GN=BRME1 PE=1 SV=2	594522	723458	919348	573429	818953	400373	501348	459887	427823	539915	1.01555e+06	575689	846574	567668	1.50402e+06	506706
BROX_HUMAN	7	7	322.51	46447	BRO1 domain-containing protein BROX OS=Homo sapiens OX=9606 GN=BROX PE=1 SV=1	523296	356359	451559	1.54824e+06	1.35257e+06	1.1371e+06	1.09494e+06	947914	971862	1.16074e+06	1.258e+06	1.13561e+06	2.16445e+06	1.26684e+06	1.12146e+06	846004
BRPF3_HUMAN	1	1	34.54	135660	Bromodomain and PHD finger-containing protein 3 OS=Homo sapiens OX=9606 GN=BRPF3 PE=1 SV=2	3754.97	9296.59	7816.61	88.5253	1440.78	1290.35	30856	5402.09	9691.86	8968.45	14541.6	2486.4	17450	5411.74	1785.21	14020
BSDC1_HUMAN	1	1	26.25	47134	BSD domain-containing protein 1 OS=Homo sapiens OX=9606 GN=BSDC1 PE=1 SV=1	5797.71	7179.74	1138.7	7459.12	492.005	9803.63	9089.77	8917.6	734.255	12107.4	521.667	3135.09	0	0	624.974	0
BST2_HUMAN	2	2	102.45	19756	Bone marrow stromal antigen 2 OS=Homo sapiens OX=9606 GN=BST2 PE=1 SV=1	104226	268350	119219	11905.3	13037.9	30174	21371	100588	162148	126279	96532.2	55450.5	13696.1	207397	43326.4	120260
BT3L4_HUMAN	7	7	338.69	17260	Transcription factor BTF3 homolog 4 OS=Homo sapiens OX=9606 GN=BTF3L4 PE=1 SV=1	1.60739e+06	1.10786e+06	2.0134e+06	1.82993e+06	1.32237e+06	2.20832e+06	2.04168e+06	1.4214e+06	2.04109e+06	950378	2.55524e+06	858726	3.11964e+06	1.17272e+06	533578	2.35196e+06
BTD_HUMAN	2	2	120.54	61093	Biotinidase OS=Homo sapiens OX=9606 GN=BTD PE=1 SV=2	147937	83380.7	150539	178750	169884	162735	203304	229066	118937	159690	151160	95970.1	148631	83788.7	203183	142620
BTF3_HUMAN	5	5	319.46	22154	Transcription factor BTF3 OS=Homo sapiens OX=9606 GN=BTF3 PE=1 SV=1	1.83802e+06	1.46021e+06	2.218e+06	1.81557e+06	1.19994e+06	1.44584e+06	1.0469e+06	1.13134e+06	1.90522e+06	1.68361e+06	2.374e+06	2.12334e+06	1.73656e+06	1.00069e+06	1.5562e+06	2.3333e+06
BTNL9_HUMAN	3	3	109.51	59679	Butyrophilin-like protein 9 OS=Homo sapiens OX=9606 GN=BTNL9 PE=1 SV=1	118175	186528	107697	115354	131507	72002.7	132952	331646	180582	166558	1.17416e+06	94992.1	755276	80792.6	6871.48	189291
BUB3_HUMAN	3	3	112.23	37131	Mitotic checkpoint protein BUB3 OS=Homo sapiens OX=9606 GN=BUB3 PE=1 SV=1	51770.2	30057.6	65157.9	28756	72843.8	49800.1	24802.2	52993.2	86359.9	68972.3	11938.4	24845.9	13685.2	36397.7	80116	75212.7
BWNIN_HUMAN	3	3	114.13	8017	Protein BRAWNIN OS=Homo sapiens OX=9606 GN=BRAWNIN PE=1 SV=2	205971	319229	221319	145328	98231.8	234604	306584	228866	183094	555839	405895	194337	113288	151548	45332.1	33885.7
C1QB_HUMAN	2	2	83.18	26704	Complement C1q subcomponent subunit B OS=Homo sapiens OX=9606 GN=C1QB PE=1 SV=3	12095	86662.2	50601.1	9080.91	27455.8	17702.6	36614	5994.86	8010.55	17245.5	73268.6	16361	13409.1	6801.18	15541.5	64646.2
C1QBP_HUMAN	5	5	428.84	31343	Complement component 1 Q subcomponent-binding protein, mitochondrial OS=Homo sapiens OX=9606 GN=C1QBP PE=1 SV=1	1.19419e+07	1.29125e+07	1.14977e+07	5.30458e+06	1.22205e+07	1.01598e+07	1.55703e+07	1.58104e+07	1.66267e+07	8.79474e+06	1.12809e+07	8.23153e+06	6.4117e+06	7.45353e+06	1.24581e+07	1.97873e+07
C1QC_HUMAN	1	1	54.66	25757	Complement C1q subcomponent subunit C OS=Homo sapiens OX=9606 GN=C1QC PE=1 SV=3	219.592	5664.35	63346.5	72019.6	803.046	0	0	20374.4	30595.1	8365.15	47395.7	0	6039.03	18754.3	16661.2	0
C1QR1_HUMAN;PCS1N_HUMAN	3	3	129.82	68515	Complement component C1q receptor OS=Homo sapiens OX=9606 GN=CD93 PE=1 SV=3	132179	252920	19574.2	82754.9	16030.5	62577.2	268017	157374	220343	184687	672431	169283	239360	195067	14742	181800
C1R_HUMAN	6	5	242.52	80067	Complement C1r subcomponent OS=Homo sapiens OX=9606 GN=C1R PE=1 SV=2	150444	404471	156853	225708	206497	296782	425738	285744	402691	307830	517500	440973	187772	391980	314945	428334
C1RL_HUMAN	2	1	77.24	53464	Complement C1r subcomponent-like protein OS=Homo sapiens OX=9606 GN=C1RL PE=1 SV=2	12511.6	17617.5	4705.8	21421.3	2618.24	2899.73	27842.3	17666	20165.2	17572.4	26188.4	23658.3	21372.6	2202.76	55057.2	10883.7
C1S_HUMAN	7	7	323.84	76635	Complement C1s subcomponent OS=Homo sapiens OX=9606 GN=C1S PE=1 SV=1	410424	827885	404650	420203	264912	513618	736039	476397	748191	664381	430762	337055	219774	308939	699000	536337
C1TC_HUMAN;C1TM_HUMAN	46	44	3140.62	101467	C-1-tetrahydrofolate synthase, cytoplasmic OS=Homo sapiens OX=9606 GN=MTHFD1 PE=1 SV=4	3.54072e+07	5.56677e+07	5.21522e+07	5.30809e+07	7.66909e+07	3.76274e+07	4.3726e+07	4.5427e+07	7.50343e+07	4.55618e+07	1.05895e+08	5.97643e+07	8.76175e+07	6.81057e+07	2.84785e+07	4.88065e+07
C2C2L_HUMAN	1	1	47.84	76134	Phospholipid transfer protein C2CD2L OS=Homo sapiens OX=9606 GN=C2CD2L PE=1 SV=3	4913.55	14371.2	1.5769	57.9224	0	4272.48	0	9777.94	0	5018.17	35162.1	9995.03	17.6695	12880.3	3.01513	34455.4
C2CD3_HUMAN	1	1	33.66	260226	C2 domain-containing protein 3 OS=Homo sapiens OX=9606 GN=C2CD3 PE=1 SV=4	2323.68	446.264	1021.37	0	0	217.256	18349.7	0	4301	2845.32	1293.16	0	817.199	5459.31	881.38	0
C2CD5_HUMAN	1	0	34.96	110377	C2 domain-containing protein 5 OS=Homo sapiens OX=9606 GN=C2CD5 PE=1 SV=1
C2D1A_HUMAN	13	13	658.5	103998	Coiled-coil and C2 domain-containing protein 1A OS=Homo sapiens OX=9606 GN=CC2D1A PE=1 SV=1	584425	585161	515450	1.28262e+06	925576	706726	868294	528098	1.15686e+06	470783	1.32423e+06	653800	966585	603765	261449	582828
C2D1B_HUMAN	8	8	375.85	94166	Coiled-coil and C2 domain-containing protein 1B OS=Homo sapiens OX=9606 GN=CC2D1B PE=1 SV=1	947700	1.02421e+06	776323	1.26889e+06	1.0641e+06	798193	765068	846508	1.31338e+06	774895	2.29998e+06	1.2298e+06	1.58615e+06	1.10617e+06	631675	1.07938e+06
C4BPA_HUMAN	3	3	174.55	66989	C4b-binding protein alpha chain OS=Homo sapiens OX=9606 GN=C4BPA PE=1 SV=2	112920	377319	198038	170736	138898	69984.6	164903	97459.5	168523	126580	294373	123878	207283	211601	69495.3	460950
C10_HUMAN	1	1	26.36	13170	Protein C10 OS=Homo sapiens OX=9606 GN=C12orf57 PE=1 SV=1	1111.2	1096.07	1927.5	9360.51	0	2304.96	0	7468.15	0	1954.78	0	0	9392.4	4921.72	0	1642.11
C19L1_HUMAN	1	1	35.15	60581	CWF19-like protein 1 OS=Homo sapiens OX=9606 GN=CWF19L1 PE=1 SV=2	326.869	0	942.577	690.734	149.868	136.396	2173.1	6179.35	815.54	1698.33	1254.82	84.9057	4971.84	0	0	0
C56D2_HUMAN	1	1	50.58	23958	Transmembrane reductase CYB561D2 OS=Homo sapiens OX=9606 GN=CYB561D2 PE=1 SV=1	10671.6	1207.45	26934.8	29370.8	39451.7	22016.1	58159.4	30131.6	5235.59	102.935	52753.9	4856.22	19318.2	120107	0	12886.1
C99L2_HUMAN	1	1	43.43	27969	CD99 antigen-like protein 2 OS=Homo sapiens OX=9606 GN=CD99L2 PE=1 SV=1	49716.6	32096.6	42817.6	44386.4	184264	51309.6	77825.1	15405.3	150945	43639.7	109504	46392.3	137993	48341.3	75754.5	47551.2
C560_HUMAN	4	4	173.41	18598	Succinate dehydrogenase cytochrome b560 subunit, mitochondrial OS=Homo sapiens OX=9606 GN=SDHC PE=1 SV=1	3.56927e+06	4.05497e+06	3.25409e+06	3.34825e+06	2.5254e+06	3.85782e+06	3.50344e+06	6.83338e+06	5.60463e+06	5.88698e+06	5.95295e+06	3.62946e+06	2.67865e+06	3.97957e+06	2.95931e+06	5.64815e+06
CA2D1_HUMAN;CA2D2_HUMAN	43	42	3578.21	124490	Voltage-dependent calcium channel subunit alpha-2/delta-1 OS=Homo sapiens OX=9606 GN=CACNA2D1 PE=1 SV=3	9.11483e+07	6.81803e+07	9.18056e+07	1.11525e+08	9.7693e+07	9.35702e+07	8.96752e+07	7.6348e+07	7.88162e+07	7.57179e+07	9.96809e+07	1.11298e+08	1.20407e+08	1.08019e+08	9.13809e+07	6.10022e+07
CA050_HUMAN	1	1	31.37	21863	Uncharacterized protein C1orf50 OS=Homo sapiens OX=9606 GN=C1orf50 PE=1 SV=2	1013.33	871.378	6107.46	550.767	47092.5	1443.17	6144.23	20651.7	1974.17	2535.7	45947.4	1235.07	595.659	2335.36	4727.04	558.93
CA141_HUMAN	1	0	31.14	46106	Uncharacterized protein C1orf141 OS=Homo sapiens OX=9606 GN=C1orf141 PE=2 SV=1
CAB39_HUMAN	19	16	1041.83	39844	Calcium-binding protein 39 OS=Homo sapiens OX=9606 GN=CAB39 PE=1 SV=1	6.11677e+06	5.04917e+06	7.23832e+06	6.85652e+06	1.09128e+07	9.98359e+06	4.78009e+06	8.67817e+06	6.97218e+06	7.31149e+06	6.90887e+06	8.59285e+06	6.03534e+06	7.85874e+06	8.23427e+06	5.56679e+06
CAB45_HUMAN	1	1	28.45	41780	45 kDa calcium-binding protein OS=Homo sapiens OX=9606 GN=SDF4 PE=1 SV=1	906.793	80450.8	2846.42	14822	122671	1898.04	7243.81	15540.8	2299.32	30722.6	6226.71	1482.38	4957.15	2927.95	15634.3	3361.38
CAC1S_HUMAN;CAC1C_HUMAN;CAC1D_HUMAN;CAC1F_HUMAN	18	18	1045.63	212212	Voltage-dependent L-type calcium channel subunit alpha-1S OS=Homo sapiens OX=9606 GN=CACNA1S PE=1 SV=4	640337	348032	1.39364e+06	2.82883e+06	590732	2.70609e+06	476570	376958	407789	2.58197e+06	630116	730775	2.41113e+06	632058	6.31035e+06	3.90013e+06
CACB1_HUMAN;CACB2_HUMAN;CACB4_HUMAN;CACB3_HUMAN	18	18	1256.02	65673	Voltage-dependent L-type calcium channel subunit beta-1 OS=Homo sapiens OX=9606 GN=CACNB1 PE=1 SV=3	4.1547e+07	2.58482e+07	4.43189e+07	4.3042e+07	4.3664e+07	5.58487e+07	3.96414e+07	4.55254e+07	3.0593e+07	4.07487e+07	2.51369e+07	3.72376e+07	3.62586e+07	3.25749e+07	7.33886e+07	2.70635e+07
CACO1_HUMAN	6	5	229.63	77289	Calcium-binding and coiled-coil domain-containing protein 1 OS=Homo sapiens OX=9606 GN=CALCOCO1 PE=1 SV=2	55161.9	144649	12131.3	44775.1	43945	4893	81047.4	152200	106874	44056	85939	68573	64904.6	56612.1	17008.4	32198.7
CACO2_HUMAN	3	3	100.51	52221	Calcium-binding and coiled-coil domain-containing protein 2 OS=Homo sapiens OX=9606 GN=CALCOCO2 PE=1 SV=1	105600	97273.6	12261.8	23494.9	20911.9	31671	113606	168101	76354.5	95611.3	33111.9	125413	13974	85001.3	113805	151837
CACP_HUMAN	41	41	2937.51	70812	Carnitine O-acetyltransferase OS=Homo sapiens OX=9606 GN=CRAT PE=1 SV=5	1.73476e+08	2.43042e+08	2.04842e+08	1.87954e+08	1.82943e+08	1.20607e+08	2.45782e+08	2.28088e+08	2.34661e+08	1.67937e+08	2.7182e+08	1.18328e+08	1.82812e+08	1.22279e+08	2.21487e+08	3.84434e+08
CAD13_HUMAN	14	14	1085.1	78238	Cadherin-13 OS=Homo sapiens OX=9606 GN=CDH13 PE=1 SV=1	1.51952e+07	2.13982e+07	1.83346e+07	2.53131e+07	2.86355e+07	1.09764e+07	1.28221e+07	2.25448e+07	2.77105e+07	1.20476e+07	3.69012e+07	2.25244e+07	2.44863e+07	1.46117e+07	1.34156e+07	1.84284e+07
CAD15_HUMAN	4	4	198.95	88861	Cadherin-15 OS=Homo sapiens OX=9606 GN=CDH15 PE=1 SV=1	108983	29845	17062.9	20190.5	35070	5.43515	17660.5	119807	69829.5	40953.6	163276	104513	82350.7	39399.8	0	28154.5
CADH5_HUMAN	6	6	285.53	87474	Cadherin-5 OS=Homo sapiens OX=9606 GN=CDH5 PE=1 SV=5	322159	397824	337451	394400	563957	243740	416155	460958	801824	383548	1.01951e+06	386947	530079	395438	272171	483764
CADH6_HUMAN	1	1	29.1	88254	Cadherin-6 OS=Homo sapiens OX=9606 GN=CDH6 PE=1 SV=1	832.68	1905.53	776.208	12683.1	1584.95	14576.8	5773.8	36318.1	18630.7	3238.89	31001.9	17506.4	44352	876.189	622.223	1420.3
CAF17_HUMAN	10	10	698.15	38131	Putative transferase CAF17, mitochondrial OS=Homo sapiens OX=9606 GN=IBA57 PE=1 SV=1	2.41888e+06	1.87531e+06	1.09551e+06	1.20456e+06	1.87105e+06	2.06994e+06	2.44785e+06	2.93036e+06	2.52158e+06	2.20075e+06	3.44819e+06	2.44144e+06	2.22515e+06	2.40781e+06	2.71905e+06	5.26233e+06
CAH1_HUMAN	16	16	1747.82	28852	Carbonic anhydrase 1 OS=Homo sapiens OX=9606 GN=CA1 PE=1 SV=2	1.6925e+08	6.68473e+08	1.98888e+08	2.63487e+08	5.06948e+08	2.29392e+08	2.3527e+08	2.30765e+08	1.5644e+08	4.21743e+08	2.3683e+08	1.3384e+08	2.23386e+08	4.3914e+08	2.29299e+08	4.42678e+08
CAH2_HUMAN	19	19	1632.97	29228	Carbonic anhydrase 2 OS=Homo sapiens OX=9606 GN=CA2 PE=1 SV=2	1.67343e+08	1.78761e+08	2.32949e+08	1.24266e+08	1.5814e+08	1.17443e+08	1.92951e+08	1.22902e+08	1.20173e+08	1.23592e+08	1.32742e+08	9.4884e+07	9.752e+07	1.31842e+08	1.18032e+08	1.72661e+08
CAH3_HUMAN	38	38	2976.19	29539	Carbonic anhydrase 3 OS=Homo sapiens OX=9606 GN=CA3 PE=1 SV=3	1.46092e+10	7.92971e+09	9.12245e+09	7.43406e+09	6.14939e+09	1.2631e+10	1.83045e+10	9.3896e+09	6.97747e+09	4.52172e+09	8.67869e+09	5.99938e+09	8.83075e+09	5.61125e+09	1.16891e+10	5.96796e+09
CAH4_HUMAN	5	4	200.52	35010	Carbonic anhydrase 4 OS=Homo sapiens OX=9606 GN=CA4 PE=1 SV=2	69467.7	495213	39252.8	3613.6	22997.2	23791.1	30382.3	99426.5	110453	107713	28940.1	68427.7	18168.4	49147.8	12306.7	160308
CAH14_HUMAN	3	3	128.26	37644	Carbonic anhydrase 14 OS=Homo sapiens OX=9606 GN=CA14 PE=1 SV=1	82585.7	126324	191559	458889	287513	249258	179104	118282	579614	394885	106603	231333	222411	68792.6	503643	453893
CALCA_HUMAN	1	1	31.55	13890	Calcitonin gene-related peptide 1 OS=Homo sapiens OX=9606 GN=CALCA PE=1 SV=4	65717.9	4323.36	62590.1	1287.86	18998.3	62455.7	15895.7	11723.7	9553.79	12573.7	0	7278.46	46870.1	1554.5	3057.84	102250
CALD1_HUMAN	26	26	1797.66	93175	Caldesmon OS=Homo sapiens OX=9606 GN=CALD1 PE=1 SV=3	5.80001e+06	1.34343e+07	7.67397e+06	7.94272e+06	7.63928e+06	4.57219e+06	1.04314e+07	8.80744e+06	1.43885e+07	7.40886e+06	1.50859e+07	5.42589e+06	1.29262e+07	4.94214e+06	6.06347e+06	9.49284e+06
CALL5_HUMAN	3	3	224.71	15883	Calmodulin-like protein 5 OS=Homo sapiens OX=9606 GN=CALML5 PE=1 SV=2	23478.9	69517.4	351242	4663.72	232706	46947.9	3479.65	79093.5	58364.2	1080.99	49351.3	3893.48	506.426	444.939	290.432	624887
CALM1_HUMAN;CALL3_HUMAN	15	13	1066.2	16827	Calmodulin-1 OS=Homo sapiens OX=9606 GN=CALM1 PE=1 SV=1	3.87879e+07	3.93888e+07	3.97095e+07	3.1961e+07	3.27409e+07	2.72491e+07	3.45019e+07	2.37473e+07	3.24176e+07	2.5926e+07	2.83243e+07	4.33249e+07	3.90994e+07	3.26034e+07	4.52817e+07	3.08215e+07
CALR_HUMAN	17	17	1523.08	48112	Calreticulin OS=Homo sapiens OX=9606 GN=CALR PE=1 SV=1	5.57336e+07	6.11287e+07	6.52247e+07	5.57055e+07	9.27875e+07	6.04545e+07	7.42561e+07	6.73974e+07	6.37027e+07	7.02329e+07	4.52408e+07	5.57264e+07	6.13898e+07	5.02901e+07	7.95545e+07	5.28163e+07
CALU_HUMAN	15	15	1075.01	37084	Calumenin OS=Homo sapiens OX=9606 GN=CALU PE=1 SV=2	2.66449e+06	3.76439e+06	2.86999e+06	5.22163e+06	3.6758e+06	5.15444e+06	6.1177e+06	4.99798e+06	5.47913e+06	6.15187e+06	8.80877e+06	5.61041e+06	8.02216e+06	8.67279e+06	4.83055e+06	6.20784e+06
CALX_HUMAN	40	40	2557.48	67526	Calnexin OS=Homo sapiens OX=9606 GN=CANX PE=1 SV=2	5.09278e+07	6.50334e+07	4.91892e+07	5.66941e+07	6.4874e+07	5.22401e+07	6.42926e+07	6.50443e+07	5.84814e+07	4.52103e+07	8.67693e+07	6.90572e+07	7.03693e+07	7.21897e+07	3.94723e+07	5.2723e+07
CAMLG_HUMAN	1	1	52.44	32932	Guided entry of tail-anchored proteins factor CAMLG OS=Homo sapiens OX=9606 GN=CAMLG PE=1 SV=1	25591.8	15303.3	17123.5	10073.4	7893.07	14769.9	29030.2	41983.5	23221.7	36337.4	32284.8	25683.3	2635.27	1070.28	32895.5	30997.4
CAMP_HUMAN	1	1	57.1	19289	Cathelicidin antimicrobial peptide OS=Homo sapiens OX=9606 GN=CAMP PE=1 SV=1	4008.72	252856	21904.1	1994.43	788.316	3603.69	52928	5939.94	8470.51	46682.5	1595.82	1384.06	34045.8	1778.63	34480	1502.62
CAMP2_HUMAN	1	1	26.02	167984	Calmodulin-regulated spectrin-associated protein 2 OS=Homo sapiens OX=9606 GN=CAMSAP2 PE=1 SV=3	3.68612e+06	465646	3.07107e+07	3.3217e+07	1.17085e+06	1.84516e+07	1.80646e+07	1.49224e+07	1.78712e+06	1.49735e+07	2.35507e+06	1.72764e+07	1.01836e+07	1.62824e+07	2.16193e+07	1.30573e+06
CAN1_HUMAN	43	43	2725.99	81838	Calpain-1 catalytic subunit OS=Homo sapiens OX=9606 GN=CAPN1 PE=1 SV=1	7.00283e+07	6.84782e+07	6.59232e+07	8.38741e+07	1.22637e+08	8.47159e+07	7.0788e+07	7.25869e+07	7.30212e+07	5.99096e+07	8.06585e+07	7.65285e+07	8.16238e+07	7.01077e+07	6.77343e+07	6.57534e+07
CAN2_HUMAN	33	32	1998.14	79945	Calpain-2 catalytic subunit OS=Homo sapiens OX=9606 GN=CAPN2 PE=1 SV=6	2.09567e+07	1.64191e+07	2.30571e+07	1.94024e+07	3.30536e+07	2.38816e+07	2.36747e+07	2.40316e+07	2.61306e+07	1.55088e+07	2.53298e+07	2.02708e+07	2.65374e+07	2.53253e+07	9.47442e+06	2.19369e+07
CAN3_HUMAN	40	40	3226.53	94194	Calpain-3 OS=Homo sapiens OX=9606 GN=CAPN3 PE=1 SV=2	7.27184e+07	5.25476e+07	6.41229e+07	3.33911e+07	6.84922e+07	5.40986e+07	3.65304e+07	5.91424e+07	5.41963e+07	5.0391e+07	3.82152e+07	3.95887e+07	4.82061e+07	2.93813e+07	4.46872e+07	4.56988e+07
CAN5_HUMAN	1	1	43.52	73123	Calpain-5 OS=Homo sapiens OX=9606 GN=CAPN5 PE=1 SV=2	67531.9	145861	41063	53802.4	77174.7	55915.8	46362.5	52641	58147.7	48103	62240.2	24742.6	73482	23287.5	519024	91480.2
CAN7_HUMAN	9	9	501.16	92594	Calpain-7 OS=Homo sapiens OX=9606 GN=CAPN7 PE=1 SV=1	642023	921836	582350	471437	683626	624992	890651	669584	1.10234e+06	1.18035e+06	684046	623204	658738	500063	546071	592802
CANB1_HUMAN;CANB2_HUMAN	6	6	525.74	19288	Calcineurin subunit B type 1 OS=Homo sapiens OX=9606 GN=PPP3R1 PE=1 SV=2	2.75945e+06	1.07953e+06	3.26102e+06	1.82325e+06	1.9673e+06	1.94753e+06	1.75798e+06	2.00817e+06	2.70487e+06	2.28252e+06	1.89895e+06	2.92661e+06	2.56619e+06	2.10832e+06	4.63161e+06	1.81688e+06
CAND1_HUMAN	36	31	2097.65	136289	Cullin-associated NEDD8-dissociated protein 1 OS=Homo sapiens OX=9606 GN=CAND1 PE=1 SV=2	9.5957e+06	1.01343e+07	9.19523e+06	1.88535e+07	1.90841e+07	9.39861e+06	1.27108e+07	1.29363e+07	1.28412e+07	9.62773e+06	2.08366e+07	1.39799e+07	1.54705e+07	1.39583e+07	1.12924e+07	1.22545e+07
CAND2_HUMAN;TMM74_HUMAN	53	48	4015.6	135171	Cullin-associated NEDD8-dissociated protein 2 OS=Homo sapiens OX=9606 GN=CAND2 PE=1 SV=3	4.83376e+07	5.55652e+07	2.41987e+07	7.69395e+07	7.06383e+07	8.96844e+07	6.01115e+07	5.84735e+07	6.44959e+07	3.53314e+07	1.19771e+08	8.91733e+07	1.04381e+08	7.08721e+07	5.01091e+07	4.31355e+07
CAP1_HUMAN	15	14	757.83	51869	Adenylyl cyclase-associated protein 1 OS=Homo sapiens OX=9606 GN=CAP1 PE=1 SV=5	2.62429e+06	8.41599e+06	3.1404e+06	3.55469e+06	5.37432e+06	3.06285e+06	4.45119e+06	4.00064e+06	5.02448e+06	4.65686e+06	3.91955e+06	2.41743e+06	4.39053e+06	2.33163e+06	2.31646e+06	6.2468e+06
CAP2_HUMAN	34	33	2261.58	52791	Adenylyl cyclase-associated protein 2 OS=Homo sapiens OX=9606 GN=CAP2 PE=1 SV=1	8.45843e+07	5.6137e+07	8.83438e+07	5.11961e+07	1.07137e+08	7.56991e+07	7.55906e+07	9.12925e+07	7.32361e+07	7.77422e+07	5.12856e+07	5.86942e+07	6.25979e+07	5.77041e+07	1.32098e+08	7.25184e+07
CAPG_HUMAN	5	5	235.26	38474	Macrophage-capping protein OS=Homo sapiens OX=9606 GN=CAPG PE=1 SV=2	14916.7	248750	8902.42	4912.93	54571.7	19320.7	1669.66	4527.01	4789.06	3560.67	66817.5	2128.91	2410	37177	19439	1701.31
CAPR1_HUMAN	8	8	426.03	78318	Caprin-1 OS=Homo sapiens OX=9606 GN=CAPRIN1 PE=1 SV=2	1.60865e+06	1.31786e+06	872208	1.91553e+06	1.53906e+06	1.28781e+06	1.40449e+06	1.65013e+06	900871	1.32705e+06	2.12612e+06	1.86687e+06	2.06927e+06	1.29622e+06	1.41441e+06	1.47276e+06
CAPZB_HUMAN	11	10	698.04	30609	F-actin-capping protein subunit beta OS=Homo sapiens OX=9606 GN=CAPZB PE=1 SV=5	1.52182e+07	1.6095e+07	2.01536e+07	4.97957e+06	8.8384e+06	5.59969e+06	6.78629e+06	7.98349e+06	1.08212e+07	8.40253e+06	6.59136e+06	7.22617e+06	7.07753e+06	7.31173e+06	1.06674e+07	9.0823e+06
CAR19_HUMAN	4	3	293.64	25573	Caspase recruitment domain-containing protein 19 OS=Homo sapiens OX=9606 GN=CARD19 PE=1 SV=1	1.36212e+06	762593	375731	191503	1.12795e+06	719031	1.26452e+06	630034	765237	653858	469486	1.32006e+06	369932	424231	173945	200807
CARF_HUMAN	2	2	115.85	61088	CDKN2A-interacting protein OS=Homo sapiens OX=9606 GN=CDKN2AIP PE=1 SV=3	35229	16947.6	8906.48	5760.08	43648.4	29148.8	19887.9	49235.8	30600.8	10475.9	33581.5	7103.73	37309.3	6385.87	25657	16384
CARL2_HUMAN	1	1	27.63	154593	Capping protein, Arp2/3 and myosin-I linker protein 2 OS=Homo sapiens OX=9606 GN=CARMIL2 PE=1 SV=2	0	650.976	3430.03	27125.6	0	8400.83	1184.21	144.05	0	1152.37	8164.48	21728.2	22122.4	4053.83	64143.9	11782.5
CARM1_HUMAN	14	14	768.05	65811	Histone-arginine methyltransferase CARM1 OS=Homo sapiens OX=9606 GN=CARM1 PE=1 SV=3	5.09634e+06	4.2006e+06	3.7086e+06	5.05179e+06	9.98188e+06	5.74487e+06	5.46769e+06	5.51968e+06	6.87094e+06	4.79988e+06	5.21548e+06	5.07445e+06	7.20514e+06	4.76196e+06	4.44098e+06	5.30676e+06
CARTF_HUMAN	1	1	30.73	80648	Calcium-responsive transcription factor OS=Homo sapiens OX=9606 GN=CARF PE=1 SV=2	0.0779926	25.5173	8.04129	44150.4	0	203.251	44582.7	25.9423	41945.7	2355.5	38.9267	1110.54	58282.3	146.332	2040.5	1145.83
CASP_HUMAN;CUX1_HUMAN	3	3	115.38	77408	Protein CASP OS=Homo sapiens OX=9606 GN=CUX1 PE=1 SV=2	181391	18404.8	1860.32	101754	119812	294156	182136	95875.6	23199.3	13739.9	107690	237418	145500	238225	128340	213948
CASP3_HUMAN	1	1	30.57	31587	Caspase-3 OS=Homo sapiens OX=9606 GN=CASP3 PE=1 SV=2	5378.17	3394.81	6054.22	1773.67	3138.97	23712.6	1130.47	5346.99	736.318	8530.66	14833.4	2054.06	4768.64	22863	2608.35	12553.2
CASP7_HUMAN	1	1	26.19	34255	Caspase-7 OS=Homo sapiens OX=9606 GN=CASP7 PE=1 SV=1	5156.83	305.448	0	562.666	0	0	482.846	0	8524.22	641.74	5471.85	0	2405.59	558.217	215.792	257.163
CASPE_HUMAN	1	1	26.55	27662	Caspase-14 OS=Homo sapiens OX=9606 GN=CASP14 PE=1 SV=2	374.912	2273.27	687.446	762.271	528.162	1156.28	81428.7	1745.63	3002.94	7.19571	0	493.121	1489.57	845.912	804.262	1429.95
CASQ1_HUMAN	31	31	3125.12	45132	Calsequestrin-1 OS=Homo sapiens OX=9606 GN=CASQ1 PE=1 SV=3	6.82332e+09	3.83155e+09	6.79578e+09	4.62433e+09	7.65246e+09	5.74962e+09	5.66443e+09	6.29852e+09	4.48214e+09	5.91103e+09	2.67391e+09	4.66528e+09	4.24386e+09	5.6772e+09	6.41671e+09	4.62303e+09
CASQ2_HUMAN	27	27	1834.71	46407	Calsequestrin-2 OS=Homo sapiens OX=9606 GN=CASQ2 PE=1 SV=2	2.2839e+08	3.86526e+08	1.39224e+08	1.36091e+08	3.24059e+08	2.47054e+08	1.56954e+08	2.2331e+08	3.12471e+08	2.01497e+08	3.69598e+08	1.88479e+08	4.89279e+08	2.75149e+08	1.58852e+08	4.38571e+08
CAST2_HUMAN	4	4	170.97	36034	Cytosolic arginine sensor for mTORC1 subunit 2 OS=Homo sapiens OX=9606 GN=CASTOR2 PE=1 SV=3	240854	160695	14647.1	182307	156391	230800	123264	206343	212950	115508	139182	220356	262503	159637	199351	134682
CATA_HUMAN	34	34	2892.56	59719	Catalase OS=Homo sapiens OX=9606 GN=CAT PE=1 SV=3	8.50049e+07	1.65234e+08	9.34523e+07	1.83976e+08	2.73961e+08	1.23209e+08	1.01145e+08	1.50558e+08	8.88595e+07	1.03236e+08	1.26789e+08	6.62034e+07	1.23846e+08	1.04509e+08	9.88295e+07	1.64964e+08
CATB_HUMAN	4	4	156.76	37797	Cathepsin B OS=Homo sapiens OX=9606 GN=CTSB PE=1 SV=3	130511	251632	13812.9	182899	32928.4	30048.9	35446.8	280076	148867	97185.1	170711	119341	162349	100319	106871	296244
CATD_HUMAN	11	11	554.48	44524	Cathepsin D OS=Homo sapiens OX=9606 GN=CTSD PE=1 SV=1	1.90127e+07	1.43244e+07	1.52573e+07	8.12208e+06	1.31959e+07	1.15671e+07	1.69604e+07	1.22831e+07	1.32331e+07	8.87498e+06	2.00499e+07	1.22467e+07	1.08324e+07	7.59059e+06	1.58104e+07	2.1571e+07
CATG_HUMAN	6	6	279.43	28819	Cathepsin G OS=Homo sapiens OX=9606 GN=CTSG PE=1 SV=2	43229	2.32207e+06	344247	138949	518997	261065	265095	122874	73095.5	366515	252997	95338.7	61069.1	308823	221436	620099
CATL1_HUMAN	1	1	45.61	37540	Procathepsin L OS=Homo sapiens OX=9606 GN=CTSL PE=1 SV=2	93319.8	108703	210796	85519.2	54333.9	97471.3	173326	124855	92488.7	148193	132866	150326	81741.8	38970.1	110607	197156
CATZ_HUMAN	4	4	126.91	33846	Cathepsin Z OS=Homo sapiens OX=9606 GN=CTSZ PE=1 SV=1	113155	216808	217861	43705.2	197267	51461.8	21331.9	761957	268528	78295.6	221455	104191	153899	56282.8	121369	179917
CAV1_HUMAN	5	3	346.22	20458	Caveolin-1 OS=Homo sapiens OX=9606 GN=CAV1 PE=1 SV=4	506002	1.21685e+06	978712	561479	1.00656e+06	595875	1.47426e+06	1.12894e+06	1.33724e+06	1.22633e+06	1.07731e+06	1.27035e+06	1.19628e+06	802208	743950	1.14068e+06
CAV3_HUMAN	5	3	259.1	17248	Caveolin-3 OS=Homo sapiens OX=9606 GN=CAV3 PE=1 SV=1	601950	1.09982e+06	1.04277e+06	548176	4.18475e+06	26903.2	172229	3.3156e+06	222214	2.55987e+06	108707	1.04162e+06	55759.4	488030	252679	153917
CAVN1_HUMAN	34	34	2410.38	43450	Caveolae-associated protein 1 OS=Homo sapiens OX=9606 GN=CAVIN1 PE=1 SV=1	8.95986e+07	7.77757e+07	8.81467e+07	5.78721e+07	1.03592e+08	7.3588e+07	8.53523e+07	9.20123e+07	1.13784e+08	7.9332e+07	7.28033e+07	6.83891e+07	8.66776e+07	7.88166e+07	7.81003e+07	7.52486e+07
CAVN2_HUMAN	15	14	824.79	47145	Caveolae-associated protein 2 OS=Homo sapiens OX=9606 GN=CAVIN2 PE=1 SV=3	5.80974e+06	1.43864e+07	6.22495e+06	4.92587e+06	6.21227e+06	4.69276e+06	4.81876e+06	7.51943e+06	8.52328e+06	7.30122e+06	5.5467e+06	5.04302e+06	6.72656e+06	6.80498e+06	3.33797e+06	6.27898e+06
CAVN3_HUMAN	7	7	392.38	27685	Caveolae-associated protein 3 OS=Homo sapiens OX=9606 GN=CAVIN3 PE=1 SV=3	280421	242058	287881	143903	567588	155396	490388	311443	385022	355212	282693	273161	774318	123039	256459	381946
CAVN4_HUMAN	20	20	1068.28	41874	Caveolae-associated protein 4 OS=Homo sapiens OX=9606 GN=CAVIN4 PE=1 SV=2	3.34644e+07	4.12764e+07	2.8042e+07	6.81034e+07	8.86715e+07	6.03451e+07	4.89261e+07	5.91756e+07	4.42219e+07	5.98839e+07	5.63733e+07	4.25218e+07	5.02663e+07	6.40043e+07	4.17341e+07	5.24488e+07
CAZA1_HUMAN	8	4	434.02	32902	F-actin-capping protein subunit alpha-1 OS=Homo sapiens OX=9606 GN=CAPZA1 PE=1 SV=3	30326.1	134149	7403.07	172057	272985	135252	67398.6	10396.1	201227	212565	46813.3	243325	173983	61303.4	69267.5	35725.7
CAZA2_HUMAN	11	7	877.31	32929	F-actin-capping protein subunit alpha-2 OS=Homo sapiens OX=9606 GN=CAPZA2 PE=1 SV=3	9.68016e+06	9.28001e+06	1.08538e+07	7.0813e+06	1.15721e+07	8.89566e+06	7.77815e+06	9.74143e+06	1.33721e+07	7.87091e+06	8.00033e+06	1.19516e+07	8.38799e+06	4.82549e+06	1.49828e+07	8.1188e+06
CB39L_HUMAN	4	1	175.46	39063	Calcium-binding protein 39-like OS=Homo sapiens OX=9606 GN=CAB39L PE=1 SV=3	0	115.003	0	30368.4	0	0	0	0	746.398	0	0	0	5670.06	0	8.84443	128.298
CBAR2_HUMAN	1	1	27.87	34733	CBY1-interacting BAR domain-containing protein 2 OS=Homo sapiens OX=9606 GN=CIBAR2 PE=1 SV=2	675037	785553	888154	968519	809672	478869	636935	668125	494483	510807	1.17749e+06	751906	1.05353e+06	926536	252301	1.12868e+06
CBG_HUMAN	5	5	252.99	45112	Corticosteroid-binding globulin OS=Homo sapiens OX=9606 GN=SERPINA6 PE=1 SV=1	542516	433270	517074	570602	791424	568237	703890	514609	952762	898196	651192	364020	789092	439172	559725	581677
CBPA2_HUMAN	1	0	27.46	47001	Carboxypeptidase A2 OS=Homo sapiens OX=9606 GN=CPA2 PE=1 SV=3
CBPA3_HUMAN	3	3	160.68	48639	Mast cell carboxypeptidase A OS=Homo sapiens OX=9606 GN=CPA3 PE=1 SV=2	28936.2	22105.1	259413	29796	42100.7	2516.58	94826.3	104397	102267	79562.1	236068	92339.5	154277	24028.4	54124.9	59074.7
CBPB2_HUMAN	3	3	146.53	48393	Carboxypeptidase B2 OS=Homo sapiens OX=9606 GN=CPB2 PE=1 SV=2	245166	425855	185835	304132	263153	281925	484611	296934	551683	517949	436852	206166	399988	368734	284563	210116
CBPC1_HUMAN	3	2	98.88	138361	Cytosolic carboxypeptidase 1 OS=Homo sapiens OX=9606 GN=AGTPBP1 PE=1 SV=3	51.5177	14.4153	131.28	324.096	73.7869	23.2407	5872.73	55.1015	110.247	64.4142	18477.7	399.27	6411.5	5607.39	4842.94	14108.8
CBPC4_HUMAN	2	2	106.94	125250	Cytosolic carboxypeptidase 4 OS=Homo sapiens OX=9606 GN=AGBL1 PE=1 SV=3	90460.8	134645	14936.6	36405.2	42500.1	23315.1	32943.3	53103.4	26396.3	71081.3	221901	83709.5	70395.4	138561	16305.6	241209
CBPQ_HUMAN	2	2	93	51855	Carboxypeptidase Q OS=Homo sapiens OX=9606 GN=CPQ PE=1 SV=1	3900.37	1130.22	412.397	3656.92	2207.76	1219.35	4077.49	5448.62	10069.3	4204.83	32277.8	1959.17	3438.43	4071.95	0	7953.55
CBR1_HUMAN;CBR3_HUMAN	18	17	1461.29	30356	Carbonyl reductase [NADPH] 1 OS=Homo sapiens OX=9606 GN=CBR1 PE=1 SV=3	2.2079e+07	4.23918e+07	2.43569e+07	1.29135e+07	1.72966e+07	2.10924e+07	2.61776e+07	2.14236e+07	2.88019e+07	2.00405e+07	2.78035e+07	2.31397e+07	1.78421e+07	2.02143e+07	1.94745e+07	3.25538e+07
CBR4_HUMAN	8	8	472.43	25285	3-oxoacyl-[acyl-carrier-protein] reductase OS=Homo sapiens OX=9606 GN=CBR4 PE=1 SV=3	812263	2.12289e+06	1.39929e+06	302896	659751	1.16073e+06	829971	1.0273e+06	1.6031e+06	1.45547e+06	1.10972e+06	908385	690984	1.16989e+06	900820	2.31725e+06
CBX1_HUMAN	3	1	157.51	21405	Chromobox protein homolog 1 OS=Homo sapiens OX=9606 GN=CBX1 PE=1 SV=1	0	235.732	4621.42	12125.3	39117	1408.73	13915.9	5217.74	44476.4	4054.88	4980.71	0	504.073	8786.09	1858.04	16267.9
CBX3_HUMAN	4	2	223.48	20798	Chromobox protein homolog 3 OS=Homo sapiens OX=9606 GN=CBX3 PE=1 SV=4	589713	454602	587736	351728	685743	594397	579830	82367.4	224290	530033	237003	139905	547620	190450	605540	675543
CBX6_HUMAN	1	1	25.71	43871	Chromobox protein homolog 6 OS=Homo sapiens OX=9606 GN=CBX6 PE=1 SV=1	1.0117e+06	1.79872e+06	1.13264e+06	497806	1.52483e+06	1.29995e+06	575805	26405.5	302004	1.00425e+06	116689	531799	390719	1.18649e+06	835430	270749
CC28B_HUMAN	1	1	56.98	22023	Coiled-coil domain-containing protein 28B OS=Homo sapiens OX=9606 GN=CCDC28B PE=1 SV=2	24544.7	17466.2	5080.27	0	0	10525.8	0	0	0	0	1076.18	0	4838.17	3367.63	487.609	18906.1
CC50A_HUMAN	2	2	76.94	40658	Cell cycle control protein 50A OS=Homo sapiens OX=9606 GN=TMEM30A PE=1 SV=1	97282.2	257314	66591.5	127922	73354.4	100470	86099.6	82494.3	56341.2	70313	93393.1	77976.3	126757	35869.8	61786.1	153000
CC90B_HUMAN	1	0	34.07	29487	Coiled-coil domain-containing protein 90B, mitochondrial OS=Homo sapiens OX=9606 GN=CCDC90B PE=1 SV=2
CC124_HUMAN	5	5	318.04	25820	Coiled-coil domain-containing protein 124 OS=Homo sapiens OX=9606 GN=CCDC124 PE=1 SV=1	848935	612346	1.06389e+06	598953	1.05228e+06	276389	707141	743654	725075	609583	526636	506611	441558	461921	648333	611974
CC127_HUMAN	6	6	298.99	30815	Coiled-coil domain-containing protein 127 OS=Homo sapiens OX=9606 GN=CCDC127 PE=1 SV=1	318299	741977	216055	163731	10047.1	136957	161603	401817	489065	343887	252950	163686	115749	112061	272899	608970
CC134_HUMAN	1	1	37.61	26544	Coiled-coil domain-containing protein 134 OS=Homo sapiens OX=9606 GN=CCDC134 PE=1 SV=1	0	0	0	3167.92	47.1947	0	0	0	3438.71	2560.61	0	0	847.07	0	0	2137.18
CC146_HUMAN	1	1	26.56	112736	Coiled-coil domain-containing protein 146 OS=Homo sapiens OX=9606 GN=CCDC146 PE=1 SV=2	524806	1799.57	5528.45	217857	62241.4	403124	393590	734185	622671	601428	636249	300450	536000	33252.7	8720	665943
CC160_HUMAN	1	1	27.47	38253	Coiled-coil domain-containing protein 160 OS=Homo sapiens OX=9606 GN=CCDC160 PE=3 SV=3	555459	948.39	24940.7	27340.8	17070.1	82121.1	247731	728.512	10019.4	198881	1796.72	105995	7507.53	39151.5	270985	69096.4
CC168_HUMAN	3	1	96.04	801411	Leucine-rich repeat transmembrane protein CCDC168 OS=Homo sapiens OX=9606 GN=CCDC168 PE=2 SV=3	76571	25086.5	132004	22663.6	16954	40986.7	6.85485e+06	198575	20611.7	2.00052e+06	96993.5	42392.8	14237.9	87166.2	6.26399e+06	3260.6
CC180_HUMAN	1	1	28.46	197220	Coiled-coil domain-containing protein 180 OS=Homo sapiens OX=9606 GN=CCDC180 PE=2 SV=3	33795.4	1141.82	4952.23	2939.61	0	0	2205.51	1565.61	1246.19	45297.4	818.882	793.547	13157.5	723.622	66908.3	87141.7
CC200_HUMAN	1	1	30.47	19401	Coiled-coil domain-containing protein 200 OS=Homo sapiens OX=9606 GN=CCDC200 PE=4 SV=1	7150.53	75194.7	85376.4	118991	65969.1	44310.8	6263.95	28594	1811.42	41169.9	108638	68033.2	9654.21	80043.5	38628.5	82096
CCAR1_HUMAN	2	2	85.35	132739	Cell division cycle and apoptosis regulator protein 1 OS=Homo sapiens OX=9606 GN=CCAR1 PE=1 SV=2	9054.06	9860.23	10720.1	27793.2	21594.5	6203.49	4779.77	5875.28	7179.3	14331.3	57912.5	12104.3	19814.2	11836	5601.62	57232.1
CCAR2_HUMAN	16	16	791.24	102838	Cell cycle and apoptosis regulator protein 2 OS=Homo sapiens OX=9606 GN=CCAR2 PE=1 SV=2	1.07446e+06	1.24869e+06	804594	1.43122e+06	1.68323e+06	1.04252e+06	1.32725e+06	977441	1.73954e+06	1.1538e+06	2.97238e+06	1.54627e+06	2.98665e+06	1.28183e+06	787504	1.61617e+06
CCD9B_HUMAN	4	4	199.2	57290	Coiled-coil domain-containing protein 9B OS=Homo sapiens OX=9606 GN=CCDC9B PE=1 SV=1	186421	176206	154337	64822.7	231308	315244	330319	346420	377616	353145	241594	281211	252386	127119	28603	157980
CCD22_HUMAN	6	5	205.62	70712	Coiled-coil domain-containing protein 22 OS=Homo sapiens OX=9606 GN=CCDC22 PE=1 SV=1	299485	449687	349194	219658	439895	342428	441029	432229	435843	419948	487955	260159	529614	365487	131957	433693
CCD25_HUMAN	2	2	81.74	24463	Coiled-coil domain-containing protein 25 OS=Homo sapiens OX=9606 GN=CCDC25 PE=1 SV=2	5763.82	7186.18	62079.5	46356.3	17434.1	42485.1	9.84595	1331.89	347.193	25096.1	8401.66	50564.5	5286.94	0	446.752	10897.8
CCD33_HUMAN	1	0	42.42	107149	Coiled-coil domain-containing protein 33 OS=Homo sapiens OX=9606 GN=CCDC33 PE=1 SV=3
CCD34_HUMAN	1	1	32.04	43199	Coiled-coil domain-containing protein 34 OS=Homo sapiens OX=9606 GN=CCDC34 PE=1 SV=2	0	1.75756	439.129	8.63125	17407.4	100784	0	202.536	13598	24786.6	54798.1	187763	0	0	312140	4431.9
CCD38_HUMAN	2	1	52.6	65274	Coiled-coil domain-containing protein 38 OS=Homo sapiens OX=9606 GN=CCDC38 PE=2 SV=1	279736	116728	132943	567236	3267.38	1646.33	890273	868486	680221	41650.5	1.01847e+06	834243	920481	941354	921628	416925
CCD43_HUMAN	4	4	180.5	25233	Coiled-coil domain-containing protein 43 OS=Homo sapiens OX=9606 GN=CCDC43 PE=1 SV=2	174343	127672	133044	20947.4	346116	445553	90589.9	106266	187913	168515	133146	176387	144993	126623	149447	184185
CCD47_HUMAN	10	10	507.08	55838	PAT complex subunit CCDC47 OS=Homo sapiens OX=9606 GN=CCDC47 PE=1 SV=1	1.43113e+06	1.54941e+06	1.68334e+06	1.77693e+06	1.83917e+06	1.61496e+06	1.80982e+06	1.96353e+06	1.4943e+06	1.94052e+06	1.18618e+06	1.34158e+06	1.34218e+06	535971	1.4246e+06	1.26504e+06
CCD50_HUMAN	1	1	28.27	35800	Coiled-coil domain-containing protein 50 OS=Homo sapiens OX=9606 GN=CCDC50 PE=1 SV=1	1781.86	542.185	807.692	8344.17	5065.72	2087.34	8114.58	167767	19566.2	3792.73	3962.27	10471.5	3878.92	32778.6	4719.43	3102.4
CCD63_HUMAN	1	1	31.58	66209	Coiled-coil domain-containing protein 63 OS=Homo sapiens OX=9606 GN=CCDC63 PE=2 SV=1	0	21913	5683.44	179600	1050.88	47976.8	6535.5	16762.5	0	67289.7	70563.5	29182.5	60897.6	6122.66	1086.17	1358.47
CCD81_HUMAN	1	0	30.04	76035	Coiled-coil domain-containing protein 81 OS=Homo sapiens OX=9606 GN=CCDC81 PE=1 SV=2
CCD93_HUMAN	6	6	241.95	73152	Coiled-coil domain-containing protein 93 OS=Homo sapiens OX=9606 GN=CCDC93 PE=1 SV=2	347985	294865	129018	304034	182006	252303	371740	365259	371953	323598	474124	286957	395735	89164.4	211097	281559
CCD97_HUMAN	2	2	62.23	38923	Coiled-coil domain-containing protein 97 OS=Homo sapiens OX=9606 GN=CCDC97 PE=1 SV=1	45352.7	16465.2	17327.7	5871.22	32177.3	27673.5	30865	27954.3	32978	18781.1	14778.8	18152.4	8796.99	43702.7	29562.7	24421.5
CCDB1_HUMAN	2	2	125.74	40236	Cyclin-D1-binding protein 1 OS=Homo sapiens OX=9606 GN=CCNDBP1 PE=1 SV=2	19661.8	24792	39746.3	72019.9	48002.9	45507.6	66485.5	0	73426.8	41402.5	629.927	360.722	107575	438.95	31755.1	14540.1
CCDC6_HUMAN	4	4	187.75	53258	Coiled-coil domain-containing protein 6 OS=Homo sapiens OX=9606 GN=CCDC6 PE=1 SV=2	43612.3	66948.7	71665.2	37966.3	19354.1	32640.8	99107.5	74923.7	68513.9	119170	60742.4	116595	96673.1	38558.2	105693	16648.1
CCDC9_HUMAN	2	2	100.76	59667	Coiled-coil domain-containing protein 9 OS=Homo sapiens OX=9606 GN=CCDC9 PE=1 SV=1	15021.9	44483.1	1460.88	18350.4	2387.93	3930.54	3474.15	165837	46236.4	29693.5	60241.4	128170	61867.4	87583.9	0	28985
CCG1_HUMAN	2	2	126.15	25012	Voltage-dependent calcium channel gamma-1 subunit OS=Homo sapiens OX=9606 GN=CACNG1 PE=1 SV=1	421067	333930	783007	922221	2.81638e+06	1.1192e+06	1.27016e+06	1.19136e+06	1.27584e+06	782613	1.03789e+06	1.24422e+06	709819	1.19892e+06	1.02082e+06	435709
CCG6_HUMAN	2	2	76.06	28111	Voltage-dependent calcium channel gamma-6 subunit OS=Homo sapiens OX=9606 GN=CACNG6 PE=1 SV=1	140801	12420	15672.5	105042	161.959	2624.5	6.41467e+06	48781.1	1930.84	92512.7	42247	210718	4.30396e+06	105026	152284	10976.2
CCHL_HUMAN	2	2	99.55	30582	Holocytochrome c-type synthase OS=Homo sapiens OX=9606 GN=HCCS PE=1 SV=1	58584.2	15543	66061	18204.9	1104.55	11414.5	10717.6	28687.5	0	41086.3	1728.27	5678.31	15135.1	7002.3	2075.4	49721.5
CCNA2_HUMAN	2	2	62.42	48520	Cyclin-A2 OS=Homo sapiens OX=9606 GN=CCNA2 PE=1 SV=2	990281	895474	1.06556e+06	22512.8	628883	380983	464604	399039	351656	229388	286670	847002	119355	32893.6	52864.8	443675
CCPG1_HUMAN	8	8	347.12	87286	Cell cycle progression protein 1 OS=Homo sapiens OX=9606 GN=CCPG1 PE=1 SV=3	280730	273138	231274	602711	506616	221197	414153	290465	270116	177752	297707	480492	376143	399530	218522	300395
CCS_HUMAN	5	5	281.21	29022	Copper chaperone for superoxide dismutase OS=Homo sapiens OX=9606 GN=CCS PE=1 SV=1	1.19006e+06	1.51034e+06	918884	1.05668e+06	1.44558e+07	1.99034e+07	1.22035e+07	1.57084e+06	1.49218e+06	963193	1.44298e+06	1.15936e+06	1.5011e+06	1.08635e+06	1.08916e+06	1.96561e+06
CD2AP_HUMAN	4	4	120.74	71407	CD2-associated protein OS=Homo sapiens OX=9606 GN=CD2AP PE=1 SV=1	7931.67	27742.3	1667.28	119325	9378.39	9319.32	7928.6	20983	20826.8	10490.9	157314	20934	152034	20762.5	16385.2	10523.6
CD5L_HUMAN	1	1	34.19	38063	CD5 antigen-like OS=Homo sapiens OX=9606 GN=CD5L PE=1 SV=1	9641.32	1411.78	14313.3	26402.6	30333.1	28604.5	75381.1	19577.5	36580.8	108927	23837.5	39105	18873.5	20151.8	123227	30432.5
CD9_HUMAN	3	3	154.01	25399	CD9 antigen OS=Homo sapiens OX=9606 GN=CD9 PE=1 SV=4	87376.9	1.3997e+06	45401.4	22512.1	6657.62	193268	1030.69	211191	78631	227707	195357	73873.5	58533.4	215465	62896.9	337342
CD11A_HUMAN	1	1	30.92	91306	Cyclin-dependent kinase 11A OS=Homo sapiens OX=9606 GN=CDK11A PE=1 SV=4	120032	454.246	87533.3	6149.38	8579.52	3338.11	318.779	227686	268367	289587	120944	186460	5301.31	196782	271906	76190.3
CD14_HUMAN	3	3	119.31	40051	Monocyte differentiation antigen CD14 OS=Homo sapiens OX=9606 GN=CD14 PE=1 SV=2	36679.1	43400.8	11434.2	22918.3	35575.7	37899.2	54081	38153.1	68102.3	44286.2	58582.6	44272.5	32167.3	3749.81	57309	54155.8
CD33_HUMAN	1	1	34.95	39800	Myeloid cell surface antigen CD33 OS=Homo sapiens OX=9606 GN=CD33 PE=1 SV=2	0	3071.79	0	161924	197.507	0	0	0	0	0	13636.9	0	6191.19	184468	123687	0
CD34_HUMAN	3	3	169.09	40691	Hematopoietic progenitor cell antigen CD34 OS=Homo sapiens OX=9606 GN=CD34 PE=1 SV=2	1.15442e+06	1.41201e+06	1.47325e+06	2.71015e+06	2.48e+06	1.77126e+06	1.70387e+06	1.44656e+06	2.88498e+06	1.31869e+06	5.95682e+06	2.20858e+06	3.15633e+06	2.47839e+06	2.44172e+06	2.43407e+06
CD36_HUMAN	13	13	925.97	53019	Platelet glycoprotein 4 OS=Homo sapiens OX=9606 GN=CD36 PE=1 SV=2	1.93917e+07	3.46203e+07	1.72324e+07	2.1332e+07	2.58032e+07	1.27661e+07	2.75599e+07	3.00452e+07	2.94937e+07	9.13654e+06	1.18551e+07	1.72196e+07	3.40775e+07	1.56961e+07	1.01946e+07	3.00182e+07
CD37L_HUMAN	2	2	77.33	38810	Hsp90 co-chaperone Cdc37-like 1 OS=Homo sapiens OX=9606 GN=CDC37L1 PE=1 SV=1	14813.7	35372.3	6018.51	3365.36	14641	11405.1	3901.34	40589.5	22135.1	6480.02	1616.17	24385.8	9637.9	8092.13	14488.4	33748.8
CD38_HUMAN	4	4	206.84	34306	ADP-ribosyl cyclase/cyclic ADP-ribose hydrolase 1 OS=Homo sapiens OX=9606 GN=CD38 PE=1 SV=2	388780	120441	205656	785296	1.09172e+06	384073	608483	925448	218389	736948	545732	537686	449453	105493	764487	204527
CD44_HUMAN	2	2	179.86	81487	CD44 antigen OS=Homo sapiens OX=9606 GN=CD44 PE=1 SV=3	126234	308903	34599.1	171842	350609	53237.3	152525	198123	274984	148487	333998	161204	368605	177787	88468.7	150701
CD47_HUMAN	3	3	122.19	35191	Leukocyte surface antigen CD47 OS=Homo sapiens OX=9606 GN=CD47 PE=1 SV=1	223260	1.11954e+06	275796	1.239e+06	2.1805e+06	612136	528438	600588	506265	578702	1.27955e+06	360537	1.60675e+06	1.3221e+06	944266	440551
CD59_HUMAN	1	1	51.91	14168	CD59 glycoprotein OS=Homo sapiens OX=9606 GN=CD59 PE=1 SV=1	2.80259e+06	3.91192e+06	3.02836e+06	1.85584e+06	4.26334e+06	2.49624e+06	3.24123e+06	4.90606e+06	4.9434e+06	4.7796e+06	1.69478e+06	2.64066e+06	3.10586e+06	2.85346e+06	2.42609e+06	390659
CD81_HUMAN	1	1	58.47	25792	CD81 antigen OS=Homo sapiens OX=9606 GN=CD81 PE=1 SV=1	4136.16	35063.1	32358.6	14035.6	6560.02	12087.1	26655.3	10424.5	386794	7417	9283.29	46776.7	30266.2	0	28447.5	9694.91
CD99_HUMAN	1	1	50.69	18836	CD99 antigen OS=Homo sapiens OX=9606 GN=CD99 PE=1 SV=1	69094.7	90752.9	180603	43573.9	114619	21513.4	38177	70596.4	27030.1	48218.8	56655.5	14933.4	59386.2	4629.55	65109.8	126038
CD123_HUMAN	1	1	27.98	39110	Cell division cycle protein 123 homolog OS=Homo sapiens OX=9606 GN=CDC123 PE=1 SV=1	5571.64	4825.08	70.7487	10893.7	12458.3	12917.9	7644.13	16254.7	11238.2	6985.56	16905.9	10553	14621.2	1390.36	7473.22	7697.84
CDC5L_HUMAN	6	5	252.4	92194	Cell division cycle 5-like protein OS=Homo sapiens OX=9606 GN=CDC5L PE=1 SV=2	210842	93148.1	613875	180039	498885	237431	213411	282584	297862	206154	417744	329010	306973	218416	140992	367454
CDC16_HUMAN	1	1	26.9	71609	Cell division cycle protein 16 homolog OS=Homo sapiens OX=9606 GN=CDC16 PE=1 SV=2	2000.06	2692.34	3770.31	4410.94	9344.59	2799.9	3908.6	6823.45	661.846	634.079	5346.98	5116.52	5918.37	507.02	0	1673.75
CDC23_HUMAN	1	1	41.53	68790	Cell division cycle protein 23 homolog OS=Homo sapiens OX=9606 GN=CDC23 PE=1 SV=3	2587.8	3796.66	17644.8	58263.1	28569.2	5079.57	11415.3	12759	12128	17090.8	67840.7	9295.3	11250.1	14670.8	9094.73	5325.67
CDC37_HUMAN	19	19	1088.35	44440	Hsp90 co-chaperone Cdc37 OS=Homo sapiens OX=9606 GN=CDC37 PE=1 SV=1	6.50096e+06	6.02004e+06	5.35777e+06	8.18173e+06	9.44079e+06	7.10811e+06	8.65254e+06	7.04628e+06	9.19108e+06	5.98622e+06	1.19921e+07	7.80728e+06	9.18369e+06	7.72224e+06	5.33766e+06	7.42822e+06
CDC42_HUMAN	4	4	295.89	21245	Cell division control protein 42 homolog OS=Homo sapiens OX=9606 GN=CDC42 PE=1 SV=2	4.62122e+06	4.4132e+06	4.47306e+06	2.84491e+06	4.64523e+06	4.41681e+06	6.01867e+06	4.77684e+06	4.71428e+06	3.18053e+06	4.58245e+06	4.55704e+06	3.97231e+06	4.39587e+06	5.06992e+06	7.08884e+06
CDIPT_HUMAN	4	4	166.39	23523	CDP-diacylglycerol--inositol 3-phosphatidyltransferase OS=Homo sapiens OX=9606 GN=CDIPT PE=1 SV=1	143385	146309	157764	236628	43359.4	421122	234525	272166	436378	182850	467101	120883	395531	86243.9	256432	227387
CDK2_HUMAN	2	1	93.91	33908	Cyclin-dependent kinase 2 OS=Homo sapiens OX=9606 GN=CDK2 PE=1 SV=2	60940.2	69148	72356.4	69651.7	88899.4	62798.2	72099.5	42057.7	72852.4	41057.1	52422.9	68453	53769.7	58730	95926.6	114161
CDK4_HUMAN	2	1	78.74	33708	Cyclin-dependent kinase 4 OS=Homo sapiens OX=9606 GN=CDK4 PE=1 SV=2	764.698	16623.5	6296.17	4887.35	0	2658.99	3763.88	1492.92	21777.9	2659.02	6432.88	4656.03	0	988.327	6610.48	12034.1
CDK5_HUMAN;BLK_HUMAN;CDK12_HUMAN	3	2	110.54	33283	Cyclin-dependent kinase 5 OS=Homo sapiens OX=9606 GN=CDK5 PE=1 SV=3	103104	74226.7	62642.2	39732.5	52225.9	6561.61	11399.5	80784.7	74789.1	22172.1	11845.9	57138.5	28978.2	11228.6	71277.9	92703.8
CDK13_HUMAN	1	1	28.24	164823	Cyclin-dependent kinase 13 OS=Homo sapiens OX=9606 GN=CDK13 PE=1 SV=2	1495.12	0	0	0	0	0	0	0	0	0	0	5105.77	0	0	0	0
CDK16_HUMAN;CDK14_HUMAN;CDK17_HUMAN;CDK18_HUMAN	7	7	339.1	55681	Cyclin-dependent kinase 16 OS=Homo sapiens OX=9606 GN=CDK16 PE=1 SV=1	1.94881e+06	1.75217e+06	2.13969e+06	1.17846e+06	665870	1.78616e+06	1.50963e+06	1.41677e+06	1.57342e+06	1.38972e+06	1.24383e+06	1.95766e+06	1.45032e+06	288880	1.62425e+06	2.04611e+06
CDN1B_HUMAN	2	2	91.1	22060	Cyclin-dependent kinase inhibitor 1B OS=Homo sapiens OX=9606 GN=CDKN1B PE=1 SV=1	172581	34282.4	152085	50129.7	3976.46	72070.1	85532.3	79100	79419.3	54310.5	98433.2	59078.5	95164.1	26153.4	135825	80798
CDN2C_HUMAN	1	1	38.51	18116	Cyclin-dependent kinase 4 inhibitor C OS=Homo sapiens OX=9606 GN=CDKN2C PE=1 SV=1	2106.25	0	210.638	1807.61	1311.31	180.691	0	0	0	0	6647.62	5809.98	0	0	66.8203	0
CDNF_HUMAN	3	3	118.95	20951	Cerebral dopamine neurotrophic factor OS=Homo sapiens OX=9606 GN=CDNF PE=1 SV=2	1.38092e+06	1.37189e+06	1.3598e+06	1.61575e+06	1.0121e+06	2.14802e+06	1.75846e+06	1.35313e+06	1.83031e+06	1.79798e+06	1.82256e+06	1.06377e+06	2.16601e+06	1.8545e+06	2.19865e+06	2.02716e+06
CDRT1_HUMAN	1	1	30.9	85315	F-box and WD repeat domain containing protein 10B OS=Homo sapiens OX=9606 GN=FBXW10B PE=2 SV=3	287115	132241	261948	501314	854702	565770	555087	504507	497066	565782	413074	588909	341016	395022	146031	121127
CDS2_HUMAN	4	4	217.34	51384	Phosphatidate cytidylyltransferase 2 OS=Homo sapiens OX=9606 GN=CDS2 PE=1 SV=1	144762	457540	144791	429298	849324	808464	703397	640621	144068	542672	769637	685629	737861	289190	914313	154544
CDSN_HUMAN	1	1	38.18	51490	Corneodesmosin OS=Homo sapiens OX=9606 GN=CDSN PE=1 SV=3	0	0	2198.24	0	0	0	36656.9	0	0	0	0	0	0	0	9800.74	0
CDV3_HUMAN	8	8	521.88	27318	Protein CDV3 homolog OS=Homo sapiens OX=9606 GN=CDV3 PE=1 SV=1	2.92201e+06	2.74191e+06	3.37689e+06	1.72468e+06	1.18385e+06	1.14118e+06	2.95341e+06	2.30753e+06	2.9502e+06	2.58796e+06	3.80594e+06	2.82038e+06	2.64536e+06	1.14412e+06	4.42057e+06	3.77517e+06
CE104_HUMAN	1	1	28.2	104381	Centrosomal protein of 104 kDa OS=Homo sapiens OX=9606 GN=CEP104 PE=1 SV=1	1.06187e+06	1.74157e+06	1.15471e+06	83503.8	1.03655e+06	701417	783494	1.67427e+06	1.83348e+06	1.53795e+06	1.61104e+06	658680	1.28975e+06	926885	321174	1.23049e+06
CE290_HUMAN	2	0	75.61	290207	Centrosomal protein of 290 kDa OS=Homo sapiens OX=9606 GN=CEP290 PE=1 SV=2
CELF1_HUMAN	5	5	182.63	52030	CUGBP Elav-like family member 1 OS=Homo sapiens OX=9606 GN=CELF1 PE=1 SV=2	297893	57125.2	87431.9	10526.5	44016.2	69536.2	58542.9	20614.1	82705.9	54534.5	48859.7	55909.4	10743.8	40216.8	29726.9	102966
CELR3_HUMAN	1	1	25.74	357961	Cadherin EGF LAG seven-pass G-type receptor 3 OS=Homo sapiens OX=9606 GN=CELSR3 PE=1 SV=2	58441.1	56345.9	64636.4	438.372	2426.16	2756.32	1094.46	50692	15306	13197.9	62435.1	822.91	10038.4	41049.4	29837.7	115569
CENPE_HUMAN	1	0	76.55	316219	Centromere-associated protein E OS=Homo sapiens OX=9606 GN=CENPE PE=1 SV=2
CENPF_HUMAN	1	1	31.52	357306	Centromere protein F OS=Homo sapiens OX=9606 GN=CENPF PE=1 SV=3	0	3310	22346.2	4642.48	0	61066.9	480.919	37.4617	5.29442	0	22877.1	0	97674.3	39980.9	0	38698.5
CENPV_HUMAN;CENL1_HUMAN	5	5	347.05	29927	Centromere protein V OS=Homo sapiens OX=9606 GN=CENPV PE=1 SV=1	233208	516759	168759	381269	322872	85022.3	340652	333434	722040	669885	778451	718311	812107	738501	202989	282399
CEP68_HUMAN	1	1	27.88	81052	Centrosomal protein of 68 kDa OS=Homo sapiens OX=9606 GN=CEP68 PE=1 SV=2	32619.8	15037.1	42633.3	23364.3	56871.8	29489.5	42293.1	3850.99	52970.8	12511.5	74587.9	79402.9	44524.7	27106.8	747.263	32057.6
CERS2_HUMAN	1	1	31.56	44847	Ceramide synthase 2 OS=Homo sapiens OX=9606 GN=CERS2 PE=1 SV=1	0	5563.86	2084.44	0	0	4651.47	2408.42	754.64	0	606.022	0	0	0	0	0	7064.99
CERT_HUMAN	2	2	124.1	70791	Ceramide transfer protein OS=Homo sapiens OX=9606 GN=CERT1 PE=1 SV=1	31177.8	69754.7	59376	3227.57	56795	33522.2	23566.2	39971.3	52976.5	46533.7	8936.57	33259.6	19693.6	16654	27865.9	40477.8
CERU_HUMAN	33	33	2390.56	122128	Ceruloplasmin OS=Homo sapiens OX=9606 GN=CP PE=1 SV=1	1.17541e+07	1.75722e+07	1.47333e+07	2.72267e+07	1.84001e+07	1.95349e+07	2.5079e+07	1.9442e+07	2.7224e+07	1.63658e+07	3.83114e+07	2.03885e+07	1.95846e+07	2.56453e+07	2.09915e+07	2.15642e+07
CF015_HUMAN	1	1	30.39	34174	Uncharacterized protein C6orf15 OS=Homo sapiens OX=9606 GN=C6orf15 PE=1 SV=3	1.44055e+06	89682	5266.79	84159.9	1035.4	51773.8	96.9306	1604.5	210.613	4277.53	833.05	735.087	2456.23	321.934	1133.03	1.18017e+06
CF047_HUMAN	1	1	51.87	31690	Uncharacterized protein C6orf47 OS=Homo sapiens OX=9606 GN=C6orf47 PE=1 SV=2	0	8236.12	0	0	1311.43	0	5182.06	0	0	0	0	0	12915.2	0	0	0
CF089_HUMAN	1	1	26.11	39844	Bombesin receptor-activated protein C6orf89 OS=Homo sapiens OX=9606 GN=C6orf89 PE=1 SV=1	485080	54630	1.75761e+06	1.45118e+06	64479.1	24158.5	29041.4	209937	7.32156e+07	43871.9	324718	69311	299537	3.42865e+07	714.734	81703.6
CF120_HUMAN	1	1	44.07	20759	UPF0669 protein C6orf120 OS=Homo sapiens OX=9606 GN=C6orf120 PE=1 SV=1	161857	4885.12	28376.7	28354	103.194	368.15	0	13219.8	19086.6	37627.8	13158.2	69745.5	30761.8	0	89164.9	35661.3
CF136_HUMAN	2	2	92.1	35772	Uncharacterized protein C6orf136 OS=Homo sapiens OX=9606 GN=C6orf136 PE=2 SV=1	197229	276963	246773	231018	183887	136162	112974	481463	362354	289607	530978	124534	87956.8	267730	118786	453557
CF251_HUMAN	1	0	33.7	129870	Cilia- and flagella-associated protein 251 OS=Homo sapiens OX=9606 GN=CFAP251 PE=1 SV=2
CFA74_HUMAN	1	1	25.02	178477	Cilia- and flagella-associated protein 74 OS=Homo sapiens OX=9606 GN=CFAP74 PE=2 SV=3	1896.63	1697.97	9557.51	2375.95	30762.8	19465.5	1378.93	24500.1	24665.8	9164.62	1832.76	3922.54	2129.66	3879.22	23584.6	12894.6
CFAB_HUMAN	19	19	1045.78	85479	Complement factor B OS=Homo sapiens OX=9606 GN=CFB PE=1 SV=2	7.86449e+06	9.60476e+06	8.66722e+06	1.54885e+07	8.19179e+06	1.04505e+07	1.68825e+07	8.04188e+06	1.32597e+07	8.78561e+06	1.67789e+07	9.69741e+06	1.10984e+07	1.55368e+07	9.18602e+06	6.76012e+06
CFAD_HUMAN	1	1	36.43	27016	Complement factor D OS=Homo sapiens OX=9606 GN=CFD PE=1 SV=5	2944.06	53586.8	30684.9	104865	4526.25	5229.89	239404	88052.9	163869	33656.4	62051.9	239740	79632.7	150377	451774	74174.9
CFAH_HUMAN;FHR3_HUMAN	10	9	418.65	139005	Complement factor H OS=Homo sapiens OX=9606 GN=CFH PE=1 SV=4	545118	390923	575625	3.10972e+06	187065	833868	181367	93552.2	203934	1.84857e+06	361560	141176	1.6456e+06	540566	1.34075e+06	2.40557e+06
CFAI_HUMAN	3	3	120.79	65707	Complement factor I OS=Homo sapiens OX=9606 GN=CFI PE=1 SV=2	1963.77	124296	6376.49	48357.1	187453	24481.8	81965.8	23176.6	81482.8	3661.27	11909.2	16066	910.149	67445.9	9679.43	78759.1
CGAT1_HUMAN	1	1	27.98	61255	Chondroitin sulfate N-acetylgalactosaminyltransferase 1 OS=Homo sapiens OX=9606 GN=CSGALNACT1 PE=1 SV=2	9194.51	1681.83	26505.3	36828.7	41644.6	25434.7	283000	5394.07	1619.54	77540.5	144532	15305.3	188612	135218	124112	44561.8
CGBP1_HUMAN	1	1	28.22	18809	CGG triplet repeat-binding protein 1 OS=Homo sapiens OX=9606 GN=CGGBP1 PE=1 SV=2	1231.89	0	3161.56	12579.2	643.972	8.63523	0	10.2005	0	60.6082	18447.3	3781.61	0	25.1408	5746.26	446.846
CGL_HUMAN	1	1	27.93	44479	Cystathionine gamma-lyase OS=Homo sapiens OX=9606 GN=CTH PE=1 SV=3	18572.6	14779.4	4463.78	87719.3	8495.42	90230.5	18381.1	9551.55	18117.2	3257.25	6938.21	6454.95	4872.22	1.42587e+06	1.48389e+06	297894
CH10_HUMAN	10	10	644.09	10925	10 kDa heat shock protein, mitochondrial OS=Homo sapiens OX=9606 GN=HSPE1 PE=1 SV=2	2.66461e+07	3.77161e+07	2.32921e+07	1.94984e+07	1.65228e+07	2.19085e+07	2.19839e+07	2.4575e+07	3.52608e+07	2.80269e+07	3.50009e+07	2.14423e+07	1.80646e+07	1.8862e+07	1.82764e+07	4.91182e+07
CH034_HUMAN	1	1	36.3	59397	Uncharacterized protein C8orf34 OS=Homo sapiens OX=9606 GN=C8orf34 PE=2 SV=3	966830	856004	890788	1.23535e+06	1.18836e+06	1.59845e+06	1.80609e+06	1.13605e+06	1.04839e+06	1.27454e+06	408711	1.12787e+06	946130	1.38925e+06	581339	425488
CH048_HUMAN	1	1	38.52	36767	Uncharacterized protein C8orf48 OS=Homo sapiens OX=9606 GN=C8orf48 PE=1 SV=2	326888	806984	405855	52419.4	122980	2056.24	0	163042	4227.49	30.3921	86168.1	502.2	772.789	66.8881	126706	64699.3
CH60_HUMAN	65	64	5466.89	61016	60 kDa heat shock protein, mitochondrial OS=Homo sapiens OX=9606 GN=HSPD1 PE=1 SV=2	1.91773e+08	3.03211e+08	2.30951e+08	1.58233e+08	2.20425e+08	1.7045e+08	2.25607e+08	2.31743e+08	2.84232e+08	1.82537e+08	2.38331e+08	1.45094e+08	2.17222e+08	2.0635e+08	2.69074e+08	3.90008e+08
CH082_HUMAN	1	1	77.72	23874	UPF0598 protein C8orf82 OS=Homo sapiens OX=9606 GN=C8orf82 PE=1 SV=2	3478.76	83749.2	27856.6	9595.15	2042.68	8768.94	12187.5	8252.6	19198.4	18292.6	40473.5	31779.8	23005.2	1342.01	18289.1	66199.6
CHAP1_HUMAN	1	1	26.07	89043	Chromosome alignment-maintaining phosphoprotein 1 OS=Homo sapiens OX=9606 GN=CHAMP1 PE=1 SV=2	235.951	1114.81	0	8066	14073.1	3789.89	2818.83	935.144	6312.28	195.412	7922.66	1676.13	6438.35	1418.66	0	11126.4
CHC10_HUMAN	1	1	31.22	14140	Coiled-coil-helix-coiled-coil-helix domain-containing protein 10, mitochondrial OS=Homo sapiens OX=9606 GN=CHCHD10 PE=1 SV=1	1.81214e+06	2.55428e+06	2.07122e+06	647749	1.37276e+06	406856	2.48444e+06	1.56624e+06	2.63546e+06	2.92018e+06	769993	2.7421e+06	922836	1.3255e+06	97838.7	2.38522e+06
CHCH1_HUMAN	3	3	111.02	13466	Coiled-coil-helix-coiled-coil-helix domain-containing protein 1 OS=Homo sapiens OX=9606 GN=CHCHD1 PE=1 SV=1	15190.9	13159.5	27980.3	1453.2	0	14859.2	91032.6	133559	5266.79	63788.4	127697	93315.5	3726.52	807.876	3.27471	133913
CHCH2_HUMAN	2	2	184.52	15503	Coiled-coil-helix-coiled-coil-helix domain-containing protein 2 OS=Homo sapiens OX=9606 GN=CHCHD2 PE=1 SV=1	5.53573e+06	4.64117e+06	6.29168e+06	4.27073e+06	2.88736e+06	2.40196e+06	2.60675e+06	2.93596e+06	3.81157e+06	3.64444e+06	4.10564e+06	4.98902e+06	6.00459e+06	5.05457e+06	5.0762e+06	5.37599e+06
CHCH7_HUMAN	1	1	33.35	10089	Coiled-coil-helix-coiled-coil-helix domain-containing protein 7 OS=Homo sapiens OX=9606 GN=CHCHD7 PE=1 SV=1	282.287	7923.92	1073.42	0	1063.92	0	80.2267	1146.69	4662.02	39.3183	1492.41	0	2025.77	2009.16	17034.8	0
CHDH_HUMAN	10	10	517.98	65317	Choline dehydrogenase, mitochondrial OS=Homo sapiens OX=9606 GN=CHDH PE=1 SV=2	2.62233e+06	1.62329e+06	1.84338e+06	1.6566e+06	1.27333e+06	2.00915e+06	1.25093e+06	1.76828e+06	2.84786e+06	1.74865e+06	1.62513e+06	1.20973e+06	2.78635e+06	865040	1.98635e+06	1.17484e+06
CHERP_HUMAN	1	1	48.35	103637	Calcium homeostasis endoplasmic reticulum protein OS=Homo sapiens OX=9606 GN=CHERP PE=1 SV=3	8636.99	17440.9	3434.11	19830.7	208.827	5201.22	11568.3	973.581	31470	29278.1	45672	30480.4	48387	35325	5218.05	29478.3
CHID1_HUMAN	7	7	344.83	44912	Chitinase domain-containing protein 1 OS=Homo sapiens OX=9606 GN=CHID1 PE=1 SV=1	293965	543403	364063	356274	603238	553649	546984	532574	595915	481087	735741	552803	477433	388791	733055	370987
CHIP_HUMAN	13	13	594.7	34834	E3 ubiquitin-protein ligase CHIP OS=Homo sapiens OX=9606 GN=STUB1 PE=1 SV=2	2.57139e+06	1.72357e+06	2.51494e+06	1.04095e+06	2.21839e+06	1.61831e+06	2.01527e+06	1.86993e+06	1.84854e+06	1.82584e+06	1.90644e+06	1.71157e+06	1.12932e+06	1.41629e+06	2.47888e+06	1.82838e+06
CHM1A_HUMAN	2	2	85.95	21689	Charged multivesicular body protein 1a OS=Homo sapiens OX=9606 GN=CHMP1A PE=1 SV=1	165457	162340	161388	5329.17	118640	42375.8	55606.1	140847	57962.9	89416.7	93983.4	2446.86	4795.23	86959.7	1122.97	112795
CHM1B_HUMAN	6	6	218.19	22095	Charged multivesicular body protein 1b OS=Homo sapiens OX=9606 GN=CHMP1B PE=1 SV=1	1.01683e+06	915604	714453	301226	1.35817e+06	1.67158e+06	1.14844e+06	924447	533543	694544	40864.1	454310	299580	583328	774998	757018
CHM2A_HUMAN	7	6	345.39	25088	Charged multivesicular body protein 2a OS=Homo sapiens OX=9606 GN=CHMP2A PE=1 SV=1	1.12768e+06	1.06565e+06	1.13992e+06	652825	789725	417344	1.51318e+06	976079	822871	775070	748936	770837	577702	761905	842755	1.0683e+06
CHM2B_HUMAN	1	1	72.73	23891	Charged multivesicular body protein 2b OS=Homo sapiens OX=9606 GN=CHMP2B PE=1 SV=1	292929	179516	646811	117749	66444.9	38368	148894	155855	142396	198889	124009	154537	113483	98281	297547	77821.9
CHM4A_HUMAN	1	1	58.37	25083	Charged multivesicular body protein 4a OS=Homo sapiens OX=9606 GN=CHMP4A PE=1 SV=3	0	1750.78	3445.63	0	0	0	0	0	0	0	0	0	9221.36	0	0	1884.16
CHM4B_HUMAN;CHM4C_HUMAN;CHM4P_HUMAN	8	8	505.93	24935	Charged multivesicular body protein 4b OS=Homo sapiens OX=9606 GN=CHMP4B PE=1 SV=1	606042	1.26987e+06	615203	967144	1.10407e+06	638569	1.02945e+06	946218	856207	719240	1.26867e+06	1.37337e+06	1.27269e+06	654379	1.38918e+06	950758
CHMP3_HUMAN	4	4	170.66	25057	Charged multivesicular body protein 3 OS=Homo sapiens OX=9606 GN=CHMP3 PE=1 SV=3	362179	484886	536742	392973	583670	865729	495047	942830	600101	1.37277e+06	529508	636569	385096	500344	470077	495611
CHMP5_HUMAN	2	2	63.43	24555	Charged multivesicular body protein 5 OS=Homo sapiens OX=9606 GN=CHMP5 PE=1 SV=1	362721	254073	313479	217531	278283	151340	390199	191570	316907	183459	471748	311451	383732	165856	481939	379530
CHMP6_HUMAN	4	4	208.8	23470	Charged multivesicular body protein 6 OS=Homo sapiens OX=9606 GN=CHMP6 PE=1 SV=3	302821	602704	338358	141313	629860	393691	23602.5	436313	189998	524454	552252	258654	156479	395156	415101	514483
CHMP7_HUMAN	3	3	120.21	50879	Charged multivesicular body protein 7 OS=Homo sapiens OX=9606 GN=CHMP7 PE=1 SV=1	118525	100215	30027.7	88980.3	246943	188559	100591	99731.2	109790	119299	98467.7	72274.2	71653.9	85715.3	78108.9	112909
CHP1_HUMAN	7	7	344.15	22442	Calcineurin B homologous protein 1 OS=Homo sapiens OX=9606 GN=CHP1 PE=1 SV=3	552023	863962	780140	392253	470920	458388	571097	478899	620503	639990	508681	496334	493386	273663	787034	1.03489e+06
CHRD1_HUMAN	4	4	122.74	37466	Cysteine and histidine-rich domain-containing protein 1 OS=Homo sapiens OX=9606 GN=CHORDC1 PE=1 SV=2	23363	13190.1	11130.3	39296.2	16480.2	989.976	14399.8	6324.78	127219	100537	212758	76319.4	158780	125270	66697.8	40806.7
CHSP1_HUMAN	2	2	74.42	15882	Calcium-regulated heat-stable protein 1 OS=Homo sapiens OX=9606 GN=CARHSP1 PE=1 SV=2	224000	515968	193347	485800	468579	306564	225002	289474	259200	242835	440583	185791	428153	362454	408718	717371
CHST2_HUMAN	1	1	27.13	57820	Carbohydrate sulfotransferase 2 OS=Homo sapiens OX=9606 GN=CHST2 PE=1 SV=2	2261.64	7704.44	94.2759	0	0	0	13426.7	6110.83	19987.4	9780.16	4359.83	114.495	1711.47	3659.28	0	2607.27
CHTOP_HUMAN	2	2	111.01	26380	Chromatin target of PRMT1 protein OS=Homo sapiens OX=9606 GN=CHTOP PE=1 SV=2	113429	2709.92	73989.7	3718.94	60065.9	2458.32	482.691	5558.89	109641	86165.2	147925	96118.3	860.851	37218	0	221143
CIA2A_HUMAN	2	2	92.24	18343	Cytosolic iron-sulfur assembly component 2A OS=Homo sapiens OX=9606 GN=CIAO2A PE=1 SV=1	72273	44534.3	43792.7	79806.8	65630.9	70107.7	97900.3	88050.5	81014.7	67229.4	117191	62728.7	35402	57689.7	72204.9	109960
CIA2B_HUMAN	3	3	145.84	17652	Cytosolic iron-sulfur assembly component 2B OS=Homo sapiens OX=9606 GN=CIAO2B PE=1 SV=1	144694	145191	140355	142092	44736.4	114746	167215	35389.8	174984	140225	161535	163782	190946	41289.2	123615	186921
CIA30_HUMAN	2	1	85.67	37740	Complex I intermediate-associated protein 30, mitochondrial OS=Homo sapiens OX=9606 GN=NDUFAF1 PE=1 SV=2	22446.2	148291	50081.7	33185.6	12771.4	5258.62	29860.5	82877.2	91874.3	29831.7	31345.8	35676.7	40749.5	4365.94	44653.1	69725.9
CIAO3_HUMAN	1	1	52.4	52987	Cytosolic iron-sulfur assembly component 3 OS=Homo sapiens OX=9606 GN=CIAO3 PE=1 SV=1	31057	65500.9	0	0	230.097	20262.5	0	6067.53	0	1276.31	1055.94	0	0	9591.49	13694.7	0
CILK1_HUMAN	2	0	70.34	71382	Serine/threonine-protein kinase ICK OS=Homo sapiens OX=9606 GN=CILK1 PE=1 SV=1
CILP1_HUMAN	1	1	28.96	132480	Cartilage intermediate layer protein 1 OS=Homo sapiens OX=9606 GN=CILP PE=1 SV=4	18991.4	3255.89	4684.45	234.32	139.251	1634.5	15231	306.82	364.312	30058.7	5769.59	17219.9	0	2798.65	0	0
CIP4_HUMAN	33	33	2082.4	68310	Cdc42-interacting protein 4 OS=Homo sapiens OX=9606 GN=TRIP10 PE=1 SV=3	1.24807e+07	1.2978e+07	1.57332e+07	1.51059e+07	1.71851e+07	1.4701e+07	8.89183e+06	1.5194e+07	1.78004e+07	1.24286e+07	1.49786e+07	1.80752e+07	1.67245e+07	1.42912e+07	1.29637e+07	1.63748e+07
CIRBP_HUMAN	4	4	227.85	18637	Cold-inducible RNA-binding protein OS=Homo sapiens OX=9606 GN=CIRBP PE=1 SV=1	2.51426e+06	3.52738e+06	4.06352e+06	2.39504e+06	1.95344e+06	3.10536e+06	2.33903e+06	2.50292e+06	3.54107e+06	3.2188e+06	4.47935e+06	3.37709e+06	4.81151e+06	2.38618e+06	3.53039e+06	3.8144e+06
CISD1_HUMAN	7	7	633.39	12191	CDGSH iron-sulfur domain-containing protein 1 OS=Homo sapiens OX=9606 GN=CISD1 PE=1 SV=1	7.05534e+07	8.12414e+07	7.60813e+07	6.5641e+07	6.41869e+07	5.98194e+07	6.41395e+07	7.67477e+07	5.65663e+07	9.91706e+07	8.29404e+07	6.871e+07	5.6756e+07	8.08376e+07	7.41211e+07	1.11991e+08
CISD2_HUMAN	3	3	202.41	15268	CDGSH iron-sulfur domain-containing protein 2 OS=Homo sapiens OX=9606 GN=CISD2 PE=1 SV=1	578483	604151	760811	840347	676338	1.10719e+06	874068	1.31152e+06	1.48608e+06	1.27219e+06	956245	829405	846907	1.04028e+06	1.42616e+06	675404
CISD3_HUMAN	3	3	181.42	14206	CDGSH iron-sulfur domain-containing protein 3, mitochondrial OS=Homo sapiens OX=9606 GN=CISD3 PE=1 SV=1	100383	137743	144262	242705	179645	229743	67637.3	306191	241772	340121	599130	204460	171273	254013	249584	268185
CISY_HUMAN	42	42	3384.53	51680	Citrate synthase, mitochondrial OS=Homo sapiens OX=9606 GN=CS PE=1 SV=2	1.7695e+08	4.10847e+08	1.45921e+08	2.85113e+08	2.21949e+08	1.75673e+08	2.38196e+08	2.41585e+08	3.52078e+08	2.62387e+08	3.89102e+08	2.43798e+08	2.94012e+08	3.41161e+08	1.62717e+08	4.90882e+08
CJ143_HUMAN	1	1	48.32	11731	Uncharacterized protein C10orf143 OS=Homo sapiens OX=9606 GN=C10orf143 PE=4 SV=1	3846.75	357591	93143	45910.7	0	0	0	0	12329.5	27148.4	186994	0	401337	0	0	551.67
CK5P3_HUMAN	10	9	567.56	56885	CDK5 regulatory subunit-associated protein 3 OS=Homo sapiens OX=9606 GN=CDK5RAP3 PE=1 SV=2	1.25486e+06	1.00754e+06	724936	811918	1.09281e+06	1.50763e+06	1.36888e+06	1.75842e+06	1.60176e+06	1.17397e+06	1.58405e+06	1.09331e+06	1.46769e+06	513011	343254	1.16833e+06
CK054_HUMAN	3	3	106.02	35095	Ester hydrolase C11orf54 OS=Homo sapiens OX=9606 GN=C11orf54 PE=1 SV=1	146479	126502	296640	88120.3	22021.2	24296.5	70967	36928	57568.3	74118.4	83301	89630.6	124646	78873.2	148716	175694
CK068_HUMAN	4	4	186.11	31411	UPF0696 protein C11orf68 OS=Homo sapiens OX=9606 GN=C11orf68 PE=1 SV=3	424179	297394	347453	828099	683159	852428	997212	714392	952300	705981	1.21937e+06	857897	794026	720730	988647	358522
CKAP2_HUMAN	1	1	25.65	76939	Cytoskeleton-associated protein 2 OS=Homo sapiens OX=9606 GN=CKAP2 PE=1 SV=1	319.755	0	391.555	0	0	7371.71	0	0	0	0	0	0	105.335	0	246.656	0
CKAP4_HUMAN;ANCHR_HUMAN	15	14	827.42	65983	Cytoskeleton-associated protein 4 OS=Homo sapiens OX=9606 GN=CKAP4 PE=1 SV=2	2.58808e+06	2.32553e+06	3.28249e+06	3.03525e+06	4.18021e+06	2.49504e+06	3.38658e+06	2.80644e+06	3.3626e+06	2.6799e+06	3.85034e+06	2.11237e+06	3.33942e+06	5.45716e+06	2.03998e+06	2.76421e+06
CKAP5_HUMAN	1	1	30.14	225352	Cytoskeleton-associated protein 5 OS=Homo sapiens OX=9606 GN=CKAP5 PE=1 SV=3	190533	1.63623e+06	588289	163577	3.78397e+06	4.24731e+06	4.20244e+06	567724	1.25105e+06	67155.9	169152	332383	329398	653563	160479	1.28589e+06
CKLF5_HUMAN	1	1	55.79	24637	CKLF-like MARVEL transmembrane domain-containing protein 5 OS=Homo sapiens OX=9606 GN=CMTM5 PE=1 SV=2	3133.19	223421	938.24	45501.3	4305.17	1331.87	5401.87	11484.5	0	13679.2	43247	6912.4	57227.4	4293.59	1246.69	25952
CL16A_HUMAN	2	2	77.55	117640	Protein CLEC16A OS=Homo sapiens OX=9606 GN=CLEC16A PE=1 SV=2	82803.1	81155.6	8430.23	123518	124786	175862	207783	146236	89445.6	67640.3	415004	262213	413231	184323	56506.2	84061.9
CL029_HUMAN	1	1	28.24	37466	Uncharacterized protein C12orf29 OS=Homo sapiens OX=9606 GN=C12orf29 PE=1 SV=2	2936.03	0	0	0	16.3364	1683.76	6554.07	162257	1571.61	2911.25	2196.69	0	164.908	0	545.13	0
CL037_HUMAN	1	1	35.12	14522	Putative uncharacterized protein encoded by LINC00615 OS=Homo sapiens OX=9606 GN=LINC00615 PE=5 SV=1	45860.1	102907	130369	1255.06	6170.08	45785.7	7610.96	127130	120618	73354.3	138733	109993	5384.14	2865.51	138123	146123
CLAP1_HUMAN	23	20	1044.94	169346	CLIP-associating protein 1 OS=Homo sapiens OX=9606 GN=CLASP1 PE=1 SV=1	874925	547733	597311	1.14968e+06	408582	1.14136e+06	200968	166820	252655	814823	653753	312783	1.26144e+06	391717	698036	2.07881e+06
CLAP2_HUMAN	27	24	1469.33	140976	CLIP-associating protein 2 OS=Homo sapiens OX=9606 GN=CLASP2 PE=1 SV=3	2.84354e+06	2.58215e+06	3.35109e+06	3.86401e+06	2.52271e+06	3.22205e+06	2.67224e+06	1.78753e+06	2.98365e+06	3.1179e+06	4.61565e+06	3.15569e+06	5.26766e+06	2.81849e+06	1.99663e+06	3.35255e+06
CLC14_HUMAN	1	1	34.46	51603	C-type lectin domain family 14 member A OS=Homo sapiens OX=9606 GN=CLEC14A PE=1 SV=1	0	0	0	0	0	0	906.903	0	9595.75	0	0	0	0	0	0	0
CLCB_HUMAN	5	5	178.27	25175	Clathrin light chain B OS=Homo sapiens OX=9606 GN=CLTB PE=1 SV=1	97646.9	234403	200448	5659.21	233124	87917.4	174298	241948	132247	112576	171196	8288.98	5807.8	119309	195653	193579
CLCC1_HUMAN	10	10	577.48	61983	Chloride channel CLIC-like protein 1 OS=Homo sapiens OX=9606 GN=CLCC1 PE=1 SV=1	941578	1.10285e+06	1.36402e+06	879402	867009	1.30957e+06	1.14139e+06	1.56546e+06	917057	939935	547407	797207	1.16467e+06	940182	954119	811655
CLCN1_HUMAN	1	1	37.65	108556	Chloride channel protein 1 OS=Homo sapiens OX=9606 GN=CLCN1 PE=1 SV=3	12968.4	19227	35781	70340.2	69409.6	35544.8	20142.8	33440.7	31931.3	24197.5	75343.2	54359.4	49534.4	64911.4	21710.3	61599.1
CLCN2_HUMAN	1	1	38.54	98472	Chloride channel protein 2 OS=Homo sapiens OX=9606 GN=CLCN2 PE=1 SV=2	3390.18	2646.28	6115.74	4293.96	9247.29	27348	37356.4	9014.36	14481.3	21430.3	39707.4	33700.9	1895.21	38216.5	3486.27	3667.72
CLD17_HUMAN	1	0	26.53	24587	Claudin-17 OS=Homo sapiens OX=9606 GN=CLDN17 PE=1 SV=1
CLH1_HUMAN	43	38	2495.35	191493	Clathrin heavy chain 1 OS=Homo sapiens OX=9606 GN=CLTC PE=1 SV=5	5.17667e+06	818133	4.57123e+06	7.50641e+06	733657	3.83377e+06	765850	631907	734929	6.10056e+06	981169	773767	6.90654e+06	732500	1.00592e+07	1.72187e+07
CLH2_HUMAN	7	2	531.72	186910	Clathrin heavy chain 2 OS=Homo sapiens OX=9606 GN=CLTCL1 PE=1 SV=2	5413.6	7518.31	1175.28	5003.75	7881.9	16292.4	3444.36	721.146	3870.27	10961.7	3204.98	715.612	31850.4	9584.6	5948.2	40139.2
CLIC1_HUMAN	5	5	303.48	26906	Chloride intracellular channel protein 1 OS=Homo sapiens OX=9606 GN=CLIC1 PE=1 SV=4	874632	3.435e+06	1.27704e+06	1.32565e+06	1.55475e+06	969663	1.48847e+06	750560	1.52012e+06	1.14701e+06	1.59146e+06	1.12839e+06	1.23221e+06	1.60263e+06	961653	2.21558e+06
CLIC2_HUMAN	2	1	75.53	28338	Chloride intracellular channel protein 2 OS=Homo sapiens OX=9606 GN=CLIC2 PE=1 SV=3	207.572	37941	25500.5	325.31	921.963	1636.34	34170.9	0	4732.92	368.257	3845.01	3876.8	485.645	7577.24	1182.68	47404.3
CLIC4_HUMAN	6	5	277.47	28754	Chloride intracellular channel protein 4 OS=Homo sapiens OX=9606 GN=CLIC4 PE=1 SV=4	169279	402099	585283	81044.9	215383	37466	168929	215553	272579	262184	304075	159334	153802	84624.1	227802	532509
CLIC5_HUMAN;CLIC6_HUMAN	10	9	553.51	46474	Chloride intracellular channel protein 5 OS=Homo sapiens OX=9606 GN=CLIC5 PE=1 SV=3	6.5515e+06	4.63155e+06	5.07186e+06	3.47646e+06	4.49478e+06	4.91136e+06	5.55529e+06	3.35193e+06	5.83358e+06	3.21195e+06	4.91471e+06	6.62573e+06	6.46802e+06	4.29951e+06	6.77539e+06	7.03434e+06
CLIP1_HUMAN;CLIP2_HUMAN	32	32	1778.76	162147	CAP-Gly domain-containing linker protein 1 OS=Homo sapiens OX=9606 GN=CLIP1 PE=1 SV=2	844497	566437	1.95534e+06	3.40643e+06	425716	3.75512e+06	291017	308451	351757	3.34038e+06	380333	246900	3.50011e+06	342363	5.30615e+06	6.14601e+06
CLP1L_HUMAN	2	2	60.5	62189	Lipid scramblase CLPTM1L OS=Homo sapiens OX=9606 GN=CLPTM1L PE=1 SV=1	36792.3	20035	403.284	23149.6	51395.5	44635	24244.9	32017.1	22251.9	16902.3	24936.1	17987.3	29959.7	1682.22	51636.5	12096.7
CLPB_HUMAN	11	11	511.23	78680	Caseinolytic peptidase B protein homolog OS=Homo sapiens OX=9606 GN=CLPB PE=1 SV=1	1.76924e+06	2.13766e+06	2.76409e+06	1.81881e+06	2.09872e+06	1.43731e+06	2.13362e+06	2.60831e+06	2.18221e+06	2.04582e+06	1.52549e+06	997129	1.21757e+06	2.90408e+06	1.43283e+06	3.03105e+06
CLPP_HUMAN	4	4	165.24	30161	ATP-dependent Clp protease proteolytic subunit, mitochondrial OS=Homo sapiens OX=9606 GN=CLPP PE=1 SV=1	196335	390571	464033	33763.8	184393	62114.4	212411	209340	223790	157614	286610	40781.5	36466.7	146677	184902	325633
CLPT1_HUMAN	7	7	354.9	76048	Putative lipid scramblase CLPTM1 OS=Homo sapiens OX=9606 GN=CLPTM1 PE=1 SV=1	862613	906018	960831	623620	971794	1.11979e+06	1.47944e+06	1.20796e+06	1.30178e+06	954616	1.18032e+06	1.20569e+06	754268	1.26342e+06	744607	870410
CLPX_HUMAN	10	10	486.65	69181	ATP-dependent Clp protease ATP-binding subunit clpX-like, mitochondrial OS=Homo sapiens OX=9606 GN=CLPX PE=1 SV=2	1.0226e+06	1.19151e+06	463037	910210	673855	1.02362e+06	1.24991e+06	1.68937e+06	1.13861e+06	1.21699e+06	1.36376e+06	1.01474e+06	1.34256e+06	286166	606364	1.84703e+06
CLU_HUMAN;PCDC2_HUMAN	12	12	637.71	146577	Clustered mitochondria protein homolog OS=Homo sapiens OX=9606 GN=CLUH PE=1 SV=2	925836	465671	907660	896859	70278.8	1.03014e+06	90916.4	26018.2	87293.8	993491	214957	57783.2	923739	128549	549830	2.51626e+06
CLUL1_HUMAN	1	1	26.78	54180	Clusterin-like protein 1 OS=Homo sapiens OX=9606 GN=CLUL1 PE=2 SV=1	6212.95	5766.54	1319.55	0	3499.32	0	197.118	16578	112931	0	30320.4	11528.6	23724.2	0	0	8763.49
CLUS_HUMAN	8	8	456.04	52461	Clusterin OS=Homo sapiens OX=9606 GN=CLU PE=1 SV=1	1.54978e+06	3.72689e+06	1.28458e+06	2.67592e+06	2.30162e+06	1.41923e+06	1.55476e+06	1.48104e+06	3.76093e+06	3.79694e+06	3.01453e+06	1.81765e+06	3.14644e+06	2.61067e+06	3.41294e+06	4.76065e+06
CLYBL_HUMAN	7	6	354.31	37336	Citramalyl-CoA lyase, mitochondrial OS=Homo sapiens OX=9606 GN=CLYBL PE=1 SV=2	192243	226147	675298	287660	346700	283367	242141	523631	882061	378675	76247.1	114080	841913	579632	312268	366991
CM042_HUMAN	1	1	27.35	37362	Uncharacterized protein C13orf42 OS=Homo sapiens OX=9606 GN=C13orf42 PE=4 SV=1	97734	364959	2.38516e+08	6.10477e+07	6.8002e+06	2.69506e+06	3.38933e+06	1.04501e+08	4.39613e+06	692622	6.99472e+07	9.45206e+07	2.49999e+06	1.19559e+06	236153	195934
CMA1_HUMAN	1	1	39.15	27307	Chymase OS=Homo sapiens OX=9606 GN=CMA1 PE=1 SV=1	0	2152.14	92267.7	0	3239.21	0	2315.89	0	1537.98	23464.4	1205.9	20303.1	1463.37	700.491	3938.22	11457
CMBL_HUMAN	18	17	1258.39	28030	Carboxymethylenebutenolidase homolog OS=Homo sapiens OX=9606 GN=CMBL PE=1 SV=1	1.58349e+08	8.76999e+07	1.52842e+08	8.30868e+07	1.103e+08	1.13423e+08	8.01435e+07	8.18052e+07	7.11804e+07	7.83419e+07	4.07663e+07	1.0327e+08	5.05965e+07	6.54359e+07	1.34625e+08	6.3223e+07
CMPK2_HUMAN	1	1	42.81	49417	UMP-CMP kinase 2, mitochondrial OS=Homo sapiens OX=9606 GN=CMPK2 PE=1 SV=3	15775.6	22181.4	16164.6	20537.4	25240.6	15324.6	0	0	33920.3	28408.8	0	0	32041.7	464.831	339.251	19322.6
CMYA5_HUMAN	8	8	316.34	448935	Cardiomyopathy-associated protein 5 OS=Homo sapiens OX=9606 GN=CMYA5 PE=1 SV=3	182596	552413	124971	287090	511714	151455	146118	116610	137810	157413	280607	223921	187142	219330	17733.1	176981
CN37_HUMAN	3	3	134.74	47549	2',3'-cyclic-nucleotide 3'-phosphodiesterase OS=Homo sapiens OX=9606 GN=CNP PE=1 SV=2	139800	176364	82922.2	128944	146638	162352	209482	87088.1	183329	148336	260970	225498	249693	471249	138151	284796
CNDP2_HUMAN	18	18	883.16	52845	Cytosolic non-specific dipeptidase OS=Homo sapiens OX=9606 GN=CNDP2 PE=1 SV=2	7.58965e+06	7.15083e+06	7.41619e+06	4.1995e+06	6.12551e+06	6.188e+06	4.60617e+06	5.12767e+06	5.8102e+06	5.91583e+06	7.56499e+06	5.36923e+06	6.54567e+06	5.39956e+06	8.42224e+06	9.26848e+06
CNEP1_HUMAN	1	1	45.09	28359	CTD nuclear envelope phosphatase 1 OS=Homo sapiens OX=9606 GN=CTDNEP1 PE=1 SV=2	0	1013.88	0	2879.68	0	369.132	0	2442.55	0	0	3162.56	1169.82	15021.7	456.855	15345	1135.96
CNIH4_HUMAN	3	3	191.53	16082	Protein cornichon homolog 4 OS=Homo sapiens OX=9606 GN=CNIH4 PE=1 SV=1	635193	909855	867039	1.19234e+06	190176	597101	137703	1.01405e+06	339884	517935	1.59383e+06	1.07656e+06	974752	1.44185e+06	554833	550148
CNN1_HUMAN	13	13	688.12	33150	Calponin-1 OS=Homo sapiens OX=9606 GN=CNN1 PE=1 SV=2	624798	1.10671e+06	1.37985e+06	323405	2.81105e+06	558151	1.04872e+06	1.60418e+06	4.12273e+06	1.15414e+06	4.03043e+06	240617	1.98306e+06	566602	1.15755e+06	3.8176e+06
CNN2_HUMAN;CNN3_HUMAN	2	2	83.72	33675	Calponin-2 OS=Homo sapiens OX=9606 GN=CNN2 PE=1 SV=4	90676.4	636745	152744	112425	125015	96450.5	78885.7	53022.3	172760	100172	245307	42345.3	165143	124228	162481	151622
CNO10_HUMAN	1	0	34.04	82258	CCR4-NOT transcription complex subunit 10 OS=Homo sapiens OX=9606 GN=CNOT10 PE=1 SV=1
CNOT4_HUMAN	4	4	124.45	63470	CCR4-NOT transcription complex subunit 4 OS=Homo sapiens OX=9606 GN=CNOT4 PE=1 SV=3	67094.5	60761.3	117931	82824.9	147082	96741.6	103273	105012	76679.6	89120.9	107986	102307	117708	78076	53638.4	70433.3
CNPY2_HUMAN	3	3	175.08	20639	Protein canopy homolog 2 OS=Homo sapiens OX=9606 GN=CNPY2 PE=1 SV=1	718017	428736	709778	572359	90285	388131	573846	487786	652359	395601	522914	696601	620585	693604	1.02859e+06	570244
CNRP1_HUMAN	4	4	211.86	18637	CB1 cannabinoid receptor-interacting protein 1 OS=Homo sapiens OX=9606 GN=CNRIP1 PE=1 SV=1	378127	305168	349794	534508	499603	859650	617873	800348	152245	491308	229126	252847	482653	133438	616983	491062
CNST_HUMAN	3	3	104.95	79547	Consortin OS=Homo sapiens OX=9606 GN=CNST PE=1 SV=3	140951	98744	234951	105186	150413	106855	183735	206078	166987	189607	80481.7	261523	93670.1	99477.1	138849	70677.9
CNTFR_HUMAN	4	4	139.32	40607	Ciliary neurotrophic factor receptor subunit alpha OS=Homo sapiens OX=9606 GN=CNTFR PE=1 SV=2	215653	272500	183902	744749	415846	385535	249006	381187	339658	357068	274702	263440	261674	175306	212494	177902
CNTP4_HUMAN	2	1	68.59	145182	Contactin-associated protein-like 4 OS=Homo sapiens OX=9606 GN=CNTNAP4 PE=1 SV=3	687770	408010	493655	57408.8	1.03473e+06	1.01368e+06	1.18485e+06	1.65931e+06	694153	1.27932e+06	330788	563847	300408	555761	548422	180772
CO1A1_HUMAN	1	1	38.46	138827	Collagen alpha-1(I) chain OS=Homo sapiens OX=9606 GN=COL1A1 PE=1 SV=6	0	18651.4	728.929	0	670.913	957527	0.165787	0	3717.36	1229.52	0	64.0272	1068.8	0	6412.86	2035.35
CO2_HUMAN	5	5	176.17	83214	Complement C2 OS=Homo sapiens OX=9606 GN=C2 PE=1 SV=2	81445.1	89705.7	145423	329433	65233.2	159339	338538	169669	271537	76817.3	179212	107019	194552	281734	217211	228331
CO3_HUMAN;MET18_HUMAN	118	118	8550.97	187030	Complement C3 OS=Homo sapiens OX=9606 GN=C3 PE=1 SV=2	1.70636e+08	2.01191e+08	1.71955e+08	4.66054e+08	2.33903e+08	2.00129e+08	3.31629e+08	1.86129e+08	3.01424e+08	2.33729e+08	2.62438e+08	2.0089e+08	2.48968e+08	2.79075e+08	3.04789e+08	2.0519e+08
CO4A_HUMAN	52	10	3698.78	192664	Complement C4-A OS=Homo sapiens OX=9606 GN=C4A PE=1 SV=2	594332	1.0443e+06	489962	2.02803e+06	577105	936444	746011	557291	705883	606955	1.01919e+06	827437	1.1423e+06	1.20146e+06	1.12037e+06	470037
CO4A2_HUMAN	1	1	28.41	167449	Collagen alpha-2(IV) chain OS=Homo sapiens OX=9606 GN=COL4A2 PE=1 SV=4	57610.9	908.079	66385.8	2355.14	16324.5	108252	148542	24308.1	9367.41	23388.9	1126.38	168278	0	105157	269065	7274.91
CO4B_HUMAN	46	4	3664.29	192631	Complement C4-B OS=Homo sapiens OX=9606 GN=C4B PE=1 SV=2	950242	2.45372e+06	2.09586e+06	4.48243e+06	2.6178e+06	2.04285e+06	1.71742e+06	2.19508e+06	2.56534e+06	2.28998e+06	3.45433e+06	2.6649e+06	2.78813e+06	4.86376e+06	2.75478e+06	2.58597e+06
CO5_HUMAN	27	26	1157.67	188186	Complement C5 OS=Homo sapiens OX=9606 GN=C5 PE=1 SV=4	1.94796e+06	5.27179e+06	2.49992e+06	5.59115e+06	3.19443e+06	2.64849e+06	4.92567e+06	2.92617e+06	4.64548e+06	4.34561e+06	4.75815e+06	2.77689e+06	2.94341e+06	5.43864e+06	2.30608e+06	4.32147e+06
CO6_HUMAN	7	7	265.04	104718	Complement component C6 OS=Homo sapiens OX=9606 GN=C6 PE=1 SV=3	239770	538389	321218	925240	320539	278953	583223	357712	588749	414071	622319	459942	627217	861130	387156	294033
CO6A1_HUMAN	21	20	1437.18	108462	Collagen alpha-1(VI) chain OS=Homo sapiens OX=9606 GN=COL6A1 PE=1 SV=3	1.3034e+07	2.04967e+07	1.47447e+07	5.61462e+06	1.5952e+07	4.86463e+06	7.93505e+06	1.41365e+07	1.41523e+07	1.15698e+07	1.77394e+07	8.80562e+06	1.96571e+07	1.24321e+07	4.56238e+06	7.87004e+06
CO6A2_HUMAN	18	17	1186.08	108512	Collagen alpha-2(VI) chain OS=Homo sapiens OX=9606 GN=COL6A2 PE=1 SV=4	8.34744e+06	1.35555e+07	8.05256e+06	4.01131e+06	9.6232e+06	4.17834e+06	5.94347e+06	1.03768e+07	1.01289e+07	7.18527e+06	1.25569e+07	6.00823e+06	1.63668e+07	8.26372e+06	3.17439e+06	4.37661e+06
CO6A3_HUMAN	52	49	2637.82	343457	Collagen alpha-3(VI) chain OS=Homo sapiens OX=9606 GN=COL6A3 PE=1 SV=5	5.04445e+06	9.11841e+06	7.41605e+06	3.34205e+06	7.17636e+06	3.09131e+06	3.08537e+06	7.38989e+06	6.43462e+06	6.1282e+06	8.15224e+06	3.48434e+06	9.1521e+06	5.09153e+06	3.42361e+06	4.49469e+06
CO7_HUMAN	5	5	237	93457	Complement component C7 OS=Homo sapiens OX=9606 GN=C7 PE=1 SV=2	187255	377457	146711	395294	359039	196123	226641	138323	316099	428496	483453	211968	214644	420610	454232	229728
CO8A_HUMAN	3	3	134.52	65121	Complement component C8 alpha chain OS=Homo sapiens OX=9606 GN=C8A PE=1 SV=2	217757	420535	120966	424984	517298	262021	482164	313748	463807	326014	626209	261559	375589	316983	269838	303080
CO8B_HUMAN	10	10	453.57	67003	Complement component C8 beta chain OS=Homo sapiens OX=9606 GN=C8B PE=1 SV=3	561623	683953	159609	511817	753663	659333	1.065e+06	733239	813521	703135	1.19156e+06	490016	772305	673628	950914	976612
CO8G_HUMAN	5	5	267.77	22264	Complement component C8 gamma chain OS=Homo sapiens OX=9606 GN=C8G PE=1 SV=3	213912	178537	66629.1	309340	40978.7	193579	274920	336574	263908	166750	124882	25128.3	284729	141560	313009	247316
CO9_HUMAN	11	11	552.57	63133	Complement component C9 OS=Homo sapiens OX=9606 GN=C9 PE=1 SV=2	1.61267e+06	4.61673e+06	3.18559e+06	4.77141e+06	3.62248e+06	6.59724e+06	4.82545e+06	4.13668e+06	5.05707e+06	3.77326e+06	3.91162e+06	5.14478e+06	5.63455e+06	6.08695e+06	1.03889e+07	2.79026e+06
CO040_HUMAN	1	1	56.93	16343	UPF0235 protein C15orf40 OS=Homo sapiens OX=9606 GN=C15orf40 PE=1 SV=2	143348	106359	82653.8	91156.9	94176.3	115994	146283	101174	165685	226344	80102.6	213020	113225	110987	161555	44310.8
COA1_HUMAN	3	3	103.53	16684	Cytochrome c oxidase assembly factor 1 homolog OS=Homo sapiens OX=9606 GN=COA1 PE=1 SV=1	3719.95	73870.7	48308.3	29284	1807.75	55582.7	13055.1	6453.61	74927.6	31357.3	108116	26947.9	21419.3	18575.7	20558.6	97520.9
COA3_HUMAN	6	6	390.95	11724	Cytochrome c oxidase assembly factor 3 homolog, mitochondrial OS=Homo sapiens OX=9606 GN=COA3 PE=1 SV=1	2.57608e+06	3.93057e+06	1.95609e+06	1.55979e+06	4.22024e+06	2.04789e+06	2.97969e+06	4.38002e+06	2.98518e+06	2.541e+06	2.28618e+06	2.52995e+06	3.65672e+06	1.98109e+06	2.34765e+06	3.04799e+06
COA4_HUMAN	1	1	89.5	10128	Cytochrome c oxidase assembly factor 4 homolog, mitochondrial OS=Homo sapiens OX=9606 GN=COA4 PE=1 SV=2	202674	245684	184702	88694.9	25696.4	93738.3	154536	122887	230421	169403	213404	242558	110050	141123	148862	43447.9
COA6_HUMAN	2	2	115.64	14107	Cytochrome c oxidase assembly factor 6 homolog OS=Homo sapiens OX=9606 GN=COA6 PE=1 SV=1	2.66704e+06	3.46578e+06	1.75729e+06	2.2575e+06	4.98102e+06	1.65645e+06	2.74157e+06	2.30083e+06	3.05582e+06	2.82523e+06	2.80505e+06	3.87099e+06	2.08239e+06	3.03979e+06	1.6419e+06	3.236e+06
COA7_HUMAN	2	2	68.36	25692	Cytochrome c oxidase assembly factor 7 OS=Homo sapiens OX=9606 GN=COA7 PE=1 SV=2	11769.7	15385.3	23874.5	7812.22	20192.1	9106.9	13520.8	1891.81	24596.1	12616.5	18413.2	2103.28	5203.65	5608.6	13003.1	16270.2
COAC_HUMAN	1	1	44.94	22381	Phosphopantothenoylcysteine decarboxylase OS=Homo sapiens OX=9606 GN=PPCDC PE=1 SV=2	134.868	0	0	1201.97	3033.94	1997.5	0	38.8925	3237.33	1278.73	445.409	0	976.392	0	0	366.154
COASY_HUMAN	13	13	934.93	62290	Bifunctional coenzyme A synthase OS=Homo sapiens OX=9606 GN=COASY PE=1 SV=4	7.8553e+06	5.32702e+06	8.18056e+06	6.18393e+06	1.08774e+07	8.50431e+06	7.47164e+06	6.46562e+06	7.91015e+06	6.73318e+06	7.40032e+06	4.88337e+06	7.53293e+06	7.03477e+06	5.77846e+06	7.52333e+06
COBL_HUMAN	11	11	595.74	135533	Protein cordon-bleu OS=Homo sapiens OX=9606 GN=COBL PE=1 SV=2	2.91256e+06	2.56531e+06	3.1446e+06	4.12138e+06	5.34621e+06	3.08217e+06	3.55705e+06	2.63738e+06	2.88116e+06	3.04269e+06	1.79751e+06	3.32167e+06	5.18249e+06	2.81855e+06	1.71797e+06	2.22254e+06
COF1_HUMAN	12	6	1051.21	18491	Cofilin-1 OS=Homo sapiens OX=9606 GN=CFL1 PE=1 SV=3	3.72671e+07	4.40508e+07	3.4243e+07	3.55266e+07	4.13784e+07	4.89646e+07	3.93228e+07	3.96389e+07	4.65036e+07	4.67163e+07	4.61251e+07	3.82166e+07	3.95706e+07	3.27666e+07	4.72937e+07	4.36879e+07
COF2_HUMAN	17	11	1281.19	18725	Cofilin-2 OS=Homo sapiens OX=9606 GN=CFL2 PE=1 SV=1	1.10325e+08	1.06886e+08	9.95338e+07	1.12005e+08	1.18913e+08	1.70551e+08	1.15903e+08	1.03064e+08	1.15636e+08	1.55545e+08	1.93314e+08	1.25688e+08	1.47258e+08	1.44546e+08	1.39022e+08	1.76275e+08
COG1_HUMAN	4	4	151.93	108909	Conserved oligomeric Golgi complex subunit 1 OS=Homo sapiens OX=9606 GN=COG1 PE=1 SV=1	12868.8	22476.2	1633.25	4346.15	16446.7	12545	10836.1	20586.3	10887.2	13518.8	77610.2	26138.6	13343.6	21077.2	9447.97	100466
COG2_HUMAN	1	1	28.85	83155	Conserved oligomeric Golgi complex subunit 2 OS=Homo sapiens OX=9606 GN=COG2 PE=1 SV=1	0	64871.6	90649.5	456.292	108.867	73838.5	1013.52	0.950733	39.3309	0	628.784	400.703	239.843	53872.8	44.3397	862.406
COG4_HUMAN	1	1	26.92	89026	Conserved oligomeric Golgi complex subunit 4 OS=Homo sapiens OX=9606 GN=COG4 PE=1 SV=3	4212.73	1356.59	5161.81	0	0	0	10212.3	2147.7	28041.1	5341.41	0	0	16.7774	326.128	3072.74	0
COG5_HUMAN	1	1	39.87	92685	Conserved oligomeric Golgi complex subunit 5 OS=Homo sapiens OX=9606 GN=COG5 PE=1 SV=3	55569.6	61625	39691.4	67611.6	40517.1	19518.1	69746.4	9217.08	4371.71	43976.5	11517.4	31762.9	2321.2	29904.3	21652.5	707.035
COG6_HUMAN	1	1	42.25	73233	Conserved oligomeric Golgi complex subunit 6 OS=Homo sapiens OX=9606 GN=COG6 PE=1 SV=2	43853.1	24119.1	3288.61	8886.1	4648.89	38335.8	38966.9	53628.8	42656.2	40187.8	45933.3	17533.6	33287.3	17095.2	78115.7	36542.4
COG8_HUMAN	1	1	46.19	68380	Conserved oligomeric Golgi complex subunit 8 OS=Homo sapiens OX=9606 GN=COG8 PE=1 SV=2	43972.3	24152.2	58859.9	36746.2	62547.3	35089.6	51588.9	35214.2	43198	50130.4	38419.3	30893	36914.7	38323.1	633.588	38247.4
COIA1_HUMAN	7	7	333.54	178077	Collagen alpha-1(XVIII) chain OS=Homo sapiens OX=9606 GN=COL18A1 PE=1 SV=5	1.67725e+06	904157	2.5552e+06	618653	2.21448e+06	1.31298e+06	1.74137e+06	1.48248e+06	1.69097e+06	1.84444e+06	887704	1.25048e+06	1.3654e+06	946871	3.01546e+06	1.53994e+06
COMD2_HUMAN	1	1	46.55	22731	COMM domain-containing protein 2 OS=Homo sapiens OX=9606 GN=COMMD2 PE=1 SV=2	4447.34	28424.7	9684.15	5796.18	7354.11	530.15	0	1865.79	3316.86	5337.32	534.475	214.088	3130.44	14217.7	14346.1	17346.5
COMD3_HUMAN	2	2	110.79	22137	COMM domain-containing protein 3 OS=Homo sapiens OX=9606 GN=COMMD3 PE=1 SV=1	27144.7	172742	49065.7	18894.3	13293.1	34835.4	38382.4	29313.5	72607.8	37786.9	101976	42682.6	80669.4	81193.7	78419.6	101323
COMD9_HUMAN	1	1	29.72	21805	COMM domain-containing protein 9 OS=Homo sapiens OX=9606 GN=COMMD9 PE=1 SV=2	559892	236808	377600	78991	22543.2	101091	184454	90899.5	103654	96069.6	119525	178488	172083	116146	349992	181522
COMP_HUMAN	4	3	178.52	82808	Cartilage oligomeric matrix protein OS=Homo sapiens OX=9606 GN=COMP PE=1 SV=2	0	4384.11	6203.54	5231.04	0	1218.25	4419.17	10027.4	2151.29	264642	7109.64	5461.56	4216.8	3522.28	1353.05	2122.63
COMT_HUMAN	10	10	471.28	30018	Catechol O-methyltransferase OS=Homo sapiens OX=9606 GN=COMT PE=1 SV=2	1.97399e+06	1.49843e+06	1.52348e+06	1.59324e+06	1.79732e+06	3.17469e+06	2.36981e+06	1.69581e+06	1.92286e+06	1.60689e+06	2.27042e+06	1.98609e+06	1.84908e+06	1.02218e+06	2.82895e+06	2.49412e+06
COPA_HUMAN	18	18	831.93	138258	Coatomer subunit alpha OS=Homo sapiens OX=9606 GN=COPA PE=1 SV=2	2.33446e+06	1.54142e+06	2.64117e+06	4.29327e+06	286234	2.32042e+06	485512	436702	212411	2.38308e+06	2.05867e+06	350044	4.8903e+06	1.20094e+06	2.55339e+06	3.84142e+06
COPB_HUMAN	20	20	1184.51	107074	Coatomer subunit beta OS=Homo sapiens OX=9606 GN=COPB1 PE=1 SV=3	3.20146e+06	3.27728e+06	3.09116e+06	3.24862e+06	4.29893e+06	2.02405e+06	4.09419e+06	2.96409e+06	4.08465e+06	2.72516e+06	6.12646e+06	3.74004e+06	4.24604e+06	3.29056e+06	2.57708e+06	3.49433e+06
COPB2_HUMAN	21	21	972.04	102422	Coatomer subunit beta' OS=Homo sapiens OX=9606 GN=COPB2 PE=1 SV=2	3.56334e+06	4.08263e+06	3.61611e+06	6.07185e+06	6.90086e+06	6.17049e+06	6.37675e+06	5.59251e+06	7.59338e+06	4.41353e+06	7.85174e+06	5.22041e+06	6.87125e+06	4.47503e+06	2.83656e+06	3.33392e+06
COPD_HUMAN	12	12	619.97	57174	Coatomer subunit delta OS=Homo sapiens OX=9606 GN=ARCN1 PE=1 SV=1	9.35545e+06	4.42447e+06	5.92896e+06	5.62583e+06	9.65211e+06	7.45491e+06	6.5152e+06	5.63516e+06	5.61487e+06	6.13294e+06	4.50904e+06	4.37469e+06	5.61655e+06	4.48779e+06	2.89778e+06	7.76066e+06
COPE_HUMAN	3	3	109.92	34460	Coatomer subunit epsilon OS=Homo sapiens OX=9606 GN=COPE PE=1 SV=3	103259	152580	89210.4	59080.9	16721.4	4800.83	188996	129621	257613	68072.1	260687	136965	250297	28678.5	73360.7	297321
COPG1_HUMAN	13	11	758.12	97655	Coatomer subunit gamma-1 OS=Homo sapiens OX=9606 GN=COPG1 PE=1 SV=1	1.64149e+06	1.32559e+06	835362	1.52685e+06	2.01696e+06	1.46994e+06	1.65108e+06	1.46241e+06	1.80344e+06	1.1672e+06	2.33718e+06	1.66946e+06	1.79745e+06	1.28442e+06	1.21517e+06	1.32114e+06
COPG2_HUMAN	11	9	555.78	97560	Coatomer subunit gamma-2 OS=Homo sapiens OX=9606 GN=COPG2 PE=1 SV=1	556641	860476	361090	441302	695820	586371	689252	503955	803400	437530	936255	604903	642170	328884	358411	868356
COPZ1_HUMAN	4	4	277.69	20185	Coatomer subunit zeta-1 OS=Homo sapiens OX=9606 GN=COPZ1 PE=1 SV=1	1.1667e+06	409457	747361	857940	358046	719530	920056	819519	864954	620496	830010	733616	707914	769231	956174	549419
COPZ2_HUMAN	2	2	112.35	23533	Coatomer subunit zeta-2 OS=Homo sapiens OX=9606 GN=COPZ2 PE=2 SV=1	210279	109697	123322	52910.7	814.562	2818.94	8674.95	33943.1	84702.5	87129.8	108119	24473.5	69819.2	39633.8	25217.7	319592
COQ3_HUMAN	5	5	349.92	41028	Ubiquinone biosynthesis O-methyltransferase, mitochondrial OS=Homo sapiens OX=9606 GN=COQ3 PE=1 SV=3	3.82475e+06	6.7445e+06	4.67531e+06	2.8495e+06	3.91152e+06	1.82244e+06	3.47514e+06	4.60744e+06	5.78313e+06	3.33535e+06	5.58155e+06	3.91851e+06	2.45085e+06	3.8915e+06	1.96899e+06	8.86299e+06
COQ5_HUMAN	20	20	1374	37117	2-methoxy-6-polyprenyl-1,4-benzoquinol methylase, mitochondrial OS=Homo sapiens OX=9606 GN=COQ5 PE=1 SV=2	9.85992e+06	2.26798e+07	2.44531e+07	1.13171e+07	1.36449e+07	9.73386e+06	1.34472e+07	1.4121e+07	1.3016e+07	1.37762e+07	1.37707e+07	1.28541e+07	9.2033e+06	1.02126e+07	7.3491e+06	2.53778e+07
COQ6_HUMAN	16	16	1104.85	50838	Ubiquinone biosynthesis monooxygenase COQ6, mitochondrial OS=Homo sapiens OX=9606 GN=COQ6 PE=1 SV=2	6.73944e+06	8.67133e+06	6.37552e+06	1.02826e+07	7.13686e+06	6.76608e+06	6.19692e+06	8.45055e+06	9.85804e+06	9.86175e+06	1.23902e+07	8.96099e+06	1.20622e+07	9.33099e+06	5.73068e+06	1.51744e+07
COQ7_HUMAN	17	17	961.33	24262	5-demethoxyubiquinone hydroxylase, mitochondrial OS=Homo sapiens OX=9606 GN=COQ7 PE=1 SV=3	1.60964e+07	1.49431e+07	1.51839e+07	1.1564e+07	1.37252e+07	1.82459e+07	1.15808e+07	1.56695e+07	1.82394e+07	2.38392e+07	1.87499e+07	1.56851e+07	1.29235e+07	1.46199e+07	1.55748e+07	2.06993e+07
COQ8A_HUMAN	25	25	2401.83	71904	Atypical kinase COQ8A, mitochondrial OS=Homo sapiens OX=9606 GN=COQ8A PE=1 SV=1	1.91777e+08	2.19993e+08	2.23488e+08	9.19609e+07	1.37124e+08	1.81584e+08	1.7431e+08	2.09669e+08	1.8451e+08	2.0529e+08	2.09529e+08	1.27235e+08	1.40403e+08	1.35326e+08	1.45403e+08	3.07921e+08
COQ9_HUMAN	26	26	2234.09	35487	Ubiquinone biosynthesis protein COQ9, mitochondrial OS=Homo sapiens OX=9606 GN=COQ9 PE=1 SV=1	6.12051e+07	7.13131e+07	4.82924e+07	2.5415e+07	3.93384e+07	4.89766e+07	5.72699e+07	5.76119e+07	7.24307e+07	6.34198e+07	6.87225e+07	4.80396e+07	4.30951e+07	6.60613e+07	4.75241e+07	1.16148e+08
COR1A_HUMAN	7	6	425.33	50994	Coronin-1A OS=Homo sapiens OX=9606 GN=CORO1A PE=1 SV=4	545121	9.37731e+06	1.00946e+06	1.32831e+06	2.58416e+06	826887	1.08418e+06	817836	587489	1.20474e+06	1.21236e+06	577826	829618	877503	329240	1.88447e+06
COR1B_HUMAN;FR1L4_HUMAN	8	7	424.49	54200	Coronin-1B OS=Homo sapiens OX=9606 GN=CORO1B PE=1 SV=1	669925	1.01809e+06	823234	494252	1.27843e+06	548095	1.08168e+06	920075	1.21322e+06	1.1388e+06	1.22279e+06	551443	1.34244e+06	537151	473856	1.35573e+06
COR1C_HUMAN	8	8	404.91	53215	Coronin-1C OS=Homo sapiens OX=9606 GN=CORO1C PE=1 SV=1	821943	2.84899e+06	1.33549e+06	1.01934e+06	1.12067e+06	878761	954503	961185	898541	1.08238e+06	1.4101e+06	671788	1.48523e+06	1.82856e+06	797964	2.00851e+06
CORO6_HUMAN	10	10	698.2	52729	Coronin-6 OS=Homo sapiens OX=9606 GN=CORO6 PE=1 SV=2	1.85769e+07	1.4551e+07	9.14333e+06	1.30678e+07	1.94809e+07	1.45589e+07	1.6476e+07	1.64966e+07	1.59153e+07	1.65516e+07	1.49134e+07	1.35355e+07	1.47863e+07	9.60398e+06	1.46999e+07	1.56494e+07
CORO7_HUMAN	4	4	165.21	100542	Coronin-7 OS=Homo sapiens OX=9606 GN=CORO7 PE=1 SV=2	27347.5	97162.2	1205.01	109790	38686.1	64673.4	16499.2	25942.5	49761.6	61823	163442	43832.9	72207.2	91167	977.292	79466.6
COSA1_HUMAN	1	1	27.45	116585	Collagen alpha-1(XXVIII) chain OS=Homo sapiens OX=9606 GN=COL28A1 PE=2 SV=2	135285	215608	63637	284425	30227.4	150231	117227	178536	44528.9	10268.3	35111.1	103947	105512	137368	85611.7	19685.7
COTL1_HUMAN	2	2	112.61	15935	Coactosin-like protein OS=Homo sapiens OX=9606 GN=COTL1 PE=1 SV=3	203230	383395	193333	141577	73920.5	163370	93194	181864	174069	149165	226038	107066	227309	85324.5	117810	220000
COX1_HUMAN	3	3	120.2	57003	Cytochrome c oxidase subunit 1 OS=Homo sapiens OX=9606 GN=MT-CO1 PE=1 SV=1	101317	1.89572e+06	125219	20161	44588	371907	557535	358425	31267.6	167470	339832	1.30503e+06	17812.5	50013.9	1.1237e+06	2.2629e+06
COX2_HUMAN	9	9	942.57	25548	Cytochrome c oxidase subunit 2 OS=Homo sapiens OX=9606 GN=MT-CO2 PE=1 SV=1	2.78717e+08	4.89311e+08	2.94652e+08	2.32089e+08	1.25088e+08	2.03093e+08	2.71186e+08	3.86616e+08	4.94996e+08	3.20328e+08	3.30395e+08	2.33179e+08	2.85446e+08	2.41164e+08	2.06634e+08	5.76328e+08
COX3_HUMAN	2	2	94.55	29931	Cytochrome c oxidase subunit 3 OS=Homo sapiens OX=9606 GN=MT-CO3 PE=1 SV=2	442750	3.06755e+06	4.59237e+06	115179	828287	27081.6	5.9513e+06	1.39839e+06	6.13102e+06	29131.9	183629	277369	14096.1	32645.9	94588.9	501996
COX5A_HUMAN	9	9	752.56	16752	Cytochrome c oxidase subunit 5A, mitochondrial OS=Homo sapiens OX=9606 GN=COX5A PE=1 SV=2	8.56046e+07	1.50354e+08	7.68571e+07	6.17488e+07	5.10319e+07	5.46208e+07	6.57976e+07	8.70465e+07	1.48512e+08	8.65459e+07	1.06075e+08	1.03864e+08	7.84247e+07	5.97626e+07	5.80198e+07	1.51167e+08
COX5B_HUMAN	11	11	884.11	13687	Cytochrome c oxidase subunit 5B, mitochondrial OS=Homo sapiens OX=9606 GN=COX5B PE=1 SV=2	9.38642e+07	1.85571e+08	1.00717e+08	6.71168e+07	4.98313e+07	5.96284e+07	8.59463e+07	1.41836e+08	1.10812e+08	9.09147e+07	1.21149e+08	1.04666e+08	8.38415e+07	7.36865e+07	7.01551e+07	7.70442e+07
COX6C_HUMAN	18	18	1607.68	8776	Cytochrome c oxidase subunit 6C OS=Homo sapiens OX=9606 GN=COX6C PE=1 SV=2	1.03788e+08	2.22433e+08	1.20263e+08	7.23422e+07	7.24025e+07	6.98309e+07	9.48848e+07	1.28478e+08	1.55701e+08	1.57281e+08	1.48155e+08	9.62239e+07	8.69835e+07	1.0806e+08	7.76526e+07	1.75744e+08
COX7B_HUMAN	1	1	28.95	9155	Cytochrome c oxidase subunit 7B, mitochondrial OS=Homo sapiens OX=9606 GN=COX7B PE=1 SV=2	33380.1	8870.55	365843	78121.8	725554	417812	2.00007e+06	1.2386e+06	3.90892e+06	1.53648e+06	73683.1	8435.61	129626	210061	543189	1.146e+06
COX7C_HUMAN	1	1	27.79	7241	Cytochrome c oxidase subunit 7C, mitochondrial OS=Homo sapiens OX=9606 GN=COX7C PE=1 SV=1	206713	344453	162839	3962.95	237966	52668.8	1.71047e+06	580795	2.03339e+06	3.90766e+06	26963.5	87052.6	23115.5	35010.2	3864.92	105358
COX7R_HUMAN	4	4	233.81	12606	Cytochrome c oxidase subunit 7A-related protein, mitochondrial OS=Homo sapiens OX=9606 GN=COX7A2L PE=1 SV=2	1.42397e+06	2.55999e+06	1.6036e+06	1.2611e+06	582895	1.09351e+06	1.05266e+06	1.21572e+06	2.21583e+06	1.44638e+06	1.34919e+06	1.55985e+06	1.09541e+06	1.83428e+06	1.07794e+06	2.35972e+06
COX8A_HUMAN	1	1	69.28	7574	Cytochrome c oxidase subunit 8A, mitochondrial OS=Homo sapiens OX=9606 GN=COX8A PE=1 SV=2	187961	610858	350262	6959.52	300954	291966	282069	174503	430004	1.37963e+06	38624	21023.2	46564.9	94130	21412.3	1409.24
COX11_HUMAN	2	2	81.96	31410	Cytochrome c oxidase assembly protein COX11, mitochondrial OS=Homo sapiens OX=9606 GN=COX11 PE=1 SV=3	459388	468028	213528	133055	260917	139283	268030	228762	206389	216089	204950	167688	105427	143372	292089	341564
COX14_HUMAN	2	2	67.38	6595	Cytochrome c oxidase assembly protein COX14 OS=Homo sapiens OX=9606 GN=COX14 PE=1 SV=1	73.9754	2649.49	0	363.237	41396	688.895	2180	24441.8	9170.91	699.857	45184.8	62.4377	20659.5	1369.98	17067.2	1926.08
COX15_HUMAN	3	3	109.86	46000	Cytochrome c oxidase assembly protein COX15 homolog OS=Homo sapiens OX=9606 GN=COX15 PE=1 SV=1	39840.1	76515.3	14281.3	12240.6	16238.5	4340.58	13340.2	35485	95159.8	23533	53440.1	13141.2	25372.7	33920.7	30264.6	66271.6
COX17_HUMAN	1	1	119.05	6910	Cytochrome c oxidase copper chaperone OS=Homo sapiens OX=9606 GN=COX17 PE=1 SV=2	3.24674e+06	3.48592e+06	2.03109e+06	1.82939e+06	341205	1.85931e+06	2.12011e+06	2.73597e+06	2.35282e+06	3.45842e+06	2.52879e+06	2.05085e+06	1.39443e+06	2.05104e+06	1.96824e+06	3.56707e+06
COX19_HUMAN	1	1	46.87	10387	Cytochrome c oxidase assembly protein COX19 OS=Homo sapiens OX=9606 GN=COX19 PE=1 SV=1	500538	452477	315413	317221	7914.79	179.326	391819	357154	456341	111610	531773	481160	310164	241393	426754	25439
COX20_HUMAN	2	2	218.21	13283	Cytochrome c oxidase assembly protein COX20, mitochondrial OS=Homo sapiens OX=9606 GN=COX20 PE=1 SV=2	680749	1.12795e+06	448130	391725	261466	454601	431607	545013	303474	959998	645897	807719	385797	538257	20509.4	1.12809e+06
COX41_HUMAN	26	26	1915.62	19564	Cytochrome c oxidase subunit 4 isoform 1, mitochondrial OS=Homo sapiens OX=9606 GN=COX4I1 PE=1 SV=1	2.59725e+08	4.29547e+08	2.63926e+08	1.53657e+08	1.96607e+08	1.50238e+08	2.09004e+08	3.13729e+08	4.17332e+08	3.18448e+08	2.75143e+08	2.54846e+08	2.34706e+08	2.04664e+08	1.75102e+08	3.55796e+08
COXM1_HUMAN	1	1	29.61	12481	COX assembly mitochondrial protein homolog OS=Homo sapiens OX=9606 GN=CMC1 PE=1 SV=1	228.118	0	5691.45	329.875	10132.2	0	0	1477.12	0	0	0	727.145	0	0	95059.3	0
CP2J2_HUMAN	1	1	50.11	57574	Cytochrome P450 2J2 OS=Homo sapiens OX=9606 GN=CYP2J2 PE=1 SV=2	15433.6	22397.3	48275.8	0	0	13978.8	71175.8	60778.3	11097.4	125470	6519.73	30839.9	15295.8	104708	0	46836.9
CP4F2_HUMAN	1	0	29.43	59815	Cytochrome P450 4F2 OS=Homo sapiens OX=9606 GN=CYP4F2 PE=1 SV=1
CP27A_HUMAN	4	4	156.56	60196	Sterol 26-hydroxylase, mitochondrial OS=Homo sapiens OX=9606 GN=CYP27A1 PE=1 SV=1	86549.5	11178	6938.75	91216.5	53590.9	9577.28	31692	13417.3	18321.3	52419	3171.05	10313.2	26439.7	2943.58	91432.8	67712.5
CP096_HUMAN	3	0	95.99	124963	Uncharacterized protein C16orf96 OS=Homo sapiens OX=9606 GN=C16orf96 PE=4 SV=3
CPN2_HUMAN	5	4	195.99	60518	Carboxypeptidase N subunit 2 OS=Homo sapiens OX=9606 GN=CPN2 PE=1 SV=3	45058.5	191941	46701.3	31701.8	30057.5	51983.2	125249	98625.5	123946	102870	57738.5	55459.5	24211	72122	41735.2	80936.2
CPNE1_HUMAN	10	10	446.66	59022	Copine-1 OS=Homo sapiens OX=9606 GN=CPNE1 PE=1 SV=1	1.88586e+06	3.44929e+06	4.2866e+06	3.28799e+06	5.57415e+06	4.14932e+06	1.97795e+06	4.49667e+06	4.12894e+06	2.62193e+06	3.76454e+06	1.98806e+06	2.23041e+06	2.4828e+06	3.71997e+06	3.15353e+06
CPNE3_HUMAN;CPNE2_HUMAN;CPNE4_HUMAN	10	9	646.07	60092	Copine-3 OS=Homo sapiens OX=9606 GN=CPNE3 PE=1 SV=1	8.92126e+06	7.63068e+06	7.51098e+06	6.16717e+06	1.0937e+07	7.72814e+06	8.11459e+06	9.91094e+06	8.46616e+06	6.37037e+06	7.19772e+06	6.85926e+06	7.2108e+06	5.72072e+06	1.01094e+07	7.65506e+06
CPNS1_HUMAN;CPNS2_HUMAN	14	14	1515.46	28298	Calpain small subunit 1 OS=Homo sapiens OX=9606 GN=CAPNS1 PE=1 SV=1	3.19607e+07	2.26648e+07	2.98497e+07	1.47248e+07	2.09327e+07	2.05095e+07	2.47195e+07	1.75477e+07	2.21229e+07	1.56832e+07	1.89569e+07	2.22857e+07	1.80844e+07	1.7342e+07	1.93127e+07	3.26262e+07
CPPED_HUMAN	4	4	180.22	35526	Serine/threonine-protein phosphatase CPPED1 OS=Homo sapiens OX=9606 GN=CPPED1 PE=1 SV=3	290061	592936	246396	371114	96298.5	802193	101142	226302	137546	629568	302140	466063	167504	305036	172326	343190
CPSF1_HUMAN	1	1	30.83	160782	Cleavage and polyadenylation specificity factor subunit 1 OS=Homo sapiens OX=9606 GN=CPSF1 PE=1 SV=2	9726.08	16355.6	0	937500	8851.37	90.253	18838.4	7561.48	7280.87	74426.1	138178	222210	982422	162642	354.345	5612.32
CPSF2_HUMAN	1	0	36.45	88431	Cleavage and polyadenylation specificity factor subunit 2 OS=Homo sapiens OX=9606 GN=CPSF2 PE=1 SV=2
CPSF5_HUMAN	7	7	309.87	26211	Cleavage and polyadenylation specificity factor subunit 5 OS=Homo sapiens OX=9606 GN=NUDT21 PE=1 SV=1	787659	647672	529069	361352	564356	182412	561127	394889	599751	463889	717948	394556	481153	145267	509249	697585
CPSF6_HUMAN	4	4	220.92	59173	Cleavage and polyadenylation specificity factor subunit 6 OS=Homo sapiens OX=9606 GN=CPSF6 PE=1 SV=2	179890	392594	106054	368756	531551	330537	416183	533112	556848	422452	532748	353525	516856	86416.6	620704	253413
CPSF7_HUMAN	5	5	190.81	52018	Cleavage and polyadenylation specificity factor subunit 7 OS=Homo sapiens OX=9606 GN=CPSF7 PE=1 SV=1	143617	174240	131537	100810	136244	189582	254017	219819	212300	157999	133621	148401	252398	159522	199890	117683
CPT1A_HUMAN	5	5	283.16	88311	Carnitine O-palmitoyltransferase 1, liver isoform OS=Homo sapiens OX=9606 GN=CPT1A PE=1 SV=2	195340	445254	47354.3	129541	76169.9	18542.8	66848	85511.8	60328.6	65372.2	95004.4	34412.2	125640	25938.3	37997	146261
CPT1B_HUMAN	30	30	2279.68	87744	Carnitine O-palmitoyltransferase 1, muscle isoform OS=Homo sapiens OX=9606 GN=CPT1B PE=1 SV=2	4.32735e+07	9.91488e+07	5.21204e+07	4.1172e+07	6.09714e+07	5.79058e+07	5.62889e+07	1.0403e+08	8.17712e+07	4.81358e+07	8.35391e+07	3.85889e+07	9.00455e+07	4.02965e+07	4.05216e+07	1.09292e+08
CPT2_HUMAN	34	34	2405.76	73730	Carnitine O-palmitoyltransferase 2, mitochondrial OS=Homo sapiens OX=9606 GN=CPT2 PE=1 SV=2	2.87007e+07	4.30765e+07	3.08338e+07	3.03291e+07	3.75202e+07	2.7897e+07	3.03289e+07	4.65352e+07	5.2732e+07	3.33046e+07	3.18563e+07	1.82355e+07	4.77824e+07	1.81489e+07	3.06209e+07	5.51716e+07
CPTP_HUMAN	1	1	45.25	24350	Ceramide-1-phosphate transfer protein OS=Homo sapiens OX=9606 GN=CPTP PE=1 SV=1	13956.9	2325.71	3052.72	22716.1	0	0	1790.69	485.681	30702.4	1440.12	33317.9	34115.5	23053	148.491	11137.2	20255.9
CPZIP_HUMAN	13	13	1046.96	44477	CapZ-interacting protein OS=Homo sapiens OX=9606 GN=RCSD1 PE=1 SV=1	3.11501e+06	3.00864e+06	4.23146e+06	4.9415e+06	5.52019e+06	2.91378e+06	3.59563e+06	3.26485e+06	5.90219e+06	4.04088e+06	4.38932e+06	4.78291e+06	4.40293e+06	4.9829e+06	4.52051e+06	2.61808e+06
CQ10A_HUMAN	20	19	1081.16	27668	Coenzyme Q-binding protein COQ10 homolog A, mitochondrial OS=Homo sapiens OX=9606 GN=COQ10A PE=2 SV=2	1.12572e+07	1.62244e+07	1.17832e+07	1.18264e+07	9.65138e+06	8.8538e+06	1.35252e+07	1.64866e+07	2.08187e+07	2.13624e+07	3.15253e+07	1.30958e+07	7.30305e+06	1.52013e+07	1.08907e+07	3.2906e+07
CQ10B_HUMAN	3	2	151.39	27053	Coenzyme Q-binding protein COQ10 homolog B, mitochondrial OS=Homo sapiens OX=9606 GN=COQ10B PE=2 SV=1	5261.32	85682.6	66282.7	269.38	1027.59	912.04	58256.4	2235.58	84774.9	71048.6	16101.9	426.538	89217.9	338.225	217.488	385.877
CQ100_HUMAN	1	1	26.56	12993	Uncharacterized protein C17orf100 OS=Homo sapiens OX=9606 GN=C17orf100 PE=4 SV=2	2648.29	2373.98	0	873.902	0	19931.3	0	314.219	0	1913.75	1808.3	0	1813.17	701.234	6934.82	12832.8
CRADD_HUMAN	3	3	115.55	22731	Death domain-containing protein CRADD OS=Homo sapiens OX=9606 GN=CRADD PE=1 SV=1	232709	455552	430599	75020.4	92059.5	191706	90251.4	261727	312360	312380	431281	213792	244191	230164	248009	280582
CRBN_HUMAN	5	5	237.16	50513	Protein cereblon OS=Homo sapiens OX=9606 GN=CRBN PE=1 SV=1	984890	872356	933073	580552	871037	1.0817e+06	874425	1.02329e+06	932608	975176	520383	976625	442587	1.13801e+06	3.50709e+06	1.07297e+06
CREG1_HUMAN	1	1	53.65	24059	Protein CREG1 OS=Homo sapiens OX=9606 GN=CREG1 PE=1 SV=1	1355.96	24325.9	46025.8	5276.51	46887.2	10.0837	1462.68	1351.01	5000.97	1376.09	0	6169.5	7032.87	1472.33	2045.66	277.552
CREL1_HUMAN	1	1	52.5	45409	Protein disulfide isomerase CRELD1 OS=Homo sapiens OX=9606 GN=CRELD1 PE=1 SV=3	17925.3	1073.97	2169.78	13931.5	66204.4	40011.9	72533.7	102.634	3012.79	27314.1	810.223	0	51289.9	367.351	15702.7	14843.6
CRIP1_HUMAN	1	1	27.31	8527	Cysteine-rich protein 1 OS=Homo sapiens OX=9606 GN=CRIP1 PE=1 SV=3	301418	211779	368265	286856	685846	47479.9	117848	566091	1.43065e+06	738485	1.1837e+06	64597	390719	403424	20833.1	21366.2
CRIP2_HUMAN	3	3	217.84	22478	Cysteine-rich protein 2 OS=Homo sapiens OX=9606 GN=CRIP2 PE=1 SV=1	3.67238e+06	4.17017e+06	3.45081e+06	2.14047e+06	3.05212e+06	263109	3.58796e+06	3.10068e+06	5.12516e+06	2.66473e+06	5.14617e+06	3.38705e+06	3.28025e+06	2.40909e+06	2.94744e+06	7.34638e+06
CRK_HUMAN	2	2	105.49	33810	Adapter molecule crk OS=Homo sapiens OX=9606 GN=CRK PE=1 SV=2	49363.9	51247.5	2026.61	28982	3528.16	1569.16	5236.4	1411.29	2194.61	20679.1	75789.6	41570.4	65277.7	3015.31	18156.3	45209.8
CRKL_HUMAN	10	10	415.69	33756	Crk-like protein OS=Homo sapiens OX=9606 GN=CRKL PE=1 SV=1	1.24521e+06	1.49994e+06	1.2355e+06	1.88839e+06	3.21091e+06	2.33294e+06	1.75407e+06	1.82607e+06	2.09147e+06	2.06669e+06	2.91283e+06	1.76829e+06	2.3856e+06	1.48574e+06	2.13309e+06	2.05405e+06
CRLF3_HUMAN	1	1	29.38	49735	Cytokine receptor-like factor 3 OS=Homo sapiens OX=9606 GN=CRLF3 PE=1 SV=2	0	3886.48	0	2403.03	606.071	168.255	1787.95	1082.01	0	5402.72	0	0	1305.97	1954.45	13442.6	34.8155
CRNL1_HUMAN	1	1	32.03	100389	Crooked neck-like protein 1 OS=Homo sapiens OX=9606 GN=CRNKL1 PE=1 SV=4	0	4276.67	0	0	71.4812	179.756	2771.93	1841.89	10574.1	1839.29	0	0	164.539	0	0	0
CRNS1_HUMAN;HUWE1_HUMAN	19	19	1120.99	88428	Carnosine synthase 1 OS=Homo sapiens OX=9606 GN=CARNS1 PE=1 SV=3	3.72419e+06	6.27187e+06	9.24403e+06	8.00767e+06	5.41944e+06	4.49901e+06	4.03821e+06	6.77162e+06	7.13758e+06	7.11257e+06	6.88156e+06	6.18316e+06	5.5524e+06	8.36562e+06	4.70783e+06	4.85131e+06
CRYAB_HUMAN	25	25	2336.48	20146	Alpha-crystallin B chain OS=Homo sapiens OX=9606 GN=CRYAB PE=1 SV=2	1.27901e+09	1.30652e+09	1.27139e+09	8.61843e+08	1.01465e+09	1.48414e+09	1.4288e+09	1.22536e+09	1.58254e+09	9.57511e+08	1.07343e+09	7.17138e+08	8.46822e+08	4.19374e+08	1.26477e+09	1.11994e+09
CRYL1_HUMAN	3	3	187.07	35396	Lambda-crystallin homolog OS=Homo sapiens OX=9606 GN=CRYL1 PE=1 SV=3	339342	199388	376397	169539	142122	136669	223620	176623	364103	108436	364395	235402	230568	176643	145283	165133
CRYM_HUMAN	16	16	1079.56	33754	Ketimine reductase mu-crystallin OS=Homo sapiens OX=9606 GN=CRYM PE=1 SV=1	545925	654406	473432	6.50822e+06	1.67585e+06	1.71269e+06	385935	2.08971e+07	4.6351e+07	935861	908233	702804	697420	1.09045e+06	591460	569399
CS012_HUMAN	1	1	59.74	16276	Protein C19orf12 OS=Homo sapiens OX=9606 GN=C19orf12 PE=1 SV=3	617371	643307	528670	443382	368879	517059	490151	404357	491532	368638	457626	617339	337289	391484	467151	656137
CSCL2_HUMAN	1	1	34.81	94896	CSC1-like protein 2 OS=Homo sapiens OX=9606 GN=TMEM63B PE=1 SV=1	6087.81	2957.91	7585.56	324.848	40673	897.322	2251.5	0	0	0	1849.22	1043.63	14722	506.124	0	11467.7
CSDE1_HUMAN	30	29	1637.3	88829	Cold shock domain-containing protein E1 OS=Homo sapiens OX=9606 GN=CSDE1 PE=1 SV=2	8.34063e+06	6.39423e+06	6.53824e+06	6.37835e+06	8.84624e+06	7.18475e+06	1.02444e+07	9.30996e+06	8.80257e+06	6.33031e+06	9.41467e+06	8.85949e+06	8.9653e+06	7.40312e+06	5.01555e+06	6.85572e+06
CSK_HUMAN	4	4	146.29	50672	Tyrosine-protein kinase CSK OS=Homo sapiens OX=9606 GN=CSK PE=1 SV=1	338.873	16326.2	4238.72	40368.9	10060.9	13219.1	22296	1271.04	0	16463	30747.2	366.866	16400.4	346.1	4543.12	2965.39
CSK2B_HUMAN	3	3	126.22	24926	Casein kinase II subunit beta OS=Homo sapiens OX=9606 GN=CSNK2B PE=1 SV=1	141481	374642	208525	164239	426730	251053	146972	111151	194256	108837	187461	122950	287621	190553	130316	154504
CSK21_HUMAN;CSK23_HUMAN	10	10	479.85	45115	Casein kinase II subunit alpha OS=Homo sapiens OX=9606 GN=CSNK2A1 PE=1 SV=1	931599	976830	619046	802354	1.49264e+06	1.43278e+06	1.11934e+06	1.23881e+06	1.18338e+06	1.04985e+06	1.76183e+06	1.02358e+06	1.12025e+06	1.28438e+06	1.08161e+06	1.44664e+06
CSK22_HUMAN	2	2	60.55	41187	Casein kinase II subunit alpha' OS=Homo sapiens OX=9606 GN=CSNK2A2 PE=1 SV=1	7827.45	9102.19	20178.7	60135.5	74596.8	52832.5	14512.4	34926.6	27102.1	27216.7	32799.5	66317.3	75853.3	17185	7289.81	15140.7
CSKP_HUMAN	1	1	26.43	105056	Peripheral plasma membrane protein CASK OS=Homo sapiens OX=9606 GN=CASK PE=1 SV=3	9019.92	5692.96	4991.8	16132.7	3262.49	7284.08	17021.1	9100.71	9145.47	9041.86	45665.2	12491.6	20819.2	10903.1	568.355	5772.95
CSMT1_HUMAN	2	2	116.81	14994	Protein CCSMST1 OS=Homo sapiens OX=9606 GN=CCSMST1 PE=2 SV=1	5590.52	209111	17107.8	134405	172907	62536.5	17635.2	126783	127640	28467.8	374037	67576.4	29573.8	347712	34778.5	153649
CSN1_HUMAN	18	18	1099.89	55501	COP9 signalosome complex subunit 1 OS=Homo sapiens OX=9606 GN=GPS1 PE=1 SV=4	1.64437e+07	1.46594e+07	1.86421e+07	1.515e+07	1.66224e+07	2.03585e+07	1.85249e+07	2.10831e+07	1.86701e+07	1.7344e+07	1.4469e+07	1.55535e+07	1.67635e+07	1.23344e+07	2.271e+07	1.64234e+07
CSN2_HUMAN	22	21	1390.62	51564	COP9 signalosome complex subunit 2 OS=Homo sapiens OX=9606 GN=COPS2 PE=1 SV=1	4.47822e+06	4.05219e+06	4.40509e+06	9.41833e+06	1.02353e+07	6.87025e+06	6.59934e+06	5.87192e+06	5.52139e+06	6.35462e+06	9.34029e+06	7.69517e+06	1.11352e+07	4.78064e+06	5.49957e+06	6.30157e+06
CSN3_HUMAN	14	14	630.85	47842	COP9 signalosome complex subunit 3 OS=Homo sapiens OX=9606 GN=COPS3 PE=1 SV=3	3.27254e+06	1.90963e+06	2.50481e+06	3.22373e+06	3.94547e+06	4.68586e+06	3.57318e+06	3.11737e+06	3.07967e+06	3.45226e+06	3.10721e+06	3.49612e+06	3.10454e+06	2.63103e+06	3.59231e+06	3.74623e+06
CSN4_HUMAN	18	18	1184.79	46240	COP9 signalosome complex subunit 4 OS=Homo sapiens OX=9606 GN=COPS4 PE=1 SV=1	7.07307e+06	7.67949e+06	7.25609e+06	6.47878e+06	9.78079e+06	8.70669e+06	8.9114e+06	7.31027e+06	8.33083e+06	7.86258e+06	8.21578e+06	9.74682e+06	5.78721e+06	1.02771e+07	1.05474e+07	8.76966e+06
CSN5_HUMAN	11	11	768.45	37555	COP9 signalosome complex subunit 5 OS=Homo sapiens OX=9606 GN=COPS5 PE=1 SV=4	1.81492e+06	1.67275e+06	1.63688e+06	2.78628e+06	2.93655e+06	1.98036e+06	2.9413e+06	3.55044e+06	3.46201e+06	2.48567e+06	3.04758e+06	4.08837e+06	2.82053e+06	3.08813e+06	3.65552e+06	2.2467e+06
CSN6_HUMAN	9	9	633.82	36140	COP9 signalosome complex subunit 6 OS=Homo sapiens OX=9606 GN=COPS6 PE=1 SV=1	3.09587e+06	2.71618e+06	2.76412e+06	5.02862e+06	6.4722e+06	3.6964e+06	4.58248e+06	4.67408e+06	4.86178e+06	3.9577e+06	5.38782e+06	5.46771e+06	4.44971e+06	3.32836e+06	3.91292e+06	3.60039e+06
CSN7A_HUMAN	8	8	586.27	30258	COP9 signalosome complex subunit 7a OS=Homo sapiens OX=9606 GN=COPS7A PE=1 SV=1	5.10044e+06	4.44146e+06	7.0041e+06	3.62287e+06	3.97431e+06	3.58448e+06	4.79176e+06	3.63444e+06	3.86492e+06	3.23808e+06	3.53616e+06	4.1617e+06	3.07363e+06	3.19037e+06	3.13025e+06	4.56487e+06
CSN7B_HUMAN	4	4	216.35	29603	COP9 signalosome complex subunit 7b OS=Homo sapiens OX=9606 GN=COPS7B PE=1 SV=1	403573	226606	409451	92353.9	166223	17394	488590	142543	40375.2	252592	139724	51062.9	219353	195586	335498	170955
CSN8_HUMAN	7	7	573.79	23211	COP9 signalosome complex subunit 8 OS=Homo sapiens OX=9606 GN=COPS8 PE=1 SV=1	8.34566e+06	7.15991e+06	8.032e+06	8.77452e+06	8.0014e+06	6.67252e+06	8.79298e+06	5.83262e+06	7.55729e+06	7.3943e+06	7.3787e+06	7.05934e+06	8.12212e+06	3.96877e+06	9.35163e+06	1.03096e+07
CSPG2_HUMAN	1	1	47.69	372590	Versican core protein OS=Homo sapiens OX=9606 GN=VCAN PE=1 SV=3	8010.52	16346.2	0	15099.9	0	2218.8	5275.39	16484.5	20627	14161.6	106702	13284.4	690.003	1796.38	18751	6513.68
CSRP1_HUMAN	3	3	218.65	20554	Cysteine and glycine-rich protein 1 OS=Homo sapiens OX=9606 GN=CSRP1 PE=1 SV=3	302517	518012	208884	41997.6	50797.9	371760	936051	275022	593024	134301	1.51352e+06	176102	91427.3	341928	302438	146388
CSRP2_HUMAN	2	2	84.62	20940	Cysteine and glycine-rich protein 2 OS=Homo sapiens OX=9606 GN=CSRP2 PE=1 SV=3	92516.1	0	85263.8	1330.49	108920	104973	44895.3	200176	363889	171029	28122	75731.7	96998.2	8756.25	584.798	871.774
CSRP3_HUMAN	17	17	1230.35	20955	Cysteine and glycine-rich protein 3 OS=Homo sapiens OX=9606 GN=CSRP3 PE=1 SV=1	1.03929e+08	1.52823e+08	4.1892e+07	8.8552e+07	9.07909e+07	8.42554e+07	7.59911e+07	8.63878e+07	1.24852e+08	8.98989e+07	1.51634e+08	9.33758e+07	2.33631e+08	1.05458e+08	3.87271e+07	1.69212e+08
CSTF2_HUMAN;CSTFT_HUMAN	2	1	82.69	60920	Cleavage stimulation factor subunit 2 OS=Homo sapiens OX=9606 GN=CSTF2 PE=1 SV=1	70638.3	77789.1	26501.2	135383	278067	107696	131588	216643	127163	111841	137826	126857	27.6495	7116.03	27094.9	5766.71
CT027_HUMAN	3	3	102.86	19279	UPF0687 protein C20orf27 OS=Homo sapiens OX=9606 GN=C20orf27 PE=1 SV=3	209594	475623	181964	488985	278312	305445	293201	322277	292269	128054	443988	282631	353156	370859	313659	332776
CTBL1_HUMAN	2	2	73.23	65132	Beta-catenin-like protein 1 OS=Homo sapiens OX=9606 GN=CTNNBL1 PE=1 SV=1	36793.3	30571.7	7376.09	28542.1	87654.4	29591	43013	36238.9	55986.7	27035.7	43654.4	27659.1	48856.8	14985.4	49200.3	42939.7
CTBP1_HUMAN;CTBP2_HUMAN	10	10	551.7	47505	C-terminal-binding protein 1 OS=Homo sapiens OX=9606 GN=CTBP1 PE=1 SV=2	1.33933e+06	1.2077e+06	1.28503e+06	1.81237e+06	2.57674e+06	1.76048e+06	1.29437e+06	1.29077e+06	1.20787e+06	1.40329e+06	1.96884e+06	1.43789e+06	2.53602e+06	1.43321e+06	1.81848e+06	1.82562e+06
CTCF_HUMAN	1	1	30.28	82732	Transcriptional repressor CTCF OS=Homo sapiens OX=9606 GN=CTCF PE=1 SV=1	3963.62	7142.49	71.2395	0	212.039	9852.6	96.8329	1892.15	0	0	48.5976	618.321	14258.2	10741.2	237.704	7786.38
CTF1_HUMAN	2	2	143.83	21214	Cardiotrophin-1 OS=Homo sapiens OX=9606 GN=CTF1 PE=1 SV=1	389962	331619	234524	255295	112301	265024	217838	239219	361346	337875	278550	321537	226079	288240	407943	383638
CTIF_HUMAN	1	1	59.82	67544	CBP80/20-dependent translation initiation factor OS=Homo sapiens OX=9606 GN=CTIF PE=1 SV=1	4083.52	3721.38	4448.37	3171.78	8993.3	473.008	9007.19	3914.15	10404.1	4837.32	4627.48	1599.92	3192.5	1777.49	3935.58	16639.8
CTIP_HUMAN	1	1	28.5	101878	DNA endonuclease RBBP8 OS=Homo sapiens OX=9606 GN=RBBP8 PE=1 SV=2	844420	25963.2	1.91286e+06	25799.5	3.10376e+06	30358.3	26408.1	26820	18382.4	15604.2	18367.4	8775.49	12928.7	49400.6	42255.5	923100
CTL1_HUMAN	1	1	50.71	73253	Choline transporter-like protein 1 OS=Homo sapiens OX=9606 GN=SLC44A1 PE=1 SV=1	24099.3	49377.6	3113.62	2361.92	2663.01	1753	8297.55	22502.3	3399.92	24644.5	4549.73	1962.84	14293.1	962.134	50416.5	7097.54
CTL2_HUMAN	4	4	152.1	80071	Choline transporter-like protein 2 OS=Homo sapiens OX=9606 GN=SLC44A2 PE=1 SV=3	849692	1.0438e+06	1.23811e+06	990876	2.46211e+06	1.95656e+06	1.84435e+06	1.87836e+06	2.25678e+06	1.04285e+06	1.43482e+06	1.23915e+06	1.27417e+06	964936	738225	886733
CTNA1_HUMAN	23	17	1096.62	100009	Catenin alpha-1 OS=Homo sapiens OX=9606 GN=CTNNA1 PE=1 SV=1	1.18026e+06	1.61371e+06	660375	1.81771e+06	1.19925e+06	666254	1.3801e+06	1.29188e+06	1.59423e+06	1.51154e+06	3.02967e+06	1.43779e+06	2.27978e+06	1.26365e+06	855710	1.62316e+06
CTNA2_HUMAN	5	0	221.63	105247	Catenin alpha-2 OS=Homo sapiens OX=9606 GN=CTNNA2 PE=1 SV=5
CTNA3_HUMAN	7	6	291.07	99746	Catenin alpha-3 OS=Homo sapiens OX=9606 GN=CTNNA3 PE=1 SV=2	116678	105862	119021	100288	268091	129112	73375.3	123810	80507.8	91047.8	412910	241185	276243	157437	80521.3	137986
CTNB1_HUMAN	10	8	482.97	85442	Catenin beta-1 OS=Homo sapiens OX=9606 GN=CTNNB1 PE=1 SV=1	714310	592356	2.02787e+06	163738	468986	224737	773574	611882	1.06636e+06	571937	1.04187e+06	702853	680573	640302	261676	715594
CTND1_HUMAN	12	11	568.15	108103	Catenin delta-1 OS=Homo sapiens OX=9606 GN=CTNND1 PE=1 SV=1	183128	253255	112523	279391	202674	252557	398203	412915	396844	216238	1.13282e+06	405785	523965	394609	91010.1	549313
CU058_HUMAN	1	1	26.09	34982	Uncharacterized protein C21orf58 OS=Homo sapiens OX=9606 GN=C21orf58 PE=2 SV=2	0	0	0	0	0	0	0	0	0	0	0	0	0	0	0	5192.27
CUL1_HUMAN	44	44	2158.87	89622	Cullin-1 OS=Homo sapiens OX=9606 GN=CUL1 PE=1 SV=2	1.23884e+07	1.13277e+07	1.21295e+07	1.21171e+07	1.47909e+07	1.3125e+07	1.25513e+07	1.16505e+07	1.09282e+07	1.01762e+07	1.13612e+07	1.0958e+07	1.17372e+07	9.60905e+06	1.06202e+07	1.18796e+07
CUL2_HUMAN	29	29	1580.57	86927	Cullin-2 OS=Homo sapiens OX=9606 GN=CUL2 PE=1 SV=2	5.12172e+06	5.31834e+06	5.41851e+06	5.2203e+06	6.69644e+06	4.76592e+06	4.38943e+06	4.8523e+06	5.25587e+06	3.43073e+06	6.76376e+06	5.44793e+06	7.72893e+06	4.68968e+06	4.16351e+06	4.3623e+06
CUL3_HUMAN;MRCKB_HUMAN	32	32	1638.89	88873	Cullin-3 OS=Homo sapiens OX=9606 GN=CUL3 PE=1 SV=2	9.62742e+06	1.14684e+07	6.87636e+06	1.06194e+07	1.04174e+07	1.06932e+07	9.96868e+06	9.76314e+06	1.04555e+07	7.31717e+06	9.95118e+06	9.02658e+06	1.17675e+07	8.53976e+06	8.09863e+06	9.04538e+06
CUL4A_HUMAN	33	24	1722.48	87624	Cullin-4A OS=Homo sapiens OX=9606 GN=CUL4A PE=1 SV=3	7.81465e+06	8.26574e+06	6.55882e+06	7.74865e+06	1.2956e+07	8.92556e+06	9.30788e+06	8.02186e+06	9.21598e+06	6.56286e+06	1.19368e+07	8.32273e+06	9.43809e+06	5.38223e+06	6.02867e+06	8.90378e+06
CUL4B_HUMAN	10	1	447.94	103916	Cullin-4B OS=Homo sapiens OX=9606 GN=CUL4B PE=1 SV=4	22617.4	4827.69	6305.91	0	2993.88	3008.68	13088	30352.1	25531.1	234.24	2145.62	12076.7	5441.57	1111	17266.5	14488.9
CUL5_HUMAN	42	41	2366.35	90897	Cullin-5 OS=Homo sapiens OX=9606 GN=CUL5 PE=1 SV=4	2.30039e+07	2.19325e+07	2.03195e+07	3.85913e+07	3.51207e+07	2.8216e+07	2.83479e+07	2.56118e+07	2.30187e+07	1.86547e+07	2.49617e+07	2.70561e+07	3.35776e+07	2.34172e+07	2.39476e+07	1.91568e+07
CUTA_HUMAN	8	8	578.42	19104	Protein CutA OS=Homo sapiens OX=9606 GN=CUTA PE=1 SV=2	7.02141e+06	6.03855e+06	6.73665e+06	9.31128e+06	7.22617e+06	1.29645e+07	1.28942e+07	9.08468e+06	8.52895e+06	6.70012e+06	1.01779e+07	1.20785e+07	9.94119e+06	7.22768e+06	1.08784e+07	1.10389e+07
CUTC_HUMAN	6	6	249.39	29322	Copper homeostasis protein cutC homolog OS=Homo sapiens OX=9606 GN=CUTC PE=1 SV=1	2.73099e+06	2.73848e+06	2.25137e+06	1.43476e+06	1.43823e+06	3.14474e+06	3.18635e+06	2.73896e+06	3.47701e+06	2.1391e+06	1.9284e+06	2.43973e+06	2.05908e+06	1.93209e+06	1.76592e+06	2.78953e+06
CWC22_HUMAN	1	1	43.19	105402	Pre-mRNA-splicing factor CWC22 homolog OS=Homo sapiens OX=9606 GN=CWC22 PE=1 SV=3	217.343	0	101.055	69.6165	686.845	2.45501e+06	229117	206.078	1013.94	0	0	344.781	606.22	0	330.296	0
CX6B1_HUMAN	4	4	146.38	10186	Cytochrome c oxidase subunit 6B1 OS=Homo sapiens OX=9606 GN=COX6B1 PE=1 SV=2	2.14253e+07	3.60328e+07	2.22398e+07	1.02368e+07	1.54593e+07	1.59185e+07	1.82822e+07	3.06505e+07	4.08822e+07	3.57902e+07	2.8897e+07	1.68622e+07	1.68709e+07	1.56337e+07	1.21399e+07	2.53771e+07
CX7A1_HUMAN	3	3	181.8	9112	Cytochrome c oxidase subunit 7A1, mitochondrial OS=Homo sapiens OX=9606 GN=COX7A1 PE=1 SV=2	2.19495e+07	4.98931e+07	2.9906e+07	3.54374e+06	2.80153e+07	2.7895e+07	3.4437e+07	5.28067e+07	5.66697e+07	5.81626e+07	4.71193e+06	3.08568e+06	6.24071e+06	1.36161e+07	2.47386e+07	5.68965e+07
CX7A2_HUMAN	2	2	122.88	9390	Cytochrome c oxidase subunit 7A2, mitochondrial OS=Homo sapiens OX=9606 GN=COX7A2 PE=1 SV=1	2.04614e+06	7.75491e+06	3.20914e+06	222313	3.36869e+06	3.14052e+06	2.56631e+06	4.33751e+06	3.81925e+06	3.56103e+06	334195	180209	298826	962365	2.39266e+06	6.12978e+06
CXCL6_HUMAN	1	1	25.84	11890	C-X-C motif chemokine 6 OS=Homo sapiens OX=9606 GN=CXCL6 PE=1 SV=4	0	0.290248	2958.44	562.296	24414.6	5544.2	0	46872.7	0	1273.44	210.767	0	2793.98	0	0	0
CXCL7_HUMAN	3	3	236.89	13885	Platelet basic protein OS=Homo sapiens OX=9606 GN=PPBP PE=1 SV=3	1.13901e+06	3.12981e+06	1.0581e+06	1.99539e+06	2.17722e+06	2.42586e+06	910175	540164	649585	4.76614e+06	715947	642755	1.37105e+06	2.93589e+06	1.53071e+06	4.16091e+06
CY1_HUMAN	18	18	1424.16	35399	Cytochrome c1, heme protein, mitochondrial OS=Homo sapiens OX=9606 GN=CYC1 PE=1 SV=3	9.63665e+07	1.73978e+08	1.23828e+08	6.18844e+07	5.47428e+07	4.83071e+07	9.40258e+07	9.00719e+07	1.16086e+08	8.32304e+07	8.95132e+07	7.92391e+07	5.7085e+07	7.27791e+07	5.96432e+07	1.66004e+08
CY24A_HUMAN	1	1	29.02	20999	Cytochrome b-245 light chain OS=Homo sapiens OX=9606 GN=CYBA PE=1 SV=3	0	2543.47	7927.18	0	4174.88	952.137	17788.3	0	0	5279.14	80232.9	0	0	487.925	0	6091.39
CYB_HUMAN	1	1	35.32	42689	Cytochrome b OS=Homo sapiens OX=9606 GN=MT-CYB PE=1 SV=2	152.147	0	784.219	3515.98	4804.7	1049.15	7519.74	6894.15	12038.8	3478.48	0	2228.67	0	0	0	0
CYB5_HUMAN	3	3	300.58	15321	Cytochrome b5 OS=Homo sapiens OX=9606 GN=CYB5A PE=1 SV=2	1.97406e+06	3.00398e+06	2.0956e+06	1.44241e+06	3.13563e+06	2.86191e+06	3.77933e+06	3.50518e+06	4.69621e+06	4.24753e+06	3.13736e+06	2.70904e+06	3.17354e+06	3.10643e+06	2.73179e+06	3.79625e+06
CYB5B_HUMAN	4	4	382.39	16684	Cytochrome b5 type B OS=Homo sapiens OX=9606 GN=CYB5B PE=1 SV=3	9.41986e+06	8.49056e+06	1.03993e+07	7.52969e+06	7.11593e+06	9.94948e+06	1.13169e+07	9.66631e+06	1.3514e+07	7.00569e+06	9.14899e+06	7.51239e+06	9.05709e+06	6.15808e+06	1.04386e+07	1.84423e+07
CYBP_HUMAN	10	10	521.86	26194	Calcyclin-binding protein OS=Homo sapiens OX=9606 GN=CACYBP PE=1 SV=2	2.31654e+06	1.9507e+06	2.8684e+06	946282	1.37329e+06	873655	1.93807e+06	1.23308e+06	1.58232e+06	970459	1.53669e+06	1.47012e+06	1.30774e+06	1.26721e+06	2.28608e+06	2.26006e+06
CYBR1_HUMAN	1	1	43.97	31621	Plasma membrane ascorbate-dependent reductase CYBRD1 OS=Homo sapiens OX=9606 GN=CYBRD1 PE=1 SV=1	167445	294482	55332.2	10625.6	271116	119244	23187.8	30249.3	85861.7	101988	157242	25650.5	217245	221262	95226.3	133683
CYC_HUMAN	19	19	1710.3	11741	Cytochrome c OS=Homo sapiens OX=9606 GN=CYCS PE=1 SV=2	1.26791e+08	3.11917e+08	1.68254e+08	1.19585e+08	1.34533e+08	1.26234e+08	1.83504e+08	1.66076e+08	2.42144e+08	2.69434e+08	2.35788e+08	1.73771e+08	1.32826e+08	2.27887e+08	1.14759e+08	4.87766e+08
CYFP1_HUMAN;CYFP2_HUMAN	18	16	754.66	145089	Cytoplasmic FMR1-interacting protein 1 OS=Homo sapiens OX=9606 GN=CYFIP1 PE=1 SV=1	862264	1.6219e+06	379199	972825	880896	721600	1.03683e+06	656414	1.1573e+06	756081	2.6233e+06	905614	1.51461e+06	1.0467e+06	373989	1.22359e+06
CYH1_HUMAN;CYH2_HUMAN	2	2	79.33	46383	Cytohesin-1 OS=Homo sapiens OX=9606 GN=CYTH1 PE=1 SV=1	182990	219187	158951	306569	116282	198419	217915	169597	317002	192870	629992	207652	357830	3176.99	66608.6	339858
CYLD_HUMAN	2	2	66.54	107247	Ubiquitin carboxyl-terminal hydrolase CYLD OS=Homo sapiens OX=9606 GN=CYLD PE=1 SV=1	39869.8	54528.6	693.489	55882.8	14160.3	50251.4	79330.8	55517.6	77575.4	52112.4	97012.7	63240.2	76508.1	48705.3	16755	24486.1
CYRIA_HUMAN	2	1	59.45	37289	CYFIP-related Rac1 interactor A OS=Homo sapiens OX=9606 GN=CYRIA PE=2 SV=1	15208.1	1988.39	0	0	0	0	0	0.0471024	4833.93	65867.5	73.2439	0	3291.39	3061.64	0	7523.16
CYRIB_HUMAN	12	11	683.28	36725	CYFIP-related Rac1 interactor B OS=Homo sapiens OX=9606 GN=CYRIB PE=1 SV=1	1.67428e+06	1.48638e+06	2.14802e+06	1.82553e+06	3.14669e+06	2.5443e+06	1.86128e+06	1.45187e+06	3.0151e+06	1.40873e+06	2.37028e+06	1.87425e+06	2.45058e+06	1.91991e+06	2.05176e+06	1.90834e+06
CYTB_HUMAN	3	3	360.4	11133	Cystatin-B OS=Homo sapiens OX=9606 GN=CSTB PE=1 SV=2	3.4516e+07	3.03358e+07	3.08463e+07	1.01057e+07	2.78424e+07	4.32799e+07	4.81045e+07	3.26134e+07	4.88412e+07	2.22138e+07	1.874e+07	1.89752e+07	2.47168e+07	1.9264e+07	2.02359e+07	2.73306e+07
CYTC_HUMAN	4	4	276.96	15789	Cystatin-C OS=Homo sapiens OX=9606 GN=CST3 PE=1 SV=1	1.1712e+06	1.44114e+06	1.88541e+06	1.46396e+06	1.71945e+06	1.31457e+06	1.71397e+06	2.37305e+06	1.2763e+06	1.04261e+06	1.64305e+06	2.84389e+06	1.09577e+06	1.9879e+06	1.86374e+06	1.19271e+06
CYTM1_HUMAN	2	2	115.21	10624	Cysteine-rich and transmembrane domain-containing protein 1 OS=Homo sapiens OX=9606 GN=CYSTM1 PE=1 SV=1	439243	791533	322176	396807	526593	498197	865900	652178	623014	797507	1.0592e+06	526048	353830	926211	547843	688603
CYTSB_HUMAN	1	1	25.31	118512	Cytospin-B OS=Homo sapiens OX=9606 GN=SPECC1 PE=1 SV=1	11694.1	1764.92	336.15	2221.77	937.473	5802.99	1162.14	1870.42	1178.06	23199	17171.5	2414.4	743.217	0	0	8796.84
CZIB_HUMAN	6	6	329.37	18037	CXXC motif containing zinc binding protein OS=Homo sapiens OX=9606 GN=CZIB PE=1 SV=1	4.3185e+06	3.2758e+06	5.11966e+06	3.09796e+06	5.80041e+06	4.01486e+06	4.38644e+06	2.8748e+06	4.01741e+06	2.37969e+06	5.64508e+06	3.48498e+06	3.23277e+06	3.21015e+06	3.95239e+06	3.03124e+06
D2HDH_HUMAN	10	10	426.43	56380	D-2-hydroxyglutarate dehydrogenase, mitochondrial OS=Homo sapiens OX=9606 GN=D2HGDH PE=1 SV=3	1.0204e+06	922406	751637	862905	860852	584509	406785	1.33034e+06	1.2491e+06	757468	2.04482e+06	849022	1.37897e+06	822611	510919	571081
D39U1_HUMAN	12	12	582.78	31057	Epimerase family protein SDR39U1 OS=Homo sapiens OX=9606 GN=SDR39U1 PE=1 SV=3	719736	158531	1.25682e+06	857988	2.21826e+06	1.43307e+06	2.05046e+06	720247	1.11573e+06	334239	1.79244e+06	688275	1.33776e+06	715751	891591	2.30157e+06
DAAF4_HUMAN	1	1	37.82	48496	Dynein axonemal assembly factor 4 OS=Homo sapiens OX=9606 GN=DNAAF4 PE=1 SV=2	25978.7	16120.5	8387.96	5008.24	5175.38	33635.9	31148.3	1946.93	0	14297.2	3595.21	20508.4	0	18142.6	7650.83	0
DAAF5_HUMAN	11	11	554.22	93462	Dynein axonemal assembly factor 5 OS=Homo sapiens OX=9606 GN=DNAAF5 PE=1 SV=4	579117	402535	333920	375239	807239	546193	553466	602455	617916	264542	550103	523940	508859	432816	351677	497462
DAAM1_HUMAN	1	1	44.65	123396	Disheveled-associated activator of morphogenesis 1 OS=Homo sapiens OX=9606 GN=DAAM1 PE=1 SV=2	9062.14	42835.8	466.669	25044	23260.6	17184.4	5116.92	6657.66	11937.1	1793.65	30158.3	14107.7	28638.2	3037.27	8913.4	14294.9
DAB2P_HUMAN	1	1	37.67	131543	Disabled homolog 2-interacting protein OS=Homo sapiens OX=9606 GN=DAB2IP PE=1 SV=2	11526.2	3965.01	7623.03	2793.33	2781.21	2040.54	0	4953.25	1970.93	9134.38	2917.9	4982.52	6149.48	5245.21	8003.38	2146.5
DACT1_HUMAN	1	1	27.99	90119	Dapper homolog 1 OS=Homo sapiens OX=9606 GN=DACT1 PE=1 SV=2	507443	1.24824e+06	254746	79617.2	25402.5	18469.3	127.12	464251	549243	239735	556624	308460	503759	611810	375409	436439
DAD1_HUMAN	3	3	174.66	12489	Dolichyl-diphosphooligosaccharide--protein glycosyltransferase subunit DAD1 OS=Homo sapiens OX=9606 GN=DAD1 PE=1 SV=3	1.79543e+06	1.57139e+06	1.52972e+06	1.50115e+06	739341	1.35162e+06	1.79361e+06	1.33895e+06	1.62003e+06	2.11895e+06	1.46802e+06	1.50422e+06	1.69679e+06	2.09126e+06	2.14302e+06	1.39656e+06
DAG1_HUMAN	13	13	749.2	97381	Dystroglycan 1 OS=Homo sapiens OX=9606 GN=DAG1 PE=1 SV=2	2.14511e+06	2.89563e+06	2.44113e+06	2.60684e+06	4.08228e+06	2.8369e+06	2.02155e+06	2.18071e+06	4.53763e+06	3.53029e+06	2.04045e+06	3.39186e+06	4.62212e+06	2.01672e+06	2.654e+06	2.10418e+06
DAPK2_HUMAN	2	1	58.85	42871	Death-associated protein kinase 2 OS=Homo sapiens OX=9606 GN=DAPK2 PE=1 SV=1	11156	18661.5	802.686	13628.5	51.9989	9976.8	7159.3	5691.7	3815.03	10241.7	1835.12	29929.5	524.369	7614.26	19803.8	0
DAPL1_HUMAN	1	1	25.48	11872	Death-associated protein-like 1 OS=Homo sapiens OX=9606 GN=DAPL1 PE=1 SV=2	2.7672e+06	197583	1.08508e+06	328467	90724.2	956273	228864	751685	95005.8	89655.5	50120.1	96496.4	249297	31587.4	34446.4	114184
DAZP1_HUMAN	2	2	158	43356	DAZ-associated protein 1 OS=Homo sapiens OX=9606 GN=DAZAP1 PE=1 SV=1	285236	154387	152143	273910	310484	266507	298955	59588.4	238856	266139	271101	291102	386609	362033	171100	273366
DAZP2_HUMAN	1	1	28.42	17308	DAZ-associated protein 2 OS=Homo sapiens OX=9606 GN=DAZAP2 PE=1 SV=1	0	0	4222.3	17512.8	18117.5	24160.2	0	4209.51	5948.79	23253.3	0	0	1910.63	0	4966.47	5165.33
DBLOH_HUMAN	10	10	873.87	27114	Diablo IAP-binding mitochondrial protein OS=Homo sapiens OX=9606 GN=DIABLO PE=1 SV=1	6.51331e+06	9.2601e+06	6.9027e+06	7.32091e+06	5.1415e+06	6.2185e+06	5.24084e+06	4.30236e+06	1.06775e+07	5.20167e+06	7.93909e+06	2.32601e+06	7.50979e+06	1.89e+06	5.56823e+06	1.56912e+07
DBNL_HUMAN	11	11	742.72	48178	Drebrin-like protein OS=Homo sapiens OX=9606 GN=DBNL PE=1 SV=1	1.19826e+06	2.45591e+06	1.65618e+06	1.142e+06	1.30556e+06	2.31513e+06	1.64678e+06	1.59663e+06	1.52632e+06	1.74877e+06	1.45817e+06	1.80825e+06	2.24937e+06	873044	758093	1.29318e+06
DC1I2_HUMAN;DC1I1_HUMAN	21	21	1446.65	71412	Cytoplasmic dynein 1 intermediate chain 2 OS=Homo sapiens OX=9606 GN=DYNC1I2 PE=1 SV=3	8.52165e+06	8.82682e+06	7.75396e+06	9.32496e+06	6.99794e+06	7.17753e+06	1.0587e+07	9.28728e+06	9.49048e+06	6.73551e+06	9.29267e+06	7.14475e+06	1.02451e+07	8.18683e+06	7.74456e+06	6.81e+06
DC1L1_HUMAN	21	20	1159.13	56544	Cytoplasmic dynein 1 light intermediate chain 1 OS=Homo sapiens OX=9606 GN=DYNC1LI1 PE=1 SV=3	7.81268e+06	7.49543e+06	7.53414e+06	6.73167e+06	8.30795e+06	1.01946e+07	9.92972e+06	9.5301e+06	8.25435e+06	9.77665e+06	7.55952e+06	6.8311e+06	1.0072e+07	4.11545e+06	7.75186e+06	7.17584e+06
DC1L2_HUMAN	8	8	421.54	54066	Cytoplasmic dynein 1 light intermediate chain 2 OS=Homo sapiens OX=9606 GN=DYNC1LI2 PE=1 SV=1	1.68892e+06	841292	1.70061e+06	605526	602414	918869	1.02656e+06	838648	602612	803060	832159	1.21522e+06	645070	1.06021e+06	2.78493e+06	1.78205e+06
DCA11_HUMAN	6	6	349.98	61631	DDB1- and CUL4-associated factor 11 OS=Homo sapiens OX=9606 GN=DCAF11 PE=1 SV=1	473781	710890	970643	766253	1.18908e+06	718272	824922	876796	932764	804494	943900	509958	835170	501317	510116	1.03404e+06
DCAF1_HUMAN	1	1	46.51	168900	DDB1- and CUL4-associated factor 1 OS=Homo sapiens OX=9606 GN=DCAF1 PE=1 SV=3	0	0	0	302.994	0	0	0	0	0	0	0	0	668.742	0	0	5461.35
DCAF6_HUMAN	19	19	952.61	96232	DDB1- and CUL4-associated factor 6 OS=Homo sapiens OX=9606 GN=DCAF6 PE=1 SV=1	3.64722e+06	2.68135e+06	4.47161e+06	5.57722e+06	827747	3.56915e+06	2.34499e+06	884758	853188	3.34747e+06	3.66896e+06	1.22048e+06	5.21176e+06	2.21699e+06	3.7545e+06	3.16922e+06
DCAF7_HUMAN	1	1	69.84	38901	DDB1- and CUL4-associated factor 7 OS=Homo sapiens OX=9606 GN=DCAF7 PE=1 SV=1	29865.3	12440.1	13256.4	29193.7	108464	25696.4	90458.9	101058	76566.6	50961.2	41638.4	54959	36156.5	45804.8	56865.2	10736.1
DCAF8_HUMAN	8	8	410.49	66811	DDB1- and CUL4-associated factor 8 OS=Homo sapiens OX=9606 GN=DCAF8 PE=1 SV=1	1.5325e+06	1.05111e+06	1.41371e+06	1.83562e+06	2.05947e+06	1.49583e+06	1.3918e+06	1.28456e+06	1.36636e+06	1.072e+06	1.94058e+06	1.0561e+06	2.25676e+06	1.90054e+06	804649	1.0168e+06
DCAKD_HUMAN	1	1	31.34	26533	Dephospho-CoA kinase domain-containing protein OS=Homo sapiens OX=9606 GN=DCAKD PE=1 SV=1	0	0	0	0	53626.9	0	0	0	0	0	0	0	0	0	0	0
DCD_HUMAN	1	1	59.1	11277	Dermcidin OS=Homo sapiens OX=9606 GN=DCD PE=1 SV=2	0	882.42	17.4852	0	0	226.719	0	5598.39	0	0	0	968.542	0	0	0	0
DCD2C_HUMAN	1	1	31.43	41582	Doublecortin domain-containing protein 2C OS=Homo sapiens OX=9606 GN=DCDC2C PE=1 SV=4	13419.4	1274.92	0	1241.89	0	0	28106.9	0	40366	0	12371.5	0	0	0	839.475	1738.66
DCHS_HUMAN	1	1	25.04	74093	Histidine decarboxylase OS=Homo sapiens OX=9606 GN=HDC PE=1 SV=2	0	142.062	273.956	605.479	522.299	2770.14	0.379685	0	0	86.354	35393.4	0	418.547	0	171.263	276.454
DCMC_HUMAN;CFA58_HUMAN	13	12	831.32	54969	Malonyl-CoA decarboxylase, mitochondrial OS=Homo sapiens OX=9606 GN=MLYCD PE=1 SV=3	996274	2.98121e+06	830795	1.90901e+06	1.91579e+06	1.4041e+06	1.06542e+06	1.99889e+06	2.4e+06	879363	3.43115e+06	1.12723e+06	3.62382e+06	518634	837915	4.36475e+06
DCNL1_HUMAN	7	7	497.89	30105	DCN1-like protein 1 OS=Homo sapiens OX=9606 GN=DCUN1D1 PE=1 SV=1	1.19762e+06	1.47477e+06	1.95721e+06	927457	968792	1.16696e+06	1.19325e+06	733965	753847	998938	526725	1.01527e+06	502742	1.13241e+06	1.22065e+06	1.40314e+06
DCNL2_HUMAN	2	2	96.04	30160	DCN1-like protein 2 OS=Homo sapiens OX=9606 GN=DCUN1D2 PE=1 SV=1	60728.1	56847.2	28721	372.016	1471.86	562.749	20416	4965.14	27443.3	3467.52	30492.7	5864.34	32853.9	1601.58	30251.7	5374.93
DCNL5_HUMAN	1	1	34.32	27491	DCN1-like protein 5 OS=Homo sapiens OX=9606 GN=DCUN1D5 PE=1 SV=1	543585	2.65181e+06	1.85587e+06	193340	87243.5	1.08901e+06	209761	1.25644e+06	968723	814501	551610	269413	131085	943164	1.31657e+06	1.86681e+06
DCPS_HUMAN	7	7	279.97	38585	m7GpppX diphosphatase OS=Homo sapiens OX=9606 GN=DCPS PE=1 SV=2	124879	99742	229686	234022	466174	109587	116021	280055	389930	327387	409248	428527	218272	214415	237145	281504
DCTN1_HUMAN	47	46	3179.73	141607	Dynactin subunit 1 OS=Homo sapiens OX=9606 GN=DCTN1 PE=1 SV=3	1.89426e+07	1.75e+07	2.09395e+07	2.88712e+07	1.2739e+07	2.71914e+07	2.22887e+07	1.19975e+07	1.67979e+07	2.02659e+07	3.70933e+07	1.3835e+07	3.64261e+07	2.48458e+07	2.10492e+07	2.27465e+07
DCTN2_HUMAN	20	20	1395.32	44204	Dynactin subunit 2 OS=Homo sapiens OX=9606 GN=DCTN2 PE=1 SV=4	1.21616e+07	1.04312e+07	8.08013e+06	1.12729e+07	1.35585e+07	9.5781e+06	9.69365e+06	9.20765e+06	9.0071e+06	9.4334e+06	1.01095e+07	9.83115e+06	1.28782e+07	8.5667e+06	1.20523e+07	1.49865e+07
DCTN3_HUMAN	5	4	197.76	21106	Dynactin subunit 3 OS=Homo sapiens OX=9606 GN=DCTN3 PE=1 SV=1	855607	798933	846670	502588	934816	757770	623649	1.65263e+06	1.59799e+06	825110	807470	659716	633306	646287	972358	731010
DCTN4_HUMAN	11	10	687	52304	Dynactin subunit 4 OS=Homo sapiens OX=9606 GN=DCTN4 PE=1 SV=1	4.06146e+06	3.2858e+06	4.33377e+06	4.20505e+06	1.11656e+07	5.21295e+06	4.47801e+06	5.32006e+06	4.65708e+06	4.38075e+06	3.65787e+06	3.20778e+06	5.16394e+06	4.2705e+06	3.63297e+06	4.23643e+06
DCTN5_HUMAN	1	1	44.16	20113	Dynactin subunit 5 OS=Homo sapiens OX=9606 GN=DCTN5 PE=1 SV=1	53502.7	16305.1	35405.9	2165.73	38250.4	559.634	16560.7	12391.2	48506.2	16409.7	423.458	0	0	419.278	0	0
DCTN6_HUMAN	3	3	111.5	20734	Dynactin subunit 6 OS=Homo sapiens OX=9606 GN=DCTN6 PE=1 SV=1	90613.3	469779	34198.2	46052.3	31131.5	62970.5	130990	70451.1	73040.3	97191.4	85143.8	66810	73537.6	418811	126978	132008
DCTP1_HUMAN	5	5	306.15	18669	dCTP pyrophosphatase 1 OS=Homo sapiens OX=9606 GN=DCTPP1 PE=1 SV=1	241972	815638	575890	202181	49788.6	169677	251138	402940	470958	339689	784869	407502	320332	94761.6	194028	779889
DCUP_HUMAN	2	2	100.53	40761	Uroporphyrinogen decarboxylase OS=Homo sapiens OX=9606 GN=UROD PE=1 SV=2	6989.62	3235.13	0	54.875	113690	2525.45	2693.6	3981.46	2606.93	2074.47	69948.7	12367.3	3699.25	1116.51	189.902	39.683
DCXR_HUMAN	15	13	1028.41	25897	L-xylulose reductase OS=Homo sapiens OX=9606 GN=DCXR PE=1 SV=2	9.63116e+06	3.70195e+07	7.75206e+06	4.25351e+06	1.14498e+07	1.94857e+07	1.2621e+07	1.27079e+07	1.8425e+07	1.69353e+07	2.17905e+07	9.69218e+06	1.05547e+07	1.03479e+07	1.45989e+07	3.08176e+07
DD19A_HUMAN;DDX25_HUMAN	24	4	1530.85	53941	ATP-dependent RNA helicase DDX19A OS=Homo sapiens OX=9606 GN=DDX19A PE=1 SV=1	919438	480589	740639	519809	456430	986393	805429	793210	921684	574602	556105	620781	660122	326103	558113	690250
DD19B_HUMAN	21	1	1411.1	53893	ATP-dependent RNA helicase DDX19B OS=Homo sapiens OX=9606 GN=DDX19B PE=1 SV=1	187198	240456	411482	178662	171037	285026	218854	312776	224954	285705	197730	169334	305775	163951	729156	146300
DDA1_HUMAN	1	1	39.76	11828	DET1- and DDB1-associated protein 1 OS=Homo sapiens OX=9606 GN=DDA1 PE=1 SV=1	0	0	0	726.608	0	10400.2	0	69.3823	4.28791	0	10923.5	0	21112.3	12840.3	0	0
DDAH1_HUMAN	16	14	1093.57	31102	N(G),N(G)-dimethylarginine dimethylaminohydrolase 1 OS=Homo sapiens OX=9606 GN=DDAH1 PE=1 SV=3	6.08897e+06	1.34106e+06	4.86459e+06	5.91196e+06	1.2551e+07	9.70775e+06	5.42171e+06	5.02875e+06	3.40383e+06	3.0151e+06	3.78239e+06	7.42679e+06	5.04387e+06	1.69274e+06	1.05711e+07	2.33745e+06
DDAH2_HUMAN	7	6	472.91	29625	N(G),N(G)-dimethylarginine dimethylaminohydrolase 2 OS=Homo sapiens OX=9606 GN=DDAH2 PE=1 SV=1	665743	395108	396424	324138	276908	245581	1.18812e+06	243664	908592	522624	804793	457356	708277	475477	545949	745989
DDB1_HUMAN	48	48	2741.34	126887	DNA damage-binding protein 1 OS=Homo sapiens OX=9606 GN=DDB1 PE=1 SV=1	4.93842e+07	4.72058e+07	5.36742e+07	7.23725e+07	6.63239e+07	5.21386e+07	5.9826e+07	5.4249e+07	6.38696e+07	4.69162e+07	8.82619e+07	6.17586e+07	6.88499e+07	5.56929e+07	3.7796e+07	4.44593e+07
DDHD2_HUMAN	1	1	50.39	80980	Phospholipase DDHD2 OS=Homo sapiens OX=9606 GN=DDHD2 PE=1 SV=2	36909.7	37915.8	41930.6	23303.6	67856.9	36951.2	29887.3	20600.4	33501.9	35136	87617.9	30770.8	23741.6	24621	9707.17	45277.8
DDI2_HUMAN	7	6	313.98	44494	Protein DDI1 homolog 2 OS=Homo sapiens OX=9606 GN=DDI2 PE=1 SV=1	159249	517177	179794	889266	1.15923e+06	357186	182851	181253	244357	296382	544913	142562	222161	826847	181391	400157
DDIT4_HUMAN	1	0	53.06	25355	DNA damage-inducible transcript 4 protein OS=Homo sapiens OX=9606 GN=DDIT4 PE=1 SV=1
DDRGK_HUMAN	4	4	378.48	35589	DDRGK domain-containing protein 1 OS=Homo sapiens OX=9606 GN=DDRGK1 PE=1 SV=2	1.07457e+06	585831	610854	1.35213e+06	1.19766e+06	1.26001e+06	727333	1.34002e+06	1.19137e+06	1.1266e+06	1.50448e+06	1.41679e+06	2.27007e+06	949499	924940	979455
DDX1_HUMAN	32	32	1914.92	82380	ATP-dependent RNA helicase DDX1 OS=Homo sapiens OX=9606 GN=DDX1 PE=1 SV=2	1.08643e+07	1.29816e+07	1.2592e+07	1.03356e+07	1.39001e+07	9.26013e+06	1.03318e+07	1.27012e+07	1.09374e+07	8.78444e+06	1.44293e+07	1.05603e+07	1.2621e+07	8.25639e+06	1.08872e+07	1.35799e+07
DDX3X_HUMAN;DDX3Y_HUMAN	23	20	1430.9	73198	ATP-dependent RNA helicase DDX3X OS=Homo sapiens OX=9606 GN=DDX3X PE=1 SV=3	1.00993e+07	7.06372e+06	6.97813e+06	8.14775e+06	1.44777e+07	1.15719e+07	9.73378e+06	7.3454e+06	8.85151e+06	7.0686e+06	8.57985e+06	8.20581e+06	9.48585e+06	7.58425e+06	5.1623e+06	5.80287e+06
DDX5_HUMAN	8	3	363.91	69105	Probable ATP-dependent RNA helicase DDX5 OS=Homo sapiens OX=9606 GN=DDX5 PE=1 SV=1	261140	225694	264351	243354	458337	327733	338624	453767	436001	387092	356162	257612	363135	353396	204680	429972
DDX6_HUMAN	12	12	652.88	54382	Probable ATP-dependent RNA helicase DDX6 OS=Homo sapiens OX=9606 GN=DDX6 PE=1 SV=2	6.21471e+06	5.47368e+06	5.77254e+06	3.21665e+06	3.3774e+06	5.15644e+06	4.44499e+06	5.31996e+06	4.25789e+06	5.50418e+06	3.83557e+06	5.15081e+06	4.91083e+06	4.08456e+06	6.8654e+06	6.83629e+06
DDX17_HUMAN	22	17	1253.98	80222	Probable ATP-dependent RNA helicase DDX17 OS=Homo sapiens OX=9606 GN=DDX17 PE=1 SV=2	3.72369e+06	4.36012e+06	4.95755e+06	5.02998e+06	8.94358e+06	4.42923e+06	4.57994e+06	5.89083e+06	6.10922e+06	4.23244e+06	5.99846e+06	5.07962e+06	8.11971e+06	4.16664e+06	3.02757e+06	4.16666e+06
DDX20_HUMAN	2	2	65.23	92182	Probable ATP-dependent RNA helicase DDX20 OS=Homo sapiens OX=9606 GN=DDX20 PE=1 SV=2	22485.3	24019.3	27258.7	0	150.972	412.043	4565.22	4871.77	421.837	1614.51	15984.8	7220.14	3215.29	4907.18	1257.83	4488.36
DDX23_HUMAN	6	6	241.57	95524	Probable ATP-dependent RNA helicase DDX23 OS=Homo sapiens OX=9606 GN=DDX23 PE=1 SV=3	92373.1	118063	105167	89524.5	208511	140765	142455	104942	234301	97135.5	233586	166058	186564	131453	77430.7	93351.9
DDX28_HUMAN	3	3	153.71	59545	Probable ATP-dependent RNA helicase DDX28 OS=Homo sapiens OX=9606 GN=DDX28 PE=1 SV=2	32912.1	63343.7	3429.65	69717.7	2073.02	59862.6	173666	93718.5	79091.6	115955	74947.3	110650	53052.5	29072	1324.55	164919
DDX42_HUMAN	11	11	449.35	102912	ATP-dependent RNA helicase DDX42 OS=Homo sapiens OX=9606 GN=DDX42 PE=1 SV=1	552782	531615	565396	934951	1.19946e+06	591021	688270	630095	1.03014e+06	497227	1.66494e+06	1.05868e+06	1.14999e+06	638854	548220	1.16225e+06
DDX46_HUMAN	7	7	303.87	117290	Probable ATP-dependent RNA helicase DDX46 OS=Homo sapiens OX=9606 GN=DDX46 PE=1 SV=2	112927	105097	60955.8	29086.1	78653.4	150144	144686	69552.3	105671	104063	194509	104582	117033	92031.6	40732	163253
DDX47_HUMAN	1	1	39.12	50615	Probable ATP-dependent RNA helicase DDX47 OS=Homo sapiens OX=9606 GN=DDX47 PE=1 SV=1	41368.4	38138.7	17138.7	4213.2	3449.5	9682.7	17443.7	2871.12	9960.69	14681.6	3198.89	22080.7	4193.64	44059.8	13027.2	19629.5
DDX49_HUMAN	1	0	37.43	54192	Probable ATP-dependent RNA helicase DDX49 OS=Homo sapiens OX=9606 GN=DDX49 PE=1 SV=1
DDX55_HUMAN	1	1	29.54	68503	ATP-dependent RNA helicase DDX55 OS=Homo sapiens OX=9606 GN=DDX55 PE=1 SV=3	53219.7	82433.3	101251	204632	263972	84869.5	294414	169458	267535	212536	221548	132390	183989	198573	825.528	119678
DDX58_HUMAN	4	4	150.7	106531	Antiviral innate immune response receptor RIG-I OS=Homo sapiens OX=9606 GN=DDX58 PE=1 SV=2	93074	84178.9	64006.3	33424.1	65982	19647.3	31495.4	23449.6	121310	48024.8	57743.5	132358	128107	80512.8	18504.9	29866.2
DE10B_HUMAN	3	3	117.64	40488	Putative DENN domain-containing protein 10 B OS=Homo sapiens OX=9606 GN=DENND10P1 PE=5 SV=1	127749	65453.5	93379.4	119802	85383.9	162755	175511	101839	112244	49768.2	103540	152829	72494.4	73561.8	111867	58540.3
DECR_HUMAN	21	21	1504.38	36045	2,4-dienoyl-CoA reductase [(3E)-enoyl-CoA-producing], mitochondrial OS=Homo sapiens OX=9606 GN=DECR1 PE=1 SV=1	6.77357e+07	1.59637e+08	9.31389e+07	4.60691e+07	3.4225e+07	3.63539e+07	6.19289e+07	5.41383e+07	8.02901e+07	7.14912e+07	1.00449e+08	4.25389e+07	4.14736e+07	5.92839e+07	3.49894e+07	1.84929e+08
DEFI6_HUMAN	1	1	25.13	73864	Differentially expressed in FDCP 6 homolog OS=Homo sapiens OX=9606 GN=DEF6 PE=1 SV=1	6.35643e+06	80737.2	114820	498966	1.00742e+06	909026	1.34334e+06	585880	1.85105e+06	1.14069e+06	13593.3	2.33318e+06	527148	50674.9	7.33526e+06	3.66437e+06
DEFM_HUMAN	2	2	88.94	26996	Peptide deformylase, mitochondrial OS=Homo sapiens OX=9606 GN=PDF PE=1 SV=1	69684.2	166194	87362.5	76622.1	48434.9	40655	8989.59	226175	92971.5	135568	260095	61754	127446	81371.1	47252	402609
DEK_HUMAN	5	5	209.45	42648	Protein DEK OS=Homo sapiens OX=9606 GN=DEK PE=1 SV=1	181701	139278	276837	325203	707960	215920	174572	164036	193816	220910	57728.6	172796	455577	441409	384560	248399
DEMA_HUMAN	9	7	387.03	45486	Dematin OS=Homo sapiens OX=9606 GN=DMTN PE=1 SV=3	50643.2	659189	89973.9	286588	512529	139736	79718.6	114743	64465.9	192557	96102.7	62775	251401	532353	89092.1	454341
DEN4C_HUMAN	1	1	30.57	212576	DENN domain-containing protein 4C OS=Homo sapiens OX=9606 GN=DENND4C PE=1 SV=3	176230	165588	112634	21286.3	65784.1	34547.3	52011.1	178948	41958	94573.9	39794.9	64775.8	12637.4	29314.3	14206.1	145423
DENR_HUMAN	5	5	439.13	22078	Density-regulated protein OS=Homo sapiens OX=9606 GN=DENR PE=1 SV=2	3.00498e+06	3.36464e+06	4.33674e+06	2.26711e+06	3.42737e+06	613222	2.66123e+06	3.22056e+06	2.67057e+06	2.65064e+06	3.03651e+06	2.46818e+06	1.86962e+06	2.50371e+06	2.62949e+06	3.20033e+06
DEOC_HUMAN	5	5	252.12	35208	Deoxyribose-phosphate aldolase OS=Homo sapiens OX=9606 GN=DERA PE=1 SV=2	152230	325258	222601	422824	156640	188149	406579	297225	288430	226649	486956	150493	256587	234020	284790	269858
DERL1_HUMAN	1	1	31.89	28782	Derlin-1 OS=Homo sapiens OX=9606 GN=DERL1 PE=1 SV=1	382474	387644	431603	394399	52045.5	152442	448292	262906	339369	345372	425972	510572	518260	317093	703151	337986
DERL2_HUMAN	1	1	48.14	27549	Derlin-2 OS=Homo sapiens OX=9606 GN=DERL2 PE=1 SV=1	76368.3	81652	2893.99	51003.2	846.449	9689.28	99456.8	77747.8	59210.1	43366.5	99064.5	91942.9	34048.2	18271.3	74627.9	60674.5
DERM_HUMAN	1	1	31.28	23989	Dermatopontin OS=Homo sapiens OX=9606 GN=DPT PE=1 SV=2	74703.7	37300.7	68099.8	3604.28	1679.33	535.629	32377.7	66487.3	56616.8	59546.5	1759.39	20390.2	4063.88	1349.16	5070.59	1573.24
DESM_HUMAN	48	43	3640.32	53503	Desmin OS=Homo sapiens OX=9606 GN=DES PE=1 SV=3	1.40805e+08	1.29742e+08	2.34594e+08	4.7937e+07	8.22781e+07	9.31681e+07	3.95988e+07	1.059e+08	9.54788e+07	8.95249e+07	6.09455e+07	8.77379e+07	8.35223e+07	3.85438e+07	1.07675e+08	1.18378e+08
DESP_HUMAN	13	12	569.14	331569	Desmoplakin OS=Homo sapiens OX=9606 GN=DSP PE=1 SV=3	11288.6	5491.07	9589.86	18463.1	10698.6	73167.8	1.89427e+06	267841	28391.4	35127.8	30563.1	14733.5	49252.6	28347.7	16034.2	85878.5
DEST_HUMAN	7	5	318.28	18493	Destrin OS=Homo sapiens OX=9606 GN=DSTN PE=1 SV=3	3.2773e+06	2.51061e+06	3.04216e+06	2.62805e+06	872126	945226	3.6365e+06	3.19595e+06	5.21568e+06	4.26022e+06	5.43684e+06	4.05484e+06	3.533e+06	2.63779e+06	5.13788e+06	3.20537e+06
DFFA_HUMAN	1	1	68.29	36500	DNA fragmentation factor subunit alpha OS=Homo sapiens OX=9606 GN=DFFA PE=1 SV=1	14118.5	12323	49578.9	4044.16	8500.52	17873.8	1115.43	4051.91	55169.5	21407.9	0	613.979	26609.8	0	909.583	41502.9
DGAT1_HUMAN	1	1	49.2	55242	Diacylglycerol O-acyltransferase 1 OS=Homo sapiens OX=9606 GN=DGAT1 PE=1 SV=2	10611	0	13889.2	0	0	0	0	2160.65	0	0	0	19606.2	0	523.64	0	5224.08
DGKZ_HUMAN;DGKI_HUMAN	3	3	115.99	103915	Diacylglycerol kinase zeta OS=Homo sapiens OX=9606 GN=DGKZ PE=1 SV=4	62869.2	106633	52576.6	58895.2	32747.3	20459.2	82827.7	219029	267049	112679	298684	244746	195340	160027	123613	94543.4
DHB4_HUMAN	22	22	1415.48	79636	Peroxisomal multifunctional enzyme type 2 OS=Homo sapiens OX=9606 GN=HSD17B4 PE=1 SV=3	4.21373e+06	6.18197e+06	3.71731e+06	5.81723e+06	4.57571e+06	3.0116e+06	4.35695e+06	6.34168e+06	6.16803e+06	4.79775e+06	7.32763e+06	3.27516e+06	7.16655e+06	3.83181e+06	1.70119e+06	7.55111e+06
DHB8_HUMAN	6	6	430.81	26957	(3R)-3-hydroxyacyl-CoA dehydrogenase OS=Homo sapiens OX=9606 GN=HSD17B8 PE=1 SV=2	1.54921e+06	2.76832e+06	2.20401e+06	400633	586302	516063	1.22899e+06	1.27653e+06	2.16041e+06	1.55295e+06	1.7244e+06	910806	1.06342e+06	1.4288e+06	1.15327e+06	3.56662e+06
DHB12_HUMAN	15	15	806.58	34302	Very-long-chain 3-oxoacyl-CoA reductase OS=Homo sapiens OX=9606 GN=HSD17B12 PE=1 SV=2	4.04899e+06	5.89487e+06	3.35335e+06	2.54731e+06	1.68583e+06	2.53515e+06	5.16848e+06	2.72767e+06	2.86734e+06	3.66418e+06	5.77244e+06	3.35549e+06	2.35191e+06	3.78471e+06	2.22568e+06	4.71965e+06
DHC24_HUMAN	5	5	201.96	60062	Delta(24)-sterol reductase OS=Homo sapiens OX=9606 GN=DHCR24 PE=1 SV=2	147686	391086	270753	222223	467362	875945	231262	402715	404201	168750	84233.8	308095	307462	249545	306073	120644
DHCR7_HUMAN	1	1	34.15	54454	7-dehydrocholesterol reductase OS=Homo sapiens OX=9606 GN=DHCR7 PE=1 SV=1	2372.51	41984.8	50933	7290.65	41142	3183.62	66738.2	1710.48	6731.3	14235.2	19058.1	10020.8	14893.6	13807.7	2580.97	22539.2
DHE3_HUMAN;DHE4_HUMAN	30	30	1695.8	61359	Glutamate dehydrogenase 1, mitochondrial OS=Homo sapiens OX=9606 GN=GLUD1 PE=1 SV=2	1.15184e+07	2.0967e+07	1.10357e+07	7.55651e+06	7.98631e+06	7.07601e+06	7.39201e+06	6.57689e+06	1.16274e+07	9.99587e+06	8.82563e+06	9.77461e+06	1.08992e+07	8.5611e+06	1.40853e+07	2.48895e+07
DHPR_HUMAN	20	19	1829.17	25773	Dihydropteridine reductase OS=Homo sapiens OX=9606 GN=QDPR PE=1 SV=2	8.4716e+07	4.60441e+07	8.35962e+07	4.24767e+07	3.96719e+07	3.85052e+07	4.76757e+07	4.45749e+07	4.28962e+07	3.56352e+07	3.53315e+07	5.04299e+07	3.41224e+07	3.84228e+07	7.68273e+07	4.26495e+07
DHR11_HUMAN	2	2	138.87	28290	Dehydrogenase/reductase SDR family member 11 OS=Homo sapiens OX=9606 GN=DHRS11 PE=1 SV=1	424618	254691	452355	214509	388932	216616	396505	86645.1	438554	201116	394080	353047	261559	209059	395398	393656
DHRS1_HUMAN	1	1	33.64	33887	Dehydrogenase/reductase SDR family member 1 OS=Homo sapiens OX=9606 GN=DHRS1 PE=1 SV=1	535.386	0	1761.23	24304.1	155.076	521.934	146.393	0	2515.17	1304.84	2195.56	499.857	10539.2	46.3766	2479.2	0
DHRS4_HUMAN;DR4L2_HUMAN;DR4L1_HUMAN	9	9	370.74	29518	Dehydrogenase/reductase SDR family member 4 OS=Homo sapiens OX=9606 GN=DHRS4 PE=1 SV=3	670595	1.50842e+06	998747	380023	380010	288893	639210	770928	847433	391891	931059	402051	388436	680022	230166	1.57551e+06
DHRS6_HUMAN	2	2	119.39	26707	Dehydrogenase/reductase SDR family member 6 OS=Homo sapiens OX=9606 GN=BDH2 PE=1 SV=2	133443	44465.9	316204	16300.7	10310.1	40649.8	86567.6	18316.5	56609.4	45937.7	45575.9	19429.2	9960.14	10168.2	41798.9	87349.4
DHRS7_HUMAN	7	7	614.49	38274	Dehydrogenase/reductase SDR family member 7 OS=Homo sapiens OX=9606 GN=DHRS7 PE=1 SV=1	3.79497e+06	3.69993e+06	2.71011e+06	4.85703e+06	3.67294e+06	4.59862e+06	4.66108e+06	3.48414e+06	2.29716e+06	2.79841e+06	3.72694e+06	5.62586e+06	6.51598e+06	5.78504e+06	3.55132e+06	2.14468e+06
DHSD_HUMAN	3	3	144.14	17032	Succinate dehydrogenase [ubiquinone] cytochrome b small subunit, mitochondrial OS=Homo sapiens OX=9606 GN=SDHD PE=1 SV=1	464235	1.537e+06	448486	354791	1.10831e+06	397196	249988	2.85669e+06	1.68934e+06	2.28559e+06	451982	829282	887944	1.40343e+06	1.60428e+06	2.08807e+06
DHSO_HUMAN	7	7	453.48	38300	Sorbitol dehydrogenase OS=Homo sapiens OX=9606 GN=SORD PE=1 SV=4	484549	851312	274979	749130	325794	368968	398988	721735	620121	272601	431405	760885	271217	922885	574085	327678
DHTK1_HUMAN	13	13	592.22	103011	2-oxoadipate dehydrogenase complex component E1 OS=Homo sapiens OX=9606 GN=DHTKD1 PE=1 SV=2	453954	3.43231e+06	1.80429e+06	1.55415e+06	1.27975e+06	4.19872e+06	441075	2.60314e+06	2.68052e+06	1.28821e+06	4.4928e+06	926546	5.29626e+06	1.802e+06	629450	1.95036e+06
DHX9_HUMAN	36	35	1967.03	140869	ATP-dependent RNA helicase A OS=Homo sapiens OX=9606 GN=DHX9 PE=1 SV=4	8.63803e+06	7.89465e+06	7.33761e+06	1.18655e+07	1.33549e+07	1.18463e+07	7.64584e+06	9.94334e+06	9.56992e+06	6.8013e+06	1.51409e+07	1.122e+07	1.62665e+07	1.00281e+07	8.85867e+06	1.15487e+07
DHX15_HUMAN	16	16	780.6	90875	ATP-dependent RNA helicase DHX15 OS=Homo sapiens OX=9606 GN=DHX15 PE=1 SV=2	1.5242e+06	1.49607e+06	1.70351e+06	1.43509e+06	2.10006e+06	1.59674e+06	1.55081e+06	1.63879e+06	2.06043e+06	1.31069e+06	1.73594e+06	1.52532e+06	1.51395e+06	1.02894e+06	978065	1.53535e+06
DHX16_HUMAN	2	2	96.59	119189	Pre-mRNA-splicing factor ATP-dependent RNA helicase DHX16 OS=Homo sapiens OX=9606 GN=DHX16 PE=1 SV=2	12913	11112.9	10142.1	31864.2	60125.2	17542.1	36088.5	10600.8	40183.2	12040.1	57258.3	35821.1	44772.8	20662.3	10378.4	40022.9
DHX29_HUMAN	1	1	36.29	155139	ATP-dependent RNA helicase DHX29 OS=Homo sapiens OX=9606 GN=DHX29 PE=1 SV=2	0	0	0	0	0	7654.15	0	26.4649	415.188	0	0	294.583	0	112.228	32663.4	0
DHX30_HUMAN	8	8	311.4	133854	ATP-dependent RNA helicase DHX30 OS=Homo sapiens OX=9606 GN=DHX30 PE=1 SV=1	225737	297161	96110.8	251999	256614	163185	254065	254457	258650	190739	565215	344385	379735	268095	16798.6	419391
DHX36_HUMAN	4	4	144.77	114688	ATP-dependent DNA/RNA helicase DHX36 OS=Homo sapiens OX=9606 GN=DHX36 PE=1 SV=2	132574	169298	140506	105501	233857	180679	130288	165352	178779	170449	407579	230060	195697	268069	113935	200809
DHX57_HUMAN	1	1	31.26	155507	Putative ATP-dependent RNA helicase DHX57 OS=Homo sapiens OX=9606 GN=DHX57 PE=1 SV=2	159885	305665	138764	48367.1	1306.61	81.4476	1031.81	99090.7	20383.9	31244.5	17170.3	84944.5	20473.9	676.798	90859.2	163845
DI3L2_HUMAN	4	4	214.86	99216	DIS3-like exonuclease 2 OS=Homo sapiens OX=9606 GN=DIS3L2 PE=1 SV=4	99711.8	108448	34805.6	53447.4	132294	70504.8	178565	65824.2	164827	54018.4	143386	146185	154230	101004	30021.7	70427
DIAP1_HUMAN	11	10	432.02	141258	Protein diaphanous homolog 1 OS=Homo sapiens OX=9606 GN=DIAPH1 PE=1 SV=2	84845.7	111868	123721	284074	21562.6	155827	15835.5	168759	17198.3	150509	79696.1	20951	400723	44739.4	169943	714853
DIAP2_HUMAN	12	12	559.95	125490	Protein diaphanous homolog 2 OS=Homo sapiens OX=9606 GN=DIAPH2 PE=1 SV=1	438629	322332	174714	488579	331379	399928	522109	406709	382634	497832	577830	580755	679661	557393	312342	349192
DIC_HUMAN	3	3	103.25	31262	Mitochondrial dicarboxylate carrier OS=Homo sapiens OX=9606 GN=SLC25A10 PE=1 SV=2	74863.6	105186	53903.9	35070.7	61277.7	23171.5	89414.1	54772.1	234657	56727.3	160858	45243.7	82696.5	53134.2	20056.8	159888
DIP2B_HUMAN	1	1	33.68	171382	Disco-interacting protein 2 homolog B OS=Homo sapiens OX=9606 GN=DIP2B PE=1 SV=3	5723.17	30606.5	13720.3	21835.7	348.378	0	955.824	296.57	284.905	182.554	6494.97	7086.28	1588.83	48219.9	1081.21	0
DIP2C_HUMAN;DIP2A_HUMAN	4	4	138.23	170658	Disco-interacting protein 2 homolog C OS=Homo sapiens OX=9606 GN=DIP2C PE=1 SV=2	40405.5	22875.8	30224.7	66507	30.4058	24994.2	1015.7	757.104	2957.38	69111.5	8103.76	1234.96	108008	8190.86	123581	125198
DJB11_HUMAN	1	1	56.98	40489	DnaJ homolog subfamily B member 11 OS=Homo sapiens OX=9606 GN=DNAJB11 PE=1 SV=1	28152	18879.2	33252.2	44335	65107.6	60594.8	40959.2	31151.3	55247.7	60402.1	70669.5	43205.5	55900.5	106241	49062.9	57174.2
DJC11_HUMAN	20	19	1293.35	63239	DnaJ homolog subfamily C member 11 OS=Homo sapiens OX=9606 GN=DNAJC11 PE=1 SV=2	6.95071e+06	8.22379e+06	4.42875e+06	4.25799e+06	6.2138e+06	5.93059e+06	6.18688e+06	8.14621e+06	6.59538e+06	5.98554e+06	7.09431e+06	5.60569e+06	7.7197e+06	2.99653e+06	3.92218e+06	7.18864e+06
DJC21_HUMAN	2	2	205.84	61989	DnaJ homolog subfamily C member 21 OS=Homo sapiens OX=9606 GN=DNAJC21 PE=1 SV=2	65054	87068	91142.8	29972.1	91753.8	109110	65046.4	123569	102854	45597.7	95804.7	63181.6	78942.6	43834.1	108565	91005
DJC30_HUMAN	2	1	56.49	25945	DnaJ homolog subfamily C member 30, mitochondrial OS=Homo sapiens OX=9606 GN=DNAJC30 PE=1 SV=3	14462.7	72072.3	2542.17	1218.85	2.53183	3157.94	3992.19	7885.49	5162.49	1781.05	49796.6	29731.8	4617.54	7320.95	1837.26	7190.29
DKC1_HUMAN	5	5	206.61	57638	H/ACA ribonucleoprotein complex subunit DKC1 OS=Homo sapiens OX=9606 GN=DKC1 PE=1 SV=3	436200	267891	164218	96538.3	239683	368322	253182	308238	230865	218314	153928	181203	390079	153528	212149	339042
DLDH_HUMAN	42	41	3764.98	54143	Dihydrolipoyl dehydrogenase, mitochondrial OS=Homo sapiens OX=9606 GN=DLD PE=1 SV=2	2.16735e+08	2.83396e+08	3.00218e+08	1.70998e+08	2.52738e+08	2.30924e+08	2.04933e+08	3.07605e+08	3.04837e+08	3.02592e+08	2.66372e+08	1.86691e+08	1.7287e+08	2.30532e+08	2.4222e+08	2.77484e+08
DLG1_HUMAN;DLG2_HUMAN	8	8	328.15	100393	Disks large homolog 1 OS=Homo sapiens OX=9606 GN=DLG1 PE=1 SV=2	333152	461646	274136	493911	467847	184004	391103	243681	392588	307362	768307	418543	843925	254718	217207	398724
DLGP4_HUMAN	1	1	49.19	107945	Disks large-associated protein 4 OS=Homo sapiens OX=9606 GN=DLGAP4 PE=1 SV=3	73916.6	83135.4	12551.1	92881.5	61404	36697.2	92942.7	91242.1	48090.7	81412.8	74369.4	86909.5	158012	31459	5734.51	67573.2
DLK1_HUMAN	1	0	36.28	41272	Protein delta homolog 1 OS=Homo sapiens OX=9606 GN=DLK1 PE=1 SV=3
DLRB1_HUMAN;DLRB2_HUMAN	3	3	203.54	10915	Dynein light chain roadblock-type 1 OS=Homo sapiens OX=9606 GN=DYNLRB1 PE=1 SV=3	571335	535161	589528	295268	432058	624130	546036	612018	764310	509798	626976	581197	714811	276434	780774	350114
DMAC1_HUMAN	1	1	105.04	12249	Distal membrane-arm assembly complex protein 1 OS=Homo sapiens OX=9606 GN=DMAC1 PE=1 SV=1	3.189e+06	77407.7	2.6252e+06	65887.8	4.64224e+06	1.94577e+06	3.60962e+06	9.14015e+06	9.19274e+06	3.37381e+06	8.42682e+06	3.71593e+06	3.35874e+06	3.3827e+06	2.50005e+06	5.40549e+06
DMD_HUMAN	4	4	188.71	426484	Dystrophin OS=Homo sapiens OX=9606 GN=DMD PE=1 SV=3	98182.2	272949	123367	214278	316439	203695	86438.1	120356	100041	195167	162158	92900.2	224423	261499	52249	249205
DMPK_HUMAN;LATS1_HUMAN	5	5	292.69	69341	Myotonin-protein kinase OS=Homo sapiens OX=9606 GN=DMPK PE=1 SV=3	155520	108088	106611	185520	115289	159151	111384	126543	131814	58268.7	582323	144370	305949	121410	51057.1	143294
DNA2_HUMAN	2	1	67.48	120337	DNA replication ATP-dependent helicase/nuclease DNA2 OS=Homo sapiens OX=9606 GN=DNA2 PE=1 SV=3	12800.8	0	13238.2	0	49982.2	5985.22	4864.48	1434.31	29012.7	134.146	17843.6	5888.49	419.593	518175	1055.37	11655.6
DNHD1_HUMAN	1	1	35.77	533305	Dynein heavy chain domain-containing protein 1 OS=Homo sapiens OX=9606 GN=DNHD1 PE=1 SV=2	707.72	292.467	766.321	0	7070.63	0	1361.7	15399.7	54496.9	2846.32	0	59.29	303.421	8780.34	142.976	94.8238
DNJA1_HUMAN	2	1	56.33	44839	DnaJ homolog subfamily A member 1 OS=Homo sapiens OX=9606 GN=DNAJA1 PE=1 SV=2	11092.4	24255.7	13742.1	110231	13425.3	3157.58	5037.13	2430.12	60633	8575.94	57704.5	174.064	81794.6	206.675	6904.96	60657.3
DNJA2_HUMAN	14	14	862.55	45717	DnaJ homolog subfamily A member 2 OS=Homo sapiens OX=9606 GN=DNAJA2 PE=1 SV=1	4.68958e+06	5.14987e+06	4.13567e+06	9.95219e+06	9.15037e+06	7.56766e+06	7.3567e+06	9.29653e+06	8.37579e+06	7.47047e+06	9.86526e+06	9.11286e+06	1.37206e+07	5.30169e+06	6.02557e+06	5.93259e+06
DNJA3_HUMAN	7	7	256.07	52456	DnaJ homolog subfamily A member 3, mitochondrial OS=Homo sapiens OX=9606 GN=DNAJA3 PE=1 SV=2	194022	319228	262505	288580	390714	290932	479074	516261	522934	468441	768391	389303	418407	419713	360025	752768
DNJA4_HUMAN	12	11	745.36	44769	DnaJ homolog subfamily A member 4 OS=Homo sapiens OX=9606 GN=DNAJA4 PE=1 SV=1	2.01317e+06	2.60043e+06	1.91361e+06	4.71232e+06	3.54299e+06	3.39118e+06	3.70527e+06	2.22532e+06	2.91175e+06	2.50816e+06	4.22583e+06	2.81756e+06	7.10538e+06	4.30019e+06	918480	2.97643e+06
DNJB1_HUMAN	1	1	36.79	38020	DnaJ homolog subfamily B member 1 OS=Homo sapiens OX=9606 GN=DNAJB1 PE=1 SV=4	20061.5	5904.51	22072	6491.48	32778.8	30501.1	6413.39	18330	32205	27553.2	14928.6	7785.68	6953.58	21874.6	25957.4	46086.7
DNJB2_HUMAN;DNJB8_HUMAN	3	2	158.01	35558	DnaJ homolog subfamily B member 2 OS=Homo sapiens OX=9606 GN=DNAJB2 PE=1 SV=3	15911.2	4781.49	11299	13145.4	6327.37	5867.17	54390.4	84658.2	30681.3	11378.2	100992	9821.05	20659	105329	80079	18459.2
DNJB4_HUMAN	8	8	457.74	37783	DnaJ homolog subfamily B member 4 OS=Homo sapiens OX=9606 GN=DNAJB4 PE=1 SV=1	1.67121e+06	1.80739e+06	1.07175e+06	432793	660138	1.37592e+06	1.15823e+06	997205	1.10462e+06	1.19234e+06	814211	668253	1.21633e+06	949217	1.16119e+06	1.41245e+06
DNJB5_HUMAN	1	1	45.89	39109	DnaJ homolog subfamily B member 5 OS=Homo sapiens OX=9606 GN=DNAJB5 PE=1 SV=1	12760	16197.7	47170.2	22984.6	59530.9	100691	6545.46	78176.7	76576.4	114427	11203.5	137520	48167.1	35379.5	12866.7	56052.3
DNJB6_HUMAN	3	2	127.46	36065	DnaJ homolog subfamily B member 6 OS=Homo sapiens OX=9606 GN=DNAJB6 PE=1 SV=2	39314.2	62510.2	61970	56171.4	117994	101631	93714.1	86508.2	100802	77452.5	105232	8738.76	87720.8	20855.9	60308.7	80298.3
DNJC1_HUMAN	1	1	30.07	63843	DnaJ homolog subfamily C member 1 OS=Homo sapiens OX=9606 GN=DNAJC1 PE=1 SV=1	43218.4	24521.6	197.142	0	81.1292	34573.6	48110.5	33280.4	17985	23722.4	11072.4	37246.7	8564.25	0	133.418	30557
DNJC2_HUMAN	2	2	66.69	71952	DnaJ homolog subfamily C member 2 OS=Homo sapiens OX=9606 GN=DNAJC2 PE=1 SV=4	11261.3	11471.7	334.254	3098.41	0	9761.71	2337.89	3062.44	2754.98	1453.8	62596.2	10935.2	17065.2	3340.51	1574.67	10326.9
DNJC3_HUMAN	3	3	95.74	57544	DnaJ homolog subfamily C member 3 OS=Homo sapiens OX=9606 GN=DNAJC3 PE=1 SV=1	177971	187223	124142	41998.4	218938	184786	127512	209486	167345	198204	144649	113005	163730	128501	195185	181026
DNJC5_HUMAN	3	3	124.8	22134	DnaJ homolog subfamily C member 5 OS=Homo sapiens OX=9606 GN=DNAJC5 PE=1 SV=1	187776	171914	174228	92032.4	100951	22662.3	217823	160636	222287	146866	358302	150631	116261	138332	89382	384475
DNJC7_HUMAN	12	10	596.67	56405	DnaJ homolog subfamily C member 7 OS=Homo sapiens OX=9606 GN=DNAJC7 PE=1 SV=2	783226	667553	656102	770338	628173	796911	1.43823e+06	1.20639e+06	1.24432e+06	1.4145e+06	1.0585e+06	996391	1.1653e+06	556032	1.02691e+06	693693
DNJC8_HUMAN	2	2	69.35	29823	DnaJ homolog subfamily C member 8 OS=Homo sapiens OX=9606 GN=DNAJC8 PE=1 SV=2	476203	434593	566389	227779	245213	390700	610878	297361	540518	165419	353390	366886	257969	282333	384294	462828
DNLI3_HUMAN	1	1	40.02	112835	DNA ligase 3 OS=Homo sapiens OX=9606 GN=LIG3 PE=1 SV=2	8028.88	10030.1	5560.09	3358.25	19772.9	3677.42	4323.39	622.61	4555.09	4835.88	24696	11599.6	15615.7	4538.96	1135.76	7897.76
DNLI4_HUMAN	1	0	28.3	103904	DNA ligase 4 OS=Homo sapiens OX=9606 GN=LIG4 PE=1 SV=2
DNM1L_HUMAN	41	41	2500.83	81826	Dynamin-1-like protein OS=Homo sapiens OX=9606 GN=DNM1L PE=1 SV=2	2.23929e+07	2.69644e+07	2.1214e+07	2.13689e+07	2.9884e+07	2.18458e+07	2.07568e+07	3.27752e+07	2.7675e+07	2.06851e+07	4.00012e+07	1.95249e+07	2.90919e+07	2.23049e+07	1.35599e+07	4.00736e+07
[truncated: 3,595 more rows]
[truncated: 1 more columns]
